# Supplementary material for: Monitoring drug–target interactions through target engagement-mediated amplification on arrays and in situ
Source: Nucleic Acids Res. 2022 Oct 3;50(22):e129. doi: 10.1093/nar/gkac842 (PMC9825164; doi:10.1093/nar/gkac842)
Supplement: gkac842_Supplemental_Files [file gkac842_supplemental_files.zip]

Archive with 4 entries (4 files):
- Supplementary Information.pdf
- Supporting Data 1, Dasatinib probe (0.2 nM) .xls
- Supporting Data 1, Dasatinib probe (1 nM) .xlsx
- Supporting Data 1, Dasatinib probe (5 nM)  .xlsx
