# Supplementary material for: Monitoring drug–target interactions through target engagement-mediated amplification on arrays and in situ
Source: Nucleic Acids Res. 2022 Oct 3;50(22):e129. doi: 10.1093/nar/gkac842 (PMC9825164; doi:10.1093/nar/gkac842)
Supplement: gkac842_Supplemental_Files [file gkac842_supplemental_files.zip › Supporting Data 1, Dasatinib probe (0.2 nM) .xls]

## Sheet: Dasatinib 0.2 nM probe
ATF	1
Block	Column	Row	Name	ID	X	Y	Dia.	F635 Median	F635 Mean	F635 SD	F635 CV	B635	B635 Median	B635 Mean	B635 SD	B635 CV	% > B635+1SD	% > B635+2SD	F635 % Sat.	F532 Median	F532 Mean	F532 SD	F532 CV	B532	B532 Median	B532 Mean	B532 SD	B532 CV	% > B532+1SD	% > B532+2SD	F532 % Sat.	Ratio of Medians (635/532)	Ratio of Means (635/532)	Median of Ratios (635/532)	Mean of Ratios (635/532)	Ratios SD (635/532)	Rgn Ratio (635/532)	Rgn R2 (635/532)	F Pixels	B Pixels	Circularity	Sum of Medians (635/532)	Sum of Means (635/532)	Log Ratio (635/532)	F635 Median - B635	F532 Median - B532	F635 Mean - B635	F532 Mean - B532	F635 Total Intensity
29	18	18	Hs~Ref:NM_001715.2~uORF:IOH57009~RFU:26672.9	HA20421~B29R18C18	6510	47740	130	64992	58476	11721	20	57	57	266	577	216	100	100	45	2105	5850	8280	141	137	137	198	246	124	100	88	0	32.995	10.226	28.573	24.394	3.455	9.542	0.294	120	506	100	66903	64132	5.044	64935	1968	58419	5713	7017099
29	17	18	Hs~Ref:NM_001715.2~uORF:IOH57009~RFU:27071.11	HA20421~B29R18C17	6310	47730	140	63984	51430	19751	38	101	101	314	580	184	98	98	28	3725	6971	6749	96	140	140	178	217	121	97	94	0	17.82	7.514	10.128	12.399	3.794	8.141	0.41	156	591	100	67468	58160	4.155	63883	3585	51329	6831	8023015
12	10	16	Hs~MGC:BC065912.1~uORF:IOH40442~RFU:27045.42	HA20421~B12R16C10	18390	24880	150	63309	51488	19862	38	32	32	143	359	251	100	100	39	1047	2473	3895	157	108	108	168	206	122	89	79	0	67.388	21.757	50.932	43.615	3.64	22.76	0.234	153	607	91	64216	53821	6.074	63277	939	51456	2365	7877729
22	21	14	Hs~Ref:NM_005536.2~uORF:IOH21098~RFU:23346.78	HA20421~B22R14C21	11560	37950	140	61994	47979	21894	45	30	30	39	37	94	100	100	25	597	535	221	41	118	118	121	13	10	100	99	0	129.361	114.986	119.061	117.382	2.245	121.834	0.846	156	518	91	62443	48366	7.015	61964	479	47949	417	7484704
44	15	15	Hs~Ref:NM_001006943.1~CAT:PV3844~RFU:27034.64	HA20421~B44R15C15	19450	60650	120	61753	48990	21414	43	58	58	180	277	153	100	100	22	1427	2266	3271	144	104	104	210	199	94	96	91	0	46.633	22.633	34.051	31.101	2.456	24.506	0.26	126	448	87	63018	51094	5.543	61695	1323	48932	2162	6172738
44	16	15	Hs~Ref:NM_001006943.1~CAT:PV3844~RFU:27055.78	HA20421~B44R15C16	19650	60650	130	60159	43639	25168	57	31	31	118	249	211	100	100	15	930	1972	2873	145	101	101	194	190	97	86	75	0	72.531	23.307	44.818	36.514	6.419	115.592	0.011	152	440	74	60957	45479	6.181	60128	829	43608	1871	6633143
12	9	16	Hs~MGC:BC065912.1~uORF:IOH40442~RFU:26378.71	HA20421~B12R16C09	18190	24870	150	59809	49501	20389	41	53	53	197	433	219	100	100	32	3875	6080	6332	104	125	125	230	268	116	98	94	0	15.935	8.304	10.836	12.109	2.946	8.331	0.465	169	613	92	63506	55403	3.994	59756	3750	49448	5955	8365593
31	15	15	Hs~Ref:NP_002341~CAT:P2906~RFU:1005.3	HA20421~B31R15C15	14880	47200	130	59580	46363	21997	47	30	30	43	42	97	100	100	28	2189	4125	6207	150	125	125	138	75	54	96	92	0	28.852	11.583	25.568	21.063	4.602	13.17	0.222	150	458	92	61614	50333	4.851	59550	2064	46333	4000	6954406
26	21	15	Hs~Ref:NM_004431.1~CAT:PV3688~RFU:27074.84	HA20421~B26R15C21	11580	42670	130	58058	46900	21343	45	31	31	42	33	78	100	100	11	2429	5198	6396	123	125	125	129	17	13	100	100	0	25.185	9.239	14.946	15.061	3.358	9.153	0.397	140	482	85	60331	51942	4.655	58027	2304	46869	5073	6566018
32	19	15	Hs~Ref:NM_005157.2~CAT:PV3863~RFU:922.91	HA20421~B32R15C19	20220	47160	120	56519	47654	19156	40	31	31	41	33	80	100	100	0	425	392	112	28	95	95	103	32	31	94	92	0	171.176	160.347	168.149	143.425	2.045	178.28	0.826	125	497	86	56818	47920	7.419	56488	330	47623	297	5956812
32	17	15	Hs~Ref:NM_005158.2~CAT:PV3266~RFU:844.69	HA20421~B32R15C17	19820	47160	140	55904	42400	25032	59	32	32	83	111	133	100	99	3	355	330	109	33	94	94	109	51	46	89	83	0	214.069	179.525	186.795	138.319	2.885	223.202	0.722	156	575	100	56133	42604	7.742	55872	261	42368	236	6614400
21	19	18	Hs~Ref:NM_002350.1~N/A~RFU:17084.37	HA20421~B21R18C19	6650	38770	130	54814	48946	18093	36	31	31	228	888	389	100	100	15	3059	3510	2352	67	120	120	258	1022	396	77	64	0	18.64	14.429	16.022	17.872	1.916	15.343	0.456	120	595	100	57722	52305	4.22	54783	2939	48915	3390	5873496
21	21	7	Hs~Ref:NM_005157.2~N/A~RFU:24014.17	HA20421~B21R07C21	7060	36570	120	52280	50226	12825	25	36	36	221	444	200	100	100	2	7960	8126	4302	52	138	138	2614	8445	323	38	3	0	6.679	6.283	7.41	7.414	2.052	10.284	0.049	120	510	100	60066	58178	2.74	52244	7822	50190	7988	6027100
43	17	5	Hs~Ref:NM_005433.2~uORF:IOH26758~RFU:27055.78	HA20421~B43R05C17	15350	58650	140	51768	41788	24948	59	57	57	380	1212	318	96	93	26	3065	4141	3500	84	129	129	196	229	116	92	87	0	17.613	10.402	12.161	11.209	3.343	19.573	0.193	156	550	100	54647	45743	4.139	51711	2936	41731	4012	6518953
22	22	14	Hs~Ref:NM_005536.2~uORF:IOH21098~RFU:24532.89	HA20421~B22R14C22	11760	37940	130	51097	45244	16686	36	30	30	38	42	110	100	100	2	946	1412	1325	93	114	114	115	12	10	99	97	0	61.379	34.834	51.945	55.38	2.78	32.846	0.56	128	605	90	51899	46512	5.94	51067	832	45214	1298	5791221
45	2	16	Hs~Ref:NM_005157.2~CAT:P3049~RFU:640.04	HA20421~B45R16C02	3290	65360	140	49743	41124	20333	49	28	28	31	17	54	100	100	0	971	2231	3619	162	101	101	111	32	28	96	93	0	57.144	19.294	36.523	34.183	4.591	39.86	0.048	162	511	93	50585	43226	5.837	49715	870	41096	2130	6662084
26	22	15	Hs~Ref:NM_004431.1~CAT:PV3688~RFU:27081.05	HA20421~B26R15C22	11790	42680	130	45812	40984	15847	38	30	30	37	24	64	100	100	0	803	934	630	67	123	123	126	14	11	100	100	0	67.326	50.498	63.305	57.326	1.871	54.223	0.55	132	595	96	46462	41765	6.073	45782	680	40954	811	5409842
17	19	15	Hs~Ref:NM_001721.2~CAT:PV3371~RFU:1020.64	HA20421~B17R15C19	6630	33670	130	44351	38215	15487	40	30	30	95	353	371	100	100	0	589	1824	2564	140	117	117	272	1038	381	40	20	0	93.9	22.37	55.061	50.442	4.134	31.574	0.101	120	561	100	44793	39892	6.553	44321	472	38185	1707	4585802
32	20	15	Hs~Ref:NM_005157.2~CAT:PV3863~RFU:894.38	HA20421~B32R15C20	20420	47160	140	43695	36455	18370	50	30	30	34	24	70	100	99	0	419	428	206	48	97	97	125	86	68	83	82	0	135.606	110.045	123.064	105.953	2.339	131.137	0.506	136	559	90	43987	36756	7.083	43665	322	36425	331	4957819
23	17	15	Hs~Ref:NM_005233.3~CAT:PV3359~RFU:1444.97	HA20421~B23R15C17	15280	38160	120	42062	36303	20948	57	31	31	49	73	148	100	100	0	1593	1989	1901	95	111	111	130	88	67	96	89	0	28.361	19.314	23.02	24.983	3.244	21.981	0.468	120	573	100	43513	38150	4.826	42031	1482	36272	1878	4356361
23	18	15	Hs~Ref:NM_005233.3~CAT:PV3359~RFU:1512.1	HA20421~B23R15C18	15480	38160	120	41855	36527	16412	44	30	30	42	53	126	99	98	0	358	2020	8189	405	111	111	119	66	55	85	81	0	169.332	19.118	178.751	111.27	4.494	59.738	0.002	120	571	100	42072	38406	7.404	41825	247	36497	1909	4383223
21	20	18	Hs~Ref:NM_002350.1~N/A~RFU:16431.29	HA20421~B21R18C20	6860	38760	150	41813	37826	22240	58	32	32	250	908	363	96	94	9	6970	8777	8416	95	124	124	378	1509	399	71	64	0	6.103	4.368	5.26	6.757	4.663	5.376	0.353	156	607	100	48627	46447	2.61	41781	6846	37794	8653	5900914
40	13	15	Hs~Ref:NM_005157.2~CAT:PV3865~RFU:997.85	HA20421~B40R15C13	19000	56160	130	41215	38246	24294	63	31	31	115	387	336	95	92	1	465	445	191	42	107	107	216	803	371	2	0	0	115.039	113.062	118.778	82.475	3.249	189.993	0.02	140	524	84	41542	38553	6.846	41184	358	38215	338	5354383
14	3	8	Hs~Ref:NM_005356.2~N/A~RFU:25125.15	HA20421~B14R08C03	7950	27730	130	40315	40022	12092	30	58	58	1422	2627	184	100	100	0	3292	3944	2867	72	159	159	325	418	128	99	83	0	12.849	10.559	12.456	13.807	2.659	12.864	0.379	120	583	100	43390	43749	3.684	40257	3133	39964	3785	4802607
21	22	7	Hs~Ref:NM_005157.2~N/A~RFU:24469.58	HA20421~B21R07C22	7260	36580	140	39857	38523	18473	47	33	33	180	426	236	100	100	5	4933	6708	6848	102	132	132	2164	7119	328	32	12	0	8.295	5.853	7.837	10.121	4.583	21.996	0.005	156	747	100	44625	45066	3.052	39824	4801	38490	6576	6009631
45	1	16	Hs~Ref:NM_005157.2~CAT:P3049~RFU:673.38	HA20421~B45R16C01	3090	65350	160	39737	32962	25414	77	28	28	30	14	46	100	100	0	3371	6453	8015	124	111	111	128	54	42	100	100	0	12.181	5.193	4.941	4.06	4.327	6.245	0.361	206	794	86	42969	39276	3.607	39709	3260	32934	6342	6790139
46	15	19	Hs~Ref:NM_007026.1~uORF:IOH21130~RFU:18999.85	HA20421~B46R19C15	10390	65940	110	37956	37985	8991	23	33	33	793	3844	484	100	100	0	1792	2802	2785	99	113	113	769	1758	228	50	16	0	22.587	14.114	23.933	20.71	2.636	39.43	0.024	80	492	100	39602	40641	4.497	37923	1679	37952	2689	3038771
31	16	15	Hs~Ref:NP_002341~CAT:P2906~RFU:1059.59	HA20421~B31R15C16	15100	47200	140	37066	35501	19335	54	30	30	49	52	106	100	100	0	1588	4463	6341	142	125	125	135	69	51	98	96	0	25.315	8.177	20.514	18.622	5.246	9.7	0.234	159	530	90	38499	39809	4.662	37036	1463	35471	4338	5644588
41	16	15	Hs~Ref:NM_004438.1~CAT:PV3651~RFU:19327.99	HA20421~B41R15C16	6100	60660	130	36882	30358	15133	49	31	31	141	394	279	100	99	0	2188	3046	2572	84	111	111	709	2595	366	41	16	0	17.742	10.333	12.968	12.607	1.872	10.3	0.627	141	527	91	38928	33262	4.149	36851	2077	30327	2935	4280464
32	18	15	Hs~Ref:NM_005158.2~CAT:PV3266~RFU:868.8	HA20421~B32R15C18	20010	47160	150	36076	33308	22077	66	32	32	63	87	138	100	99	0	861	5141	12149	236	97	97	111	53	47	94	92	0	47.178	6.597	29.98	18.832	4.455	6.267	0.161	156	670	100	36808	38320	5.56	36044	764	33276	5044	5196040
23	5	7	Hs~Ref:NM_005248.1~uORF:IOH21152~RFU:8185.81	HA20421~B23R07C05	12870	36560	130	34525	33178	15324	46	31	31	47	58	123	100	100	0	4023	4599	3506	76	119	119	135	137	101	100	100	0	8.836	7.399	8.045	8.559	2.876	9.674	0.292	120	480	100	38398	37627	3.143	34494	3904	33147	4480	3981398
46	16	19	Hs~Ref:NM_007026.1~uORF:IOH21130~RFU:19219.27	HA20421~B46R19C16	10600	65950	130	34502	31151	9808	31	30	30	527	3365	638	96	95	0	1963	4024	5496	136	120	120	592	830	140	86	54	0	18.704	7.972	18.56	13.155	5.027	17.158	0.056	133	542	90	36315	35025	4.225	34472	1843	31121	3904	4143149
37	20	15	Hs~Ref:AAH59394~CAT:P2907~RFU:434.89	HA20421~B37R15C20	6890	56170	140	33410	32376	20553	63	29	29	34	25	73	100	99	1	1435	2344	2365	100	116	116	132	82	62	85	79	0	25.308	14.518	21.054	26.028	4.427	18.42	0.377	141	529	94	34700	34575	4.662	33381	1319	32347	2228	4564956
43	18	5	Hs~Ref:NM_005433.2~uORF:IOH26758~RFU:27063.65	HA20421~B43R05C18	15540	58660	120	31648	34396	23995	69	42	42	477	1570	329	98	93	20	652	841	689	81	122	122	151	132	87	85	75	0	59.634	47.78	46.696	48.392	2.263	48.801	0.663	120	531	100	32136	35073	5.898	31606	530	34354	719	4127473
41	15	15	Hs~Ref:NM_004438.1~CAT:PV3651~RFU:18134.99	HA20421~B41R15C15	5890	60650	140	31641	25763	16112	62	30	30	117	353	301	92	90	0	1477	2460	2569	104	108	108	587	2316	394	29	15	0	23.091	10.941	16.746	12.548	3.405	18.781	0.057	156	668	100	32980	28085	4.529	31611	1369	25733	2352	4018995
22	8	19	Hs~MGC:BC016652.1~N/A~RFU:9065.77	HA20421~B22R19C08	8960	38940	120	31309	28169	16872	59	29	29	30	5	16	100	100	0	971	1372	1201	87	118	118	119	10	8	100	97	0	36.671	22.44	34.699	26.359	2.991	32.683	0.271	133	478	90	32133	29394	5.197	31280	853	28140	1254	3746536
47	3	8	Hs~Ref:NM_004441.2~N/A~RFU:19903.08	HA20421~B47R08C03	12530	63730	150	31009	29180	14558	49	33	33	118	163	138	100	100	0	1082	1257	680	54	112	112	170	196	115	93	87	0	31.934	25.456	26.942	23.912	1.953	29.699	0.66	166	653	90	31946	30292	4.997	30976	970	29147	1145	4843947
23	6	7	Hs~Ref:NM_005248.1~uORF:IOH21152~RFU:7915.22	HA20421~B23R07C06	13080	36560	120	30514	31527	15921	50	30	30	41	49	119	100	100	0	1092	3678	6980	189	117	117	132	145	109	97	93	0	31.266	8.845	24.06	18.338	3.757	15.081	0.061	120	420	100	31459	35058	4.967	30484	975	31497	3561	3783236
14	4	8	Hs~Ref:NM_005356.2~N/A~RFU:24557.43	HA20421~B14R08C04	8140	27730	160	29792	26979	17036	63	36	36	995	2319	233	87	79	0	1388	2351	3729	158	136	136	272	400	147	85	72	0	23.767	12.164	17.922	14.793	2.968	19.302	0.112	208	805	100	31008	29158	4.571	29756	1252	26943	2215	5611613
37	19	15	Hs~Ref:AAH59394~CAT:P2907~RFU:482.12	HA20421~B37R15C19	6690	56170	140	28958	24856	19287	77	29	29	35	28	80	100	100	0	4729	6991	7554	108	117	117	129	75	58	93	92	0	6.273	3.612	3.829	4.19	6.015	5.25	0.261	164	623	88	33541	31701	2.649	28929	4612	24827	6874	4076327
17	20	15	Hs~Ref:NM_001721.2~CAT:PV3371~RFU:972.98	HA20421~B17R15C20	6830	33670	140	27816	24784	16491	66	30	30	83	321	386	96	93	0	1018	2762	3762	136	118	118	252	956	379	48	35	0	30.873	9.362	16.463	13.854	7.744	37.473	0.016	156	664	100	28686	27398	4.948	27786	900	24754	2644	3866297
34	5	16	Hs~Ref:NP_005408~CAT:P3044~RFU:561.32	HA20421~B34R16C05	8370	51870	130	27620	32255	23426	72	28	28	39	38	97	100	100	5	2608	3749	2678	71	135	135	154	79	51	100	100	0	11.157	8.917	7.854	7.115	2.539	10.769	0.687	157	415	95	30065	35841	3.48	27592	2473	32227	3614	5064035
40	14	15	Hs~Ref:NM_005157.2~CAT:PV3865~RFU:965.52	HA20421~B40R15C14	19200	56150	140	26219	25848	19710	76	31	31	104	349	335	98	94	0	353	318	158	49	108	108	209	721	344	0	0	0	106.89	122.938	120.049	83.926	3.205	241.383	0.006	156	652	100	26433	26027	6.74	26188	245	25817	210	4032325
47	4	8	Hs~Ref:NM_004441.2~N/A~RFU:21610.67	HA20421~B47R08C04	12740	63730	140	25936	24278	12980	53	31	31	115	156	135	100	100	0	1463	1789	1481	82	109	109	122	41	33	99	95	0	19.132	14.433	16.257	15.583	2.509	17.933	0.426	171	645	94	27259	25927	4.258	25905	1354	24247	1680	4151572
45	2	8	Hs~Ref:NM_004383.1~N/A~RFU:25950.21	HA20421~B45R08C02	3290	63750	140	25384	22064	7612	34	29	29	61	114	186	100	99	0	2333	2217	996	44	125	125	251	222	88	100	89	0	11.483	10.533	11.445	10.329	1.906	11.896	0.662	149	465	90	27563	24127	3.521	25355	2208	22035	2092	3287546
29	2	16	Hs~Ref:NM_005157.2~CAT:PV3864~RFU:647.69	HA20421~B29R16C02	3310	47340	130	24588	22480	9465	42	29	29	34	27	79	100	100	0	649	969	742	76	114	114	125	85	68	93	89	0	45.905	26.258	35.949	33.736	2.259	31.551	0.264	128	598	91	25094	23306	5.521	24559	535	22451	855	2877478
22	7	19	Hs~MGC:BC016652.1~N/A~RFU:8850.3	HA20421~B22R19C07	8760	38950	130	24310	23167	15050	64	30	30	31	7	22	100	100	0	1003	2019	2658	131	122	122	130	35	26	97	94	0	27.56	12.197	24.302	16.742	4.28	17.278	0.208	138	515	80	25161	25034	4.784	24280	881	23137	1897	3197055
45	1	8	Hs~Ref:NM_004383.1~N/A~RFU:27082.3	HA20421~B45R08C01	3080	63750	140	23241	20449	8040	39	29	29	49	55	112	99	99	0	2674	2766	1603	57	117	117	340	369	108	99	99	0	9.078	7.709	9.106	6.732	2.657	10.04	0.567	155	544	83	25769	23069	3.182	23212	2557	20420	2649	3169541
42	2	16	Hs~Ref:NM_002031.1~CAT:PV3874~RFU:2253.16	HA20421~B42R16C02	7810	60870	120	21899	20087	10728	53	31	31	98	141	143	100	100	0	1139	1221	763	62	135	135	256	440	171	81	59	0	21.781	18.468	20.964	20.378	2.167	21	0.618	127	524	94	22872	21142	4.445	21868	1004	20056	1086	2551016
17	4	9	Hs~Ref:NM_004383.1~uORF:IOH29870~RFU:27089.34	HA20421~B17R09C04	3640	32470	130	21694	18661	6183	33	29	29	42	42	100	100	100	0	2564	2471	678	27	118	118	198	183	92	98	97	0	8.857	7.918	8.708	7.659	2.302	9.762	0.686	120	523	100	24111	20985	3.147	21665	2446	18632	2353	2239263
39	21	15	Hs~Ref:NM_004439.4~CAT:PV3840~RFU:18010.53	HA20421~B39R15C21	16100	56160	140	20783	23616	18385	77	31	31	88	150	170	100	96	0	17098	20187	9779	48	161	161	1221	2570	210	100	100	0	1.225	1.178	0.867	0.739	3.641	1.697	0.484	156	605	100	37689	43611	0.293	20752	16937	23585	20026	3684047
41	21	15	Hs~Ref:NP_005239~CAT:P3041~RFU:263.69	HA20421~B41R15C21	7100	60660	120	20298	19518	6879	35	29	29	34	22	64	100	100	0	2787	5674	8036	141	106	106	116	54	46	99	96	0	7.56	3.5	8.189	8.535	4.199	3.122	0.237	133	538	91	22950	25057	2.918	20269	2681	19489	5568	2595847
12	13	16	Hs~Ref:NM_002031.2~uORF:IOH56137~RFU:9109.9	HA20421~B12R16C13	18990	24870	120	19226	17449	6065	34	30	30	33	15	45	100	100	0	987	1096	745	67	101	101	102	12	11	100	100	0	21.666	17.507	20.706	19.669	1.914	17.817	0.632	120	559	88	20082	18414	4.437	19196	886	17419	995	2093908
45	4	8	Hs~Ref:NM_005235.1~N/A~RFU:8694.84	HA20421~B45R08C04	3690	63760	120	18047	16606	5966	35	28	28	31	16	51	100	100	0	1874	1756	984	56	101	101	102	9	8	98	98	0	10.163	10.017	10.566	11.814	1.804	10.029	0.636	128	482	96	19792	18233	3.345	18019	1773	16578	1655	2125538
27	2	16	Hs~Ref:NM_004444.2~CAT:PV3251~RFU:1066.56	HA20421~B27R16C02	12250	42850	150	18039	15794	8159	51	30	30	227	424	186	98	96	0	505	710	610	85	126	126	134	24	17	96	94	0	47.517	26.993	37.28	32.263	2.337	27.944	0.51	156	669	100	18388	16348	5.57	18009	379	15764	584	2463810
41	22	15	Hs~Ref:NP_005239~CAT:P3041~RFU:306.49	HA20421~B41R15C22	7310	60660	150	17947	15786	7687	48	28	28	33	31	93	100	100	0	1566	2706	2759	101	107	107	113	44	38	99	93	0	12.282	6.063	8.604	9.858	3.27	6.053	0.498	166	838	94	19378	18357	3.618	17919	1459	15758	2599	2620410
9	18	15	Hs~Ref:NM_000222.1~CAT:P3081~RFU:934.03	HA20421~B09R15C18	6470	24630	120	17061	14700	5540	37	29	29	31	9	29	100	100	0	384	431	303	70	115	115	139	105	75	93	86	0	63.316	46.427	60.247	50.102	2.051	47.134	0.51	122	476	83	17301	14987	5.984	17032	269	14671	316	1793370
12	14	16	Hs~Ref:NM_002031.2~uORF:IOH56137~RFU:9523.04	HA20421~B12R16C14	19190	24870	120	16981	16570	4699	28	30	30	31	8	25	100	100	0	973	919	330	35	97	97	100	13	13	100	100	0	19.35	20.122	19.35	22.63	1.847	20.113	0.904	119	554	86	17827	17362	4.274	16951	876	16540	822	1971798
42	1	16	Hs~Ref:NM_002031.1~CAT:PV3874~RFU:1696.27	HA20421~B42R16C01	7610	60860	120	16774	15222	7922	52	30	30	78	119	152	100	100	0	1224	1567	1062	67	125	125	176	112	63	92	88	0	15.236	10.535	11.18	12.321	1.839	10.95	0.746	127	528	89	17843	16634	3.929	16744	1099	15192	1442	1933219
9	17	15	Hs~Ref:NM_000222.1~CAT:P3081~RFU:930.71	HA20421~B09R15C17	6270	24640	120	16454	13889	5169	37	28	28	30	13	43	100	100	0	459	458	115	25	122	122	125	17	13	100	100	0	48.742	41.253	43.092	38.896	1.592	47.691	0.82	132	512	91	16763	14197	5.607	16426	337	13861	336	1833406
45	3	8	Hs~Ref:NM_005235.1~N/A~RFU:10708.91	HA20421~B45R08C03	3490	63760	130	16356	15573	6447	41	28	28	34	25	73	100	100	0	1685	1424	650	45	110	110	112	26	23	95	93	0	10.367	11.83	11.697	13.599	1.787	11.765	0.902	133	525	95	17903	16859	3.374	16328	1575	15545	1314	2071194
9	20	15	Hs~Ref:NM_001014796.1~CAT:PV3870~RFU:12720.04	HA20421~B09R15C20	6870	24640	120	15879	14745	7272	49	29	29	30	9	30	100	100	0	1572	2489	2567	103	109	109	109	8	7	100	100	0	10.834	6.183	8.576	7.576	2.255	6.504	0.442	118	514	94	17313	17096	3.437	15850	1463	14716	2380	1739855
31	1	16	Hs~Ref:NM_001715.2~CAT:PV3683~RFU:605.11	HA20421~B31R16C01	12080	47400	130	15766	15550	9364	60	29	29	162	576	355	93	93	0	1651	2495	2353	94	129	129	203	245	120	92	87	0	10.34	6.56	9.336	7.872	2.436	6.823	0.583	120	574	100	17259	17887	3.37	15737	1522	15521	2366	1865943
27	1	16	Hs~Ref:NM_004444.2~CAT:PV3251~RFU:965.22	HA20421~B27R16C01	12040	42840	140	15233	13013	8636	66	30	30	176	388	220	85	84	0	502	497	258	51	125	125	138	53	38	91	78	0	40.326	34.901	34.91	18.566	5.227	41.625	0.716	156	751	100	15580	13355	5.334	15203	377	12983	372	2029970
35	21	19	Hs~Ref:NM_002037.1~N/A~RFU:27061.16	HA20421~B35R19C21	16100	52460	140	14823	12843	5541	43	33	33	589	1120	190	99	96	0	4961	6608	4110	62	242	242	3009	8176	271	21	4	0	3.134	2.012	2.43	2.01	2.06	0.37	0.023	156	553	100	19509	19176	1.648	14790	4719	12810	6366	2003519
29	1	16	Hs~Ref:NM_005157.2~CAT:PV3864~RFU:660.95	HA20421~B29R16C01	3110	47340	120	14080	13622	5714	41	29	29	30	12	40	100	100	0	2420	4967	5768	116	111	111	112	12	10	100	100	0	6.085	2.799	7.196	5.885	4.913	2.916	0.241	121	565	95	16360	18449	2.605	14051	2309	13593	4856	1648262
35	1	20	Hs~Ref:NM_001570.2~N/A~RFU:10262.21	HA20421~B35R20C01	12090	52650	110	13795	12466	5701	45	29	29	78	301	385	100	100	0	1755	2505	1625	64	128	128	144	89	61	100	100	0	8.461	5.232	6.932	5.141	2.664	10.004	0.097	80	441	100	15393	14814	3.081	13766	1627	12437	2377	997245
39	22	15	Hs~Ref:NM_004439.4~CAT:PV3840~RFU:18201.97	HA20421~B39R15C22	16300	56160	140	13526	13838	10329	74	31	31	190	1519	799	86	78	0	2058	2448	1532	62	145	145	1060	3751	353	18	0	0	7.054	5.995	6.401	4.89	2.739	9.675	0.138	153	741	88	15408	16110	2.819	13495	1913	13807	2303	2117281
31	2	16	Hs~Ref:NM_001715.2~CAT:PV3683~RFU:614.95	HA20421~B31R16C02	12300	47390	120	13354	13122	5052	38	37	37	362	922	254	93	92	0	1361	1902	1490	78	152	152	412	1161	281	51	20	0	11.015	7.477	10.303	8.338	1.95	6.349	0.278	120	480	100	14526	14835	3.461	13317	1209	13085	1750	1574609
17	3	9	Hs~Ref:NM_004383.1~uORF:IOH29870~RFU:26966.27	HA20421~B17R09C03	3440	32470	140	13267	12680	7273	57	29	29	38	30	78	100	98	0	2770	2788	1599	57	122	122	238	230	96	94	91	0	4.999	4.745	6.305	4.131	4.139	6.851	0.465	156	573	100	15886	15317	2.322	13238	2648	12651	2666	1978118
21	17	15	Hs~Ref:NM_004441.3~CAT:PV3786~RFU:17155.51	HA20421~B21R15C17	6260	38170	130	12830	11294	5361	47	30	30	31	6	19	100	100	0	1048	1150	657	57	117	117	138	111	80	96	92	0	13.749	10.904	11.846	11.562	1.701	11.568	0.754	126	528	93	13731	12297	3.781	12800	931	11264	1033	1423032
39	11	7	Hs~Ref:NM_001721.2~uORF:IOH11645~RFU:9680.72	HA20421~B39R07C11	14100	54560	130	11482	10825	6978	64	29	29	48	89	185	98	96	0	1522	1736	1132	65	134	134	213	316	148	96	91	0	8.251	6.739	7.791	4.977	3.564	12.128	0.241	120	596	100	12841	12398	3.045	11453	1388	10796	1602	1299040
21	18	15	Hs~Ref:NM_004441.3~CAT:PV3786~RFU:16995.62	HA20421~B21R15C18	6460	38170	130	11270	10315	4977	48	30	30	36	35	97	100	100	0	1019	1222	789	64	119	119	148	144	97	91	86	0	12.489	9.325	13.065	10.691	2.567	11.87	0.467	132	544	89	12140	11388	3.643	11240	900	10285	1103	1361573
9	19	15	Hs~Ref:NM_001014796.1~CAT:PV3870~RFU:13089.26	HA20421~B09R15C19	6670	24640	120	11222	11361	7628	67	30	30	32	11	34	100	100	0	1704	1889	940	49	109	109	136	110	80	99	99	0	7.017	6.366	6.993	5.527	2.115	8.165	0.714	122	506	91	12787	13111	2.811	11192	1595	11331	1780	1386076
4	22	15	Hs~Ref:NP_694592~CAT:P3042~RFU:932.75	HA20421~B04R15C22	20780	15680	140	10737	9625	4091	42	30	30	31	5	16	100	100	0	401	482	476	98	95	95	106	54	50	92	85	0	34.99	24.793	39.018	32.791	3.248	42.208	0.137	154	616	86	11013	9982	5.129	10707	306	9595	387	1482228
21	2	19	Hs~Ref:NM_002350.1~N/A~RFU:6878.42	HA20421~B21R19C02	3250	38970	120	10506	9821	5106	51	30	30	41	63	153	100	100	0	1178	1148	438	38	106	106	123	116	94	97	95	0	9.772	9.396	9.679	8.582	1.735	10.831	0.829	120	536	100	11548	10833	3.289	10476	1072	9791	1042	1178529
4	21	15	Hs~Ref:NP_694592~CAT:P3042~RFU:903.78	HA20421~B04R15C21	20590	15680	140	10382	9171	3158	34	30	30	33	11	33	100	100	0	365	335	91	27	98	98	153	162	105	80	7	0	38.772	38.57	40.117	40.481	2.103	41.69	0.796	155	473	87	10619	9378	5.277	10352	267	9141	237	1421461
35	2	20	Hs~Ref:NM_001570.2~N/A~RFU:10336.01	HA20421~B35R20C02	12300	52640	130	10143	9234	5383	58	30	30	83	284	342	97	94	0	2857	2729	969	35	137	137	386	682	176	94	89	0	3.718	3.551	3.638	2.757	2.562	4.915	0.54	120	514	100	12833	11796	1.895	10113	2720	9204	2592	1108074
39	6	8	Hs~Ref:NM_002530.1~N/A~RFU:15270.33	HA20421~B39R08C06	13100	54770	130	10121	8765	3048	34	30	30	32	17	53	100	100	0	1285	1127	476	42	132	132	132	12	9	99	98	0	8.752	8.779	8.497	10.435	1.827	8.586	0.92	125	531	87	11244	9730	3.13	10091	1153	8735	995	1095618
39	5	8	Hs~Ref:NM_002530.1~N/A~RFU:18189.11	HA20421~B39R08C05	12900	54770	120	10054	8862	3197	36	29	29	33	16	48	100	100	0	1559	1437	585	40	130	130	131	13	9	100	100	0	7.015	6.758	7.08	7.214	1.598	6.789	0.908	120	489	91	11454	10140	2.811	10025	1429	8833	1307	1063450
6	14	5	Hs~Ref:NM_004226.1~N/A~RFU:27050.39	HA20421~B06R05C14	10130	18140	160	9831	7942	3779	47	30	30	37	31	83	100	100	0	4999	4105	1991	48	116	116	143	104	72	96	94	0	2.007	1.983	1.96	2.189	2.749	2.089	0.848	190	602	93	14684	11901	1.005	9801	4883	7912	3989	1508900
8	14	15	Hs~Ref:NM_000061.1~CAT:PV3363~RFU:1452.75	HA20421~B08R15C14	19170	20140	140	9739	8724	3280	37	30	30	31	7	22	100	100	0	337	288	97	33	99	99	100	10	10	91	85	0	40.794	46	45.451	50.746	2.186	49.164	0.722	139	595	87	9947	8883	5.35	9709	238	8694	189	1212626
6	13	5	Hs~Ref:NM_004226.1~N/A~RFU:27039.62	HA20421~B06R05C13	9930	18140	140	9614	8616	2921	33	31	31	78	88	112	100	100	0	5366	4683	1729	36	127	127	284	265	93	100	100	0	1.829	1.884	1.968	1.953	1.811	2.023	0.855	175	587	91	14822	13141	0.871	9583	5239	8585	4556	1507867
8	13	15	Hs~Ref:NM_000061.1~CAT:PV3363~RFU:1346.98	HA20421~B08R15C13	18960	20140	130	9474	8418	2826	33	30	30	32	11	34	100	100	0	360	734	1461	199	101	101	103	15	14	87	82	0	36.463	13.251	33.906	31.738	3.389	12.228	0.151	140	541	89	9703	9021	5.188	9444	259	8388	633	1178544
39	12	7	Hs~Ref:NM_001721.2~uORF:IOH11645~RFU:9387.02	HA20421~B39R07C12	14300	54560	120	9360	9380	5414	57	29	29	47	90	191	95	95	0	756	650	229	35	134	134	205	311	151	80	50	0	15.002	18.122	18.829	17.111	1.597	24.523	0.264	120	544	100	9953	9867	3.907	9331	622	9351	516	1125647
21	1	19	Hs~Ref:NM_002350.1~N/A~RFU:6953.42	HA20421~B21R19C01	3050	38970	120	9299	9338	5160	55	29	29	37	56	151	100	100	0	1118	1053	286	27	102	102	118	111	94	99	95	0	9.124	9.789	9.464	8.457	1.756	12.372	0.753	120	585	100	10286	10260	3.19	9270	1016	9309	951	1120582
35	22	19	Hs~Ref:NM_002037.1~N/A~RFU:27083.54	HA20421~B35R19C22	16310	52440	120	9287	8883	4305	48	46	46	752	1116	148	94	91	0	3039	7363	10915	148	1500	1500	3450	7846	227	15	11	0	6.005	1.507	5.457	2.877	4.985	-0.024	0.004	120	601	100	10780	14700	2.586	9241	1539	8837	5863	1066000
8	16	5	Hs~Ref:NM_004431.1~N/A~RFU:14733.55	HA20421~B08R05C16	19570	18150	120	9172	8776	4365	49	30	30	30	2	6	100	100	0	1731	1422	613	43	96	96	101	17	16	98	93	0	5.591	6.596	6.745	7.991	3.432	7.835	0.708	115	492	93	10777	10072	2.483	9142	1635	8746	1326	1009231
32	16	15	Hs~Ref:NM_006575.2~CAT:PV3682~RFU:15358.88	HA20421~B32R15C16	19620	47170	130	9144	9222	5646	61	30	30	62	88	141	99	99	0	1640	1475	698	47	94	94	95	9	9	100	100	0	5.895	6.656	6.453	6.272	2.576	7.776	0.825	132	342	82	10660	10573	2.56	9114	1546	9192	1381	1217249
16	16	5	Hs~Ref:NM_001721.2~N/A~RFU:27009.37	HA20421~B16R05C16	19580	27150	110	9121	8915	870	9	39	39	742	1115	150	100	100	0	5795	5736	592	10	183	183	1445	2015	139	100	97	0	1.618	1.598	1.587	1.6	1.104	1.563	0.577	80	489	100	14694	14429	0.694	9082	5612	8876	5553	713237
5	6	16	Hs~N/A:NM_006206.3~CAT:PV4680~RFU:10882.23	HA20421~B05R16C06	4090	20380	120	8975	8546	4753	55	30	30	30	3	10	100	100	0	1236	1154	369	31	102	102	103	9	8	100	100	0	7.888	8.095	8.455	6.79	1.895	9.514	0.883	112	509	90	10079	9568	2.98	8945	1134	8516	1052	957113
16	15	5	Hs~Ref:NM_001721.2~N/A~RFU:26990.72	HA20421~B16R05C15	19380	27150	120	8689	8561	1583	18	38	38	934	1331	142	100	100	0	6069	5985	1478	24	152	152	1614	1989	123	96	91	0	1.462	1.461	1.467	1.527	1.526	1.415	0.764	120	598	100	14568	14356	0.548	8651	5917	8523	5833	1027353
3	12	12	Hs~Ref:NM_000061.1~uORF:IOH21063~RFU:17853.1	HA20421~B03R12C12	14280	15080	130	8677	7452	3158	42	29	29	30	2	6	100	100	0	2340	3506	3955	112	109	109	111	11	9	100	100	0	3.876	2.185	3.852	3.51	3.835	1.987	0.259	136	523	91	10879	10820	1.955	8648	2231	7423	3397	1013485
5	5	16	Hs~N/A:NM_006206.3~CAT:PV4680~RFU:10100.7	HA20421~B05R16C05	3890	20380	120	8650	8621	4961	57	30	30	31	9	29	100	100	0	1287	1188	488	41	102	102	103	8	7	100	100	0	7.274	7.911	7.853	6.938	1.832	9.101	0.865	121	508	90	9805	9677	2.863	8620	1185	8591	1086	1043108
47	13	14	Hs~Ref:NM_005206.2~uORF:IOH1805~RFU:9779.6	HA20421~B47R14C13	14540	64920	120	8608	7871	3964	50	28	28	28	3	10	97	97	0	1221	1014	430	42	96	96	97	7	7	100	96	0	7.627	8.544	9.462	8.919	2.372	9.473	0.835	113	539	83	9705	8761	2.931	8580	1125	7843	918	889475
34	8	16	Hs~Ref:NM_153330.2~uORF:IOH22558~RFU:21039.7	HA20421~B34R16C08	8980	51870	90	8201	11590	9642	83	41	41	824	3618	439	86	53	0	7291	7594	4761	62	149	149	575	1664	289	100	75	0	1.143	1.551	1.297	1.32	1.89	2.244	0.52	52	407	100	15302	18994	0.192	8160	7142	11549	7445	602659
17	5	16	Hs~Ref:NM_005781.2~CAT:PV4807~RFU:16184.73	HA20421~B17R16C05	3840	33880	120	7644	7282	2392	32	29	29	29	4	13	100	100	0	3452	3621	1973	54	125	125	131	27	20	100	100	0	2.289	2.075	2.357	2.322	2.004	2.11	0.657	120	518	94	10942	10749	1.195	7615	3327	7253	3496	873899
32	15	15	Hs~Ref:NM_006575.2~CAT:PV3682~RFU:13632.11	HA20421~B32R15C15	19420	47160	130	7583	7983	4668	58	28	28	29	2	6	100	100	0	1482	1301	523	40	95	95	96	8	8	100	100	0	5.447	6.596	7.192	6.115	2.456	7.738	0.849	128	307	81	8942	9161	2.445	7555	1387	7955	1206	1021824
34	6	16	Hs~Ref:NP_005408~CAT:P3044~RFU:617.9	HA20421~B34R16C06	8570	51860	140	7346	12160	11151	91	29	29	37	33	89	100	100	0	670	819	637	77	130	130	143	72	50	88	82	0	13.55	17.607	16.676	15.673	3.002	21.108	0.694	148	527	80	7857	12820	3.76	7317	540	12131	689	1799719
20	13	16	Hs~Ref:NM_006254.3~uORF:IOH26352~RFU:26362.97	HA20421~B20R16C13	18980	33870	120	6782	6501	1727	26	33	33	64	64	100	100	100	0	3286	2991	979	32	333	333	359	243	67	97	93	0	2.285	2.433	2.402	2.703	2.181	2.453	0.838	120	583	100	9702	9126	1.192	6749	2953	6468	2658	780157
19	8	9	Hs~Ref:NM_006246.2~uORF:IOH29856~RFU:20812.22	HA20421~B19R09C08	13460	32470	130	6501	6020	1520	25	29	29	37	32	86	100	100	0	3107	2947	551	18	159	159	408	713	174	98	93	0	2.195	2.149	2.191	2.116	1.523	2.392	0.76	120	583	100	9420	8779	1.134	6472	2948	5991	2788	722445
19	7	9	Hs~Ref:NM_006246.2~uORF:IOH29856~RFU:20392.58	HA20421~B19R09C07	13260	32470	130	6455	6126	1439	23	29	29	32	10	31	100	100	0	3320	3076	724	23	143	143	343	692	201	96	92	0	2.023	2.079	2.083	2.114	1.697	2.284	0.615	120	560	100	9603	9030	1.016	6426	3177	6097	2933	735107
48	17	15	Hs~Ref:NM_005232.1~CAT:PV3841~RFU:12886.31	HA20421~B48R15C17	19840	65110	130	6439	5901	3273	55	28	28	29	6	20	94	94	0	1321	1081	560	51	79	79	79	8	10	94	91	0	5.162	5.861	6.276	6.07	2.561	6.284	0.85	134	426	93	7653	6875	2.368	6411	1242	5873	1002	790749
3	11	12	Hs~Ref:NM_000061.1~uORF:IOH21063~RFU:21897.48	HA20421~B03R12C11	14080	15080	130	5903	5102	2747	53	30	30	30	3	10	100	100	0	2229	3827	5285	138	107	107	108	7	6	100	100	0	2.768	1.363	3.266	1.802	4.262	0.58	0.09	134	558	92	7995	8792	1.469	5873	2122	5072	3720	683677
47	14	14	Hs~Ref:NM_005206.2~uORF:IOH1805~RFU:9646.28	HA20421~B47R14C14	14740	64930	130	5872	5322	2735	51	28	28	29	3	10	100	100	0	1206	2923	4741	162	97	97	97	9	9	97	93	0	5.27	1.873	5.076	3.391	3.213	1.034	0.243	115	601	81	6953	8120	2.398	5844	1109	5294	2826	612044
47	2	8	Hs~Ref:NM_007314.1~N/A~RFU:3737.89	HA20421~B47R08C02	12340	63730	120	5861	5519	2665	48	29	29	43	62	144	98	97	0	726	647	222	34	105	105	127	139	109	89	85	0	9.391	10.129	10.058	10.518	1.799	11.134	0.841	118	475	95	6453	6032	3.231	5832	621	5490	542	651218
48	18	15	Hs~Ref:NM_005232.1~CAT:PV3841~RFU:12955.83	HA20421~B48R15C18	20040	65110	130	5765	5704	2854	50	28	28	29	6	20	99	99	0	1418	1386	911	65	79	79	79	7	8	100	99	0	4.285	4.343	5.281	4.727	2.153	5.026	0.568	122	425	92	7076	6983	2.099	5737	1339	5676	1307	695878
40	5	16	Hs~IVGN:NM_000074~CAT_PHP0025~N/A	HA20421~B40R16C05	17400	56350	110	5651	6348	3936	62	29	29	29	5	17	100	100	0	375	444	375	84	127	127	139	36	25	84	79	0	22.669	19.934	23.469	28.803	2.924	18.404	0.62	104	450	83	5870	6636	4.503	5622	248	6319	317	660197
40	6	16	Hs~IVGN:NM_000074~CAT_PHP0025~N/A	HA20421~B40R16C06	17600	56350	120	5470	5825	3887	66	28	28	29	5	17	100	100	0	321	316	110	34	126	126	144	82	56	77	60	0	27.908	30.511	29.454	27.943	2.404	37.851	0.7	110	546	84	5637	5987	4.803	5442	195	5797	190	640697
45	14	14	Hs~MGC:BC009195.2~uORF:IOH12344~RFU:7812.03	HA20421~B45R14C14	5690	64950	110	5464	5041	2409	47	28	28	29	8	27	100	100	0	2159	1995	795	39	97	97	120	73	60	99	98	0	2.636	2.641	2.718	2.535	1.37	2.799	0.924	107	436	91	7498	6911	1.399	5436	2062	5013	1898	539403
20	14	16	Hs~Ref:NM_006254.3~uORF:IOH26352~RFU:25504.99	HA20421~B20R16C14	19180	33870	120	5323	5058	1965	38	31	31	55	86	156	100	100	0	3415	3787	2076	54	391	391	367	220	59	100	97	0	1.75	1.48	1.9	1.529	2.199	1.461	0.384	120	549	100	8316	8423	0.807	5292	3024	5027	3396	606984
45	13	14	Hs~MGC:BC009195.2~uORF:IOH12344~RFU:7676.11	HA20421~B45R14C13	5490	64960	120	5210	5034	2239	44	28	28	29	6	20	100	100	0	2140	1937	883	45	95	95	97	18	18	100	98	0	2.534	2.718	2.696	3.018	1.596	2.74	0.918	106	562	90	7227	6848	1.341	5182	2045	5006	1842	533610
44	13	15	Hs~Ref:NM_002576.2~CAT:PV3820~RFU:25116.86	HA20421~B44R15C13	19050	60660	120	5188	4739	1869	39	66	66	101	89	88	100	100	0	1355	1113	441	39	158	158	231	155	67	90	84	0	4.279	4.893	4.949	5.471	1.856	5.117	0.792	105	497	92	6319	5628	2.097	5122	1197	4673	955	497598
45	5	8	Hs~Ref:NM_004444.2~N/A~RFU:5478.92	HA20421~B45R08C05	3890	63760	130	5069	4768	2044	42	28	28	28	3	10	100	100	0	1131	985	372	37	99	99	99	8	8	100	100	0	4.885	5.35	5.367	5.805	1.787	5.565	0.907	128	530	92	6073	5626	2.288	5041	1032	4740	886	610363
21	12	19	Hs~Ref:NM_080416.1~uORF:IOH10603~RFU:18241.75	HA20421~B21R19C12	5260	38970	120	5065	4650	1765	37	29	29	30	6	20	100	100	0	2705	2453	831	33	118	118	118	10	8	100	100	0	1.947	1.979	2.048	2.017	1.441	2.049	0.91	120	510	100	7623	6956	0.961	5036	2587	4621	2335	558003
45	22	15	Hs~Ref:NM_001031812.2~CAT:PV3838~RFU:15852.31	HA20421~B45R15C22	7290	65160	120	5057	6469	4427	68	28	28	28	5	17	100	100	0	1503	1343	560	41	95	95	95	10	10	100	100	0	3.572	5.161	5.223	4.899	1.93	6.951	0.683	119	604	94	6437	7689	1.837	5029	1408	6441	1248	769823
29	16	18	Hs~MGC:BC056911.1~uORF:IOH29120~RFU:27064.06	HA20421~B29R18C16	6110	47740	130	5025	4628	1916	41	30	30	149	301	202	97	94	0	3370	2788	1136	40	133	133	154	93	60	95	94	0	1.543	1.732	1.677	1.886	2.553	1.772	0.88	136	483	94	8232	7253	0.626	4995	3237	4598	2655	629369
47	1	8	Hs~Ref:NM_007314.1~N/A~RFU:3621.78	HA20421~B47R08C01	12130	63730	120	4887	4714	2166	45	28	28	29	5	17	100	99	0	707	619	218	35	103	103	105	14	13	98	93	0	8.045	9.081	9.367	9.659	1.956	9.776	0.867	118	566	94	5463	5202	3.008	4859	604	4686	516	556203
29	15	18	Hs~MGC:BC056911.1~uORF:IOH29120~RFU:27059.51	HA20421~B29R18C15	5910	47740	130	4861	4520	1327	29	29	29	29	3	10	100	100	0	3452	3181	1425	44	130	130	136	22	16	100	100	0	1.455	1.472	1.57	1.711	1.967	1.403	0.835	135	505	92	8154	7542	0.541	4832	3322	4491	3051	610247
8	15	5	Hs~Ref:NM_004431.1~N/A~RFU:13911.4	HA20421~B08R05C15	19370	18160	130	4684	5099	2775	54	30	30	30	2	6	100	100	0	1810	5566	10377	186	97	97	98	8	8	99	99	0	2.717	0.927	3.283	2.457	4.739	0.226	0.174	127	521	93	6367	10538	1.442	4654	1713	5069	5469	647555
29	1	8	Hs~Ref:NM_004443.2~N/A~RFU:27112.96	HA20421~B29R08C01	3100	45740	140	4607	4220	1676	39	29	29	30	5	16	100	100	0	3013	2607	910	34	118	118	146	76	52	96	96	0	1.581	1.684	1.69	1.782	2.389	1.798	0.885	151	698	87	7473	6680	0.661	4578	2895	4191	2489	637214
45	6	8	Hs~Ref:NM_004444.2~N/A~RFU:5130.61	HA20421~B45R08C06	4090	63760	130	4501	4199	1918	45	28	28	28	2	7	100	100	0	1095	968	401	41	100	100	100	8	8	100	99	0	4.495	4.805	5.027	5.271	1.704	4.966	0.915	128	510	91	5468	5039	2.168	4473	995	4171	868	537464
18	13	16	Hs~Ref:NM_014220.2~uORF:IOH59024~RFU:10757.09	HA20421~B18R16C13	9950	33880	120	4337	3895	1873	48	29	29	29	2	6	100	100	0	3035	2827	569	20	113	113	113	8	7	100	100	0	1.474	1.424	1.388	1.184	1.888	1.646	0.878	127	514	95	7230	6580	0.56	4308	2922	3866	2714	494644
29	2	8	Hs~Ref:NM_004443.2~N/A~RFU:27078.57	HA20421~B29R08C02	3310	45740	140	4055	3452	1487	43	29	29	30	5	16	100	100	0	2558	2217	869	39	122	122	146	76	52	93	92	0	1.653	1.634	1.651	1.73	2.018	1.71	0.897	152	521	92	6462	5518	0.725	4026	2436	3423	2095	524670
29	12	7	Hs~Ref:NM_002110.1~uORF:IOH21123~RFU:5436.35	HA20421~B29R07C12	5310	45540	110	3989	4269	2479	58	28	28	28	2	7	100	100	0	924	909	299	32	124	124	125	9	7	100	100	0	4.951	5.403	5.566	4.813	1.573	6.495	0.849	105	434	87	4761	5026	2.308	3961	800	4241	785	448231
44	14	15	Hs~Ref:NM_002576.2~CAT:PV3820~RFU:23971.08	HA20421~B44R15C14	19250	60660	100	3899	3759	1360	36	98	98	167	239	143	95	95	0	1333	1084	465	42	139	139	218	171	78	84	81	0	3.183	3.874	3.822	4.633	2.469	3.898	0.805	97	362	89	4995	4606	1.671	3801	1194	3661	945	364612
30	21	15	Hs~Ref:NM_004442.3~CAT:PV3625~RFU:13611.94	HA20421~B30R15C21	11590	47160	120	3877	3592	2170	60	29	29	33	41	124	100	100	0	1801	2634	2493	94	130	130	132	16	12	100	100	0	2.303	1.423	1.631	1.332	2.695	1.226	0.437	110	519	87	5519	6067	1.203	3848	1671	3563	2504	395084
18	14	16	Hs~Ref:NM_014220.2~uORF:IOH59024~RFU:10813.44	HA20421~B18R16C14	10150	33880	120	3863	3807	1529	40	29	29	29	2	6	100	100	0	3147	2971	511	17	111	111	112	9	8	100	100	0	1.263	1.321	1.319	1.194	1.539	1.462	0.903	118	528	95	6870	6638	0.337	3834	3036	3778	2860	449240
31	14	15	Hs~Ref:NM_023109.1~CAT:PV3146~RFU:1355.05	HA20421~B31R15C14	14690	47200	110	3694	3602	1104	30	29	29	30	9	30	100	100	0	250	248	40	16	119	119	122	18	14	98	94	0	27.977	27.698	28.163	28.158	1.445	29.882	0.831	98	453	92	3796	3702	4.806	3665	131	3573	129	352969
45	21	15	Hs~Ref:NM_001031812.2~CAT:PV3838~RFU:16390.52	HA20421~B45R15C21	7080	65160	110	3674	4125	3185	77	28	28	29	6	20	100	100	0	3021	6165	6093	98	99	99	100	10	10	100	100	0	1.248	0.675	1.491	0.655	4.861	0.326	0.158	106	434	94	6568	10163	0.319	3646	2922	4097	6066	437207
2	14	7	Hs~MGC:BC017941.1~uORF:IOH13654~RFU:25932.79	HA20421~B02R07C14	10180	14080	140	3662	3316	1365	41	30	30	30	2	6	100	100	0	5716	4617	2244	48	116	116	135	56	41	95	94	0	0.649	0.73	0.691	0.882	3.619	0.68	0.821	165	517	90	9232	7787	-0.625	3632	5600	3286	4501	547187
10	9	16	Hs~Ref:NM_001008711.1~uORF:IOH59712~RFU:25657.5	HA20421~B10R16C09	9180	24830	140	3612	3593	1133	31	33	33	246	319	129	100	100	0	5598	4416	2030	45	141	141	294	282	95	94	89	0	0.656	0.833	0.764	1.092	3.317	0.688	0.554	156	618	100	9036	7835	-0.609	3579	5457	3560	4275	560523
6	15	5	Hs~Ref:NM_016507.1~N/A~RFU:7785.1	HA20421~B06R05C15	10330	18140	120	3524	3252	1535	47	30	30	32	13	40	100	99	0	2195	1987	651	32	113	113	116	25	21	100	100	0	1.678	1.719	1.789	1.528	2.228	1.9	0.874	121	442	94	5576	5096	0.747	3494	2082	3222	1874	393439
6	16	5	Hs~Ref:NM_016507.1~N/A~RFU:7503.73	HA20421~B06R05C16	10530	18140	120	3516	3169	1618	51	30	30	30	2	6	100	100	0	2130	1957	690	35	114	114	126	32	25	100	100	0	1.729	1.703	1.807	1.494	2.122	1.919	0.848	125	473	94	5502	4982	0.79	3486	2016	3139	1843	396148
21	11	19	Hs~Ref:NM_080416.1~uORF:IOH10603~RFU:18591.08	HA20421~B21R19C11	5060	38970	120	3486	3406	1289	37	29	29	30	6	20	100	100	0	2445	2145	789	36	117	117	120	16	13	100	100	0	1.485	1.665	1.731	1.769	1.561	1.685	0.906	120	516	100	5785	5405	0.57	3457	2328	3377	2028	408677
17	6	16	Hs~Ref:NM_005781.2~CAT:PV4807~RFU:16052.54	HA20421~B17R16C06	4040	33880	120	3371	3127	1403	44	29	29	29	3	10	100	100	0	3487	5395	7873	145	118	118	122	44	36	100	100	0	0.992	0.587	0.955	0.673	3.321	0.124	0.118	128	451	86	6711	8375	-0.012	3342	3369	3098	5277	400293
25	4	16	Hs~MGC:NM_015191.1~CAT:PV4792~RFU:13083.04	HA20421~B25R16C04	3650	42840	120	3364	3178	1288	40	29	29	29	2	6	100	100	0	1576	1514	505	33	112	112	116	16	13	100	100	0	2.278	2.246	2.311	2.214	1.706	2.387	0.896	120	526	94	4799	4551	1.188	3335	1464	3149	1402	381303
10	10	16	Hs~Ref:NM_001008711.1~uORF:IOH59712~RFU:26454.09	HA20421~B10R16C10	9370	24820	130	3089	3280	1022	31	31	31	230	463	201	100	99	0	6058	5512	2471	44	128	128	288	403	139	98	90	0	0.516	0.603	0.525	0.722	2.592	0.487	0.497	120	617	100	8988	8633	-0.955	3058	5930	3249	5384	393592
31	4	19	Hs~Ref:NM_003992.1~N/A~RFU:6734.88	HA20421~B31R19C04	12700	48000	120	3078	2894	1358	46	29	29	29	3	10	100	100	0	883	1142	1526	133	128	128	138	30	21	100	99	0	4.038	2.825	4.218	3.248	3.07	3.358	0.102	115	525	83	3804	3879	2.014	3049	755	2865	1014	332789
31	3	19	Hs~Ref:NM_003992.1~N/A~RFU:6525.31	HA20421~B31R19C03	12490	48000	120	2931	3038	1313	43	28	28	30	9	30	100	100	0	887	846	263	31	130	130	145	41	28	100	100	0	3.835	4.204	4.324	4.047	1.495	4.615	0.913	112	507	94	3660	3726	1.939	2903	757	3010	716	340307
14	5	9	Hs~Ref:NM_003135.1~uORF:IOH59899~RFU:6679.29	HA20421~B14R09C05	8350	27930	110	2785	2876	580	20	30	30	71	203	285	100	100	0	1313	1320	208	15	117	117	133	103	77	100	100	0	2.304	2.366	2.446	2.351	1.338	2.554	0.635	80	511	100	3951	4049	1.204	2755	1196	2846	1203	230111
32	13	15	Hs~Ref:NM_000245.2~CAT:PV3968~RFU:1060.17	HA20421~B32R15C13	19020	47160	110	2734	2611	1492	57	29	29	29	2	6	100	100	0	240	230	56	24	99	99	99	9	9	97	94	0	19.184	19.71	20.293	17.978	1.949	22.799	0.824	98	451	86	2846	2713	4.262	2705	141	2582	131	255852
23	16	15	Hs~Ref:NM_152619.1~CAT:PV4297~RFU:20039.85	HA20421~B23R15C16	15070	38170	110	2682	2537	1474	58	30	30	36	26	72	100	100	0	2501	2422	490	20	113	113	151	72	47	100	100	0	1.111	1.086	1.009	0.845	2.13	1.298	0.65	80	405	100	5040	4816	0.151	2652	2388	2507	2309	202967
29	11	7	Hs~Ref:NM_002110.1~uORF:IOH21123~RFU:5396.98	HA20421~B29R07C11	5100	45540	110	2665	2832	1823	64	28	28	28	2	7	100	100	0	1233	7901	16775	212	126	126	126	10	7	100	100	1	2.382	0.361	2.171	1.19	4.619	0.044	0.068	109	449	96	3744	10579	1.252	2637	1107	2804	7775	308711
31	13	15	Hs~Ref:NM_023109.1~CAT:PV3146~RFU:1295.79	HA20421~B31R15C13	14480	47200	110	2660	2675	909	33	28	28	29	3	10	100	100	0	238	228	28	12	123	123	139	55	39	89	60	0	22.887	25.21	24.479	25.071	1.419	31.729	0.372	105	492	84	2747	2752	4.516	2632	115	2647	105	280870
25	3	16	Hs~MGC:NM_015191.1~CAT:PV4792~RFU:13088.84	HA20421~B25R16C03	3450	42840	130	2652	2498	742	29	29	29	29	2	6	100	100	0	1417	1317	616	46	108	108	108	9	8	100	98	0	2.004	2.042	1.923	2.53	2.445	1.998	0.776	135	516	93	3932	3678	1.003	2623	1309	2469	1209	337233
32	14	15	Hs~Ref:NM_000245.2~CAT:PV3968~RFU:979.49	HA20421~B32R15C14	19220	47160	110	2651	2606	1410	54	29	29	29	2	6	100	100	0	237	237	68	28	97	97	97	8	8	100	98	0	18.729	18.407	19.162	17.59	1.625	19.957	0.874	98	420	87	2762	2717	4.227	2622	140	2577	140	255391
2	13	7	Hs~MGC:BC017941.1~uORF:IOH13654~RFU:26060.83	HA20421~B02R07C13	9980	14090	150	2611	2380	1156	48	30	30	30	2	6	100	99	0	4606	4487	3479	77	120	120	217	279	128	92	87	0	0.575	0.538	0.555	0.59	4.346	0.376	0.575	169	552	95	7067	6717	-0.797	2581	4486	2350	4367	402258
10	11	16	Hs~Ref:NM_145909.1~uORF:IOH45888~RFU:25686.64	HA20421~B10R16C11	9580	24820	90	2597	2582	572	22	30	30	79	186	235	100	100	0	4606	4600	118	2	122	122	335	810	241	100	100	0	0.572	0.57	0.571	0.554	1.271	0.477	0.763	52	395	100	7051	7030	-0.805	2567	4484	2552	4478	134259
22	19	14	Hs~MGC:BC053840.1~uORF:IOH29362~RFU:13187.39	HA20421~B22R14C19	11150	37950	100	2515	2724	1400	51	30	30	30	2	6	100	100	0	2054	1920	482	25	115	115	122	32	26	100	100	0	1.282	1.493	1.482	1.31	1.68	1.797	0.802	101	397	92	4424	4499	0.358	2485	1939	2694	1805	275119
16	5	20	Hs~MGC:BC008726.1~N/A~RFU:23278.63	HA20421~B16R20C05	17360	30150	110	2478	2301	510	22	36	36	242	394	162	100	98	0	3290	3295	127	3	159	159	923	1051	113	100	100	0	0.78	0.722	0.763	0.698	1.329	0.64	0.606	80	513	100	5573	5401	-0.359	2442	3131	2265	3136	184111
7	2	18	Hs~MGC:BC002755.1~N/A~RFU:27067.79	HA20421~B07R18C02	12260	20780	110	2384	2273	397	17	49	49	290	472	162	100	98	0	5498	7966	7108	89	276	276	885	1336	150	100	100	0	0.447	0.289	0.44	0.345	1.827	0.115	0.316	80	503	100	7557	9914	-1.161	2335	5222	2224	7690	181812
10	12	16	Hs~Ref:NM_145909.1~uORF:IOH45888~RFU:27098.46	HA20421~B10R16C12	9780	24820	100	2362	2211	647	29	30	30	52	104	200	100	100	0	4543	4489	461	10	125	125	235	431	183	100	100	0	0.528	0.5	0.516	0.476	1.35	0.454	0.776	80	466	100	6750	6545	-0.922	2332	4418	2181	4364	176899
16	6	20	Hs~MGC:BC008726.1~N/A~RFU:23001.82	HA20421~B16R20C06	17570	30170	100	2339	2148	613	28	76	76	310	454	146	98	93	0	3403	3497	680	19	183	183	964	1103	114	100	100	0	0.703	0.625	0.695	0.592	1.597	0.558	0.324	80	480	100	5483	5386	-0.509	2263	3220	2072	3314	171804
23	15	15	Hs~Ref:NM_152619.1~CAT:PV4297~RFU:20221.38	HA20421~B23R15C15	14870	38170	110	2330	2286	1283	56	30	30	31	8	25	100	100	0	2592	2596	661	25	113	113	144	64	44	100	100	0	0.928	0.909	0.904	0.677	2.629	1.005	0.601	80	408	100	4779	4739	-0.108	2300	2479	2256	2483	182846
37	14	14	Hs~MGC:NM_178588.1~uORF:IOH13592~RFU:3822.01	HA20421~B37R14C14	5690	55970	110	2320	2349	1132	48	28	28	28	2	7	100	100	0	1455	1630	1457	89	126	126	140	44	31	97	97	0	1.725	1.543	2.161	1.755	2.234	1.293	0.389	103	465	95	3621	3825	0.786	2292	1329	2321	1504	241927
22	20	14	Hs~MGC:BC053840.1~uORF:IOH29362~RFU:13539.14	HA20421~B22R14C20	11360	37940	120	2243	2306	1399	60	29	29	31	14	45	100	100	0	1978	1799	538	29	115	115	117	11	9	100	100	0	1.188	1.352	1.274	1.146	1.886	1.628	0.824	108	461	85	4077	3961	0.249	2214	1863	2277	1684	249080
7	1	18	Hs~MGC:BC002755.1~N/A~RFU:27095.97	HA20421~B07R18C01	12080	20780	90	2222	2177	385	17	88	88	345	493	142	100	100	0	5526	5602	386	6	583	583	1407	1788	127	100	100	0	0.432	0.416	0.436	0.409	1.257	0.275	0.423	52	394	100	7077	7108	-1.212	2134	4943	2089	5019	113223
37	13	14	Hs~MGC:NM_178588.1~uORF:IOH13592~RFU:3806.76	HA20421~B37R14C13	5490	55970	110	2208	2198	1092	49	28	28	28	2	7	100	100	0	1311	1290	478	37	124	124	125	11	8	100	98	0	1.837	1.861	1.971	1.824	1.816	2.055	0.826	99	487	96	3367	3336	0.877	2180	1187	2170	1166	217630
41	16	14	Hs~Ref:NM_130398.1~uORF:IOH5832~RFU:20770.9	HA20421~B41R14C16	6100	60460	130	2188	2395	1026	42	37	37	153	408	266	98	94	0	2869	2541	785	30	117	117	730	2581	353	71	0	0	0.782	0.973	0.91	0.976	1.654	1.036	0.798	139	476	92	4903	4782	-0.355	2151	2752	2358	2424	332852
12	18	14	Hs~Ref:NM_004442.3~N/A~RFU:9063.31	HA20421~B12R14C18	19990	24470	110	2039	2016	499	24	30	30	37	45	121	100	100	0	2462	2438	242	9	99	99	117	99	84	100	100	0	0.85	0.849	0.851	0.824	1.335	0.823	0.798	80	492	100	4372	4325	-0.234	2009	2363	1986	2339	161318
14	6	9	Hs~Ref:NM_003135.1~uORF:IOH59899~RFU:6455.95	HA20421~B14R09C06	8550	27930	110	1975	2054	434	21	30	30	71	187	263	100	100	0	1406	1367	186	13	118	118	128	66	51	100	100	0	1.51	1.62	1.63	1.596	1.366	1.573	0.814	80	507	100	3233	3273	0.595	1945	1288	2024	1249	164313
30	22	15	Hs~Ref:NM_004442.3~CAT:PV3625~RFU:13999.11	HA20421~B30R15C22	11790	47170	120	1958	1990	1263	63	29	29	33	40	121	100	100	0	1752	2091	1557	74	134	134	138	17	12	100	100	0	1.192	1.002	1.124	1.031	2.293	0.89	0.513	121	568	83	3547	3918	0.254	1929	1618	1961	1957	240737
23	16	18	Hs~Ref:NM_001017926.1~uORF:IOH55729~RFU:14563.39	HA20421~B23R18C16	15080	38770	120	1956	1941	566	29	30	30	30	2	6	100	100	0	1154	1035	386	37	106	106	105	7	6	100	100	0	1.838	2.057	1.88	2.304	1.97	2.103	0.806	115	501	88	2974	2840	0.878	1926	1048	1911	929	223187
45	17	14	Hs~Ref:NM_030952.1~uORF:IOH21129~RFU:9312.53	HA20421~B45R14C17	6280	64970	110	1871	1941	842	43	27	27	28	3	10	100	100	0	1720	1599	593	37	103	103	109	22	20	100	100	0	1.14	1.279	1.309	1.263	1.448	1.31	0.897	105	421	97	3461	3410	0.19	1844	1617	1914	1496	203767
17	17	15	Hs~Ref:NM_004938.1~CAT:PV3969~RFU:14979.7	HA20421~B17R15C17	6240	33680	120	1844	1633	698	42	29	29	30	11	36	100	100	0	2385	2299	1156	50	113	113	114	9	7	100	100	0	0.799	0.734	0.836	0.687	1.928	0.663	0.722	113	555	90	4087	3790	-0.324	1815	2272	1604	2186	184518
29	19	17	Hs~MGC:BC000884.1~uORF:IOH3230~RFU:9487.87	HA20421~B29R17C19	6700	47540	120	1804	1653	860	52	29	29	36	41	113	100	100	0	2332	2204	800	36	129	129	140	59	42	100	100	0	0.806	0.783	0.768	0.696	1.459	0.838	0.942	118	434	85	3978	3699	-0.312	1775	2203	1624	2075	195072
45	18	14	Hs~Ref:NM_030952.1~uORF:IOH21129~RFU:8618.59	HA20421~B45R14C18	6490	64960	120	1787	1703	707	41	28	28	28	3	10	100	100	0	1540	1340	544	40	107	107	129	53	41	97	92	0	1.227	1.358	1.354	1.586	1.918	1.36	0.886	116	491	88	3192	2908	0.296	1759	1433	1675	1233	197584
21	21	18	Hs~Ref:NM_000075.2~N/A~RFU:8422.43	HA20421~B21R18C21	7060	38780	120	1737	1897	739	38	30	30	57	252	442	100	100	0	1942	1876	484	25	122	122	301	1356	450	76	0	0	0.938	1.064	0.967	1.041	1.468	1.128	0.795	122	423	90	3527	3621	-0.092	1707	1820	1867	1754	231446
12	17	14	Hs~Ref:NM_004442.3~N/A~RFU:16933.64	HA20421~B12R14C17	19790	24470	120	1732	1640	444	27	29	29	30	11	36	100	100	0	2297	2086	676	32	98	98	112	92	82	95	94	0	0.774	0.81	0.777	0.947	2.682	0.772	0.825	120	547	100	3902	3599	-0.369	1703	2199	1611	1988	196802
17	18	15	Hs~Ref:NM_004938.1~CAT:PV3969~RFU:15219.63	HA20421~B17R15C18	6440	33680	120	1657	1444	698	48	29	29	33	44	133	100	99	0	2429	2750	1581	57	114	114	114	8	7	100	100	0	0.703	0.537	0.651	0.52	1.85	0.442	0.643	116	499	92	3943	4051	-0.508	1628	2315	1415	2636	167491
29	22	7	Hs~Ref:NM_004442.3~N/A~RFU:7737.98	HA20421~B29R07C22	7310	45550	120	1657	1554	835	53	29	29	29	2	6	100	100	0	1212	1261	518	41	135	135	134	9	6	100	100	0	1.512	1.354	1.46	1.206	1.846	1.458	0.863	109	607	91	2705	2651	0.596	1628	1077	1525	1126	169411
39	13	14	Hs~Ref:NM_005398.2~uORF:IOH13809~RFU:4901.38	HA20421~B39R14C13	14500	55960	110	1628	1612	621	38	28	28	28	3	10	100	100	0	1225	1168	472	40	145	145	149	16	10	100	100	0	1.481	1.548	1.525	1.709	1.803	1.535	0.902	98	328	91	2680	2607	0.567	1600	1080	1584	1023	157973
43	16	5	Hs~Ref:NM_032933.1~uORF:IOH6290~RFU:27063.65	HA20421~B43R05C16	15160	58660	140	1606	1974	1361	68	29	29	128	397	310	96	75	0	3216	2661	1227	46	125	125	170	198	116	88	87	0	0.51	0.767	0.682	0.824	2.829	0.811	0.535	145	517	89	4668	4481	-0.971	1577	3091	1945	2536	286238
41	15	14	Hs~Ref:NM_130398.1~uORF:IOH5832~RFU:20808.28	HA20421~B41R14C15	5900	60460	120	1583	1702	918	53	32	32	158	426	269	99	78	0	3058	2768	745	26	130	130	871	2799	321	63	0	0	0.53	0.633	0.569	0.583	1.933	0.522	0.507	133	445	92	4479	4308	-0.917	1551	2928	1670	2638	226311
8	4	16	Hs~Ref:NM_002314.2~CAT:PV4337~RFU:954.4	HA20421~B08R16C04	17170	20340	120	1558	1463	355	24	29	29	30	6	20	100	100	0	168	164	24	14	103	103	104	9	8	94	90	0	23.523	23.508	23.147	25.403	1.764	24.769	0.75	126	534	88	1594	1495	4.556	1529	65	1434	61	184330
45	13	16	Hs~MGC:BC050538.1~uORF:IOH26922~RFU:3782.65	HA20421~B45R16C13	5490	65360	110	1555	1665	869	52	28	28	29	3	10	98	98	0	928	887	200	22	177	177	204	108	52	98	98	0	2.033	2.306	2.267	2.023	1.627	2.769	0.788	89	475	88	2278	2347	1.024	1527	751	1637	710	148192
21	16	15	Hs~Ref:NM_001042599.1~CAT:PV3626~RFU:14906.77	HA20421~B21R15C16	6060	38170	110	1546	1420	669	47	29	29	30	3	10	100	100	0	2709	2450	758	30	117	117	127	33	25	100	99	0	0.585	0.596	0.618	0.545	1.584	0.623	0.888	106	431	85	4109	3724	-0.773	1517	2592	1391	2333	150475
45	14	16	Hs~MGC:BC050538.1~uORF:IOH26922~RFU:3632.11	HA20421~B45R16C14	5690	65360	120	1542	1773	1213	68	28	28	29	3	10	100	100	0	972	939	319	33	103	103	153	91	59	100	97	0	1.742	2.087	1.792	1.759	1.574	2.685	0.816	107	561	93	2383	2581	0.801	1514	869	1745	836	189673
39	3	8	Hs~Ref:NM_006343.1~N/A~RFU:26713.73	HA20421~B39R08C03	12500	54770	130	1524	1375	566	41	29	29	29	2	6	100	100	0	2990	2903	502	17	132	132	144	38	26	100	100	0	0.523	0.486	0.501	0.409	2.129	0.5	0.82	134	586	87	4353	4117	-0.935	1495	2858	1346	2771	184223
23	16	17	Hs~MGC:BC041172.1~uORF:IOH61509~RFU:27074.01	HA20421~B23R17C16	15080	38570	120	1495	1346	636	47	29	29	29	2	6	100	100	0	3062	2575	915	35	106	106	106	8	7	100	100	0	0.496	0.533	0.515	0.494	2.183	0.522	0.762	116	512	91	4422	3786	-1.012	1466	2956	1317	2469	156154
8	3	16	Hs~Ref:NM_002314.2~CAT:PV4337~RFU:877.65	HA20421~B08R16C03	16970	20340	120	1490	1428	289	20	29	29	29	2	6	100	100	0	162	159	17	10	105	105	106	9	8	100	92	0	25.632	25.907	26.623	27.345	1.504	28.835	0.715	120	553	88	1518	1453	4.68	1461	57	1399	54	171412
20	4	15	Hs~Ref:NM_000545.3~uORF:IOH44420~RFU:27078.57	HA20421~B20R15C04	17180	33670	140	1433	1129	609	53	29	29	34	22	64	95	94	0	2589	2233	887	39	111	111	199	240	120	97	94	0	0.567	0.518	0.558	0.397	2.917	0.521	0.757	156	718	100	3882	3222	-0.82	1404	2478	1100	2122	176070
23	15	18	Hs~Ref:NM_001017926.1~uORF:IOH55729~RFU:14515.67	HA20421~B23R18C15	14880	38770	120	1403	1406	450	32	30	30	30	2	6	100	100	0	1103	971	383	39	107	107	107	8	7	100	100	0	1.379	1.593	1.509	1.822	1.931	1.592	0.813	116	516	86	2369	2240	0.463	1373	996	1376	864	163123
39	4	8	Hs~Ref:NM_006343.1~N/A~RFU:24454.17	HA20421~B39R08C04	12700	54770	130	1389	1354	530	39	29	29	30	7	23	100	100	0	3052	2976	408	13	134	134	136	14	10	100	100	0	0.466	0.466	0.473	0.422	1.871	0.471	0.795	130	557	85	4278	4167	-1.101	1360	2918	1325	2842	175978
36	22	15	Hs~Ref:NM_002609.2~CAT:P3082~RFU:595.89	HA20421~B36R15C22	20800	51690	100	1386	1265	461	36	29	29	37	23	62	98	98	0	172	170	25	14	100	100	231	356	154	0	0	0	18.847	17.657	17.151	16.83	1.637	17.977	0.884	81	481	83	1429	1306	4.236	1357	72	1236	70	102492
23	14	15	Hs~Ref:NM_016281.2~CAT:PV3652~RFU:12061.79	HA20421~B23R15C14	14680	38170	100	1378	1365	740	54	29	29	29	2	6	100	100	0	1467	1424	394	27	109	109	113	20	17	100	100	0	0.993	1.016	1.005	0.841	1.978	1.157	0.819	81	456	86	2707	2651	-0.01	1349	1358	1336	1315	110526
21	15	15	Hs~Ref:NM_001042599.1~CAT:PV3626~RFU:13932.95	HA20421~B21R15C15	5860	38170	110	1375	1325	688	51	30	30	30	2	6	100	100	0	2801	2511	786	31	120	120	128	30	23	100	100	0	0.502	0.542	0.538	0.462	1.763	0.57	0.852	102	470	86	4026	3686	-0.995	1345	2681	1295	2391	135147
23	4	16	Hs~Ref:NM_002376.2~CAT:PV4819~RFU:22113.38	HA20421~B23R16C04	12670	38370	110	1355	1276	611	47	29	29	29	2	6	100	100	0	1815	1691	375	22	117	117	124	24	19	100	100	0	0.781	0.792	0.847	0.658	2.233	0.873	0.831	106	450	87	3024	2821	-0.357	1326	1698	1247	1574	135300
12	19	14	Hs~Ref:NM_000525.3~uORF:IOH60138~RFU:6148.68	HA20421~B12R14C19	20180	24470	100	1311	1312	672	51	30	30	33	36	109	97	97	0	1020	977	209	21	94	94	95	7	7	100	100	0	1.383	1.452	1.464	1.178	2.162	1.715	0.801	80	476	100	2207	2165	0.468	1281	926	1282	883	104974
29	19	18	Hs~Ref:NM_022156.3~uORF:IOH39856~RFU:27078.57	HA20421~B29R18C19	6700	47750	140	1292	1432	811	56	31	31	72	118	163	97	92	0	2630	2210	822	37	135	135	173	112	64	95	92	0	0.505	0.675	0.569	0.678	3.575	0.64	0.463	167	556	87	3756	3476	-0.984	1261	2495	1401	2075	239193
38	17	15	Hs~Ref:NM_006206.3~CAT:PV3811~RFU:8417.87	HA20421~B38R15C17	10770	56160	110	1289	1337	485	36	28	28	28	2	7	100	100	0	1099	989	344	34	122	122	123	8	6	100	100	0	1.291	1.51	1.517	1.713	2.013	1.545	0.837	102	436	84	2238	2176	0.368	1261	977	1309	867	136375
35	20	19	Hs~Ref:NM_014055.1~uORF:IOH23043~RFU:27067.38	HA20421~B35R19C20	15900	52460	120	1282	1201	535	44	29	29	55	223	405	96	88	0	3590	3270	830	25	138	138	214	346	161	99	98	0	0.363	0.374	0.375	0.339	1.646	0.391	0.88	126	503	89	4705	4304	-1.462	1253	3452	1172	3132	151348
23	13	15	Hs~Ref:NM_016281.2~CAT:PV3652~RFU:13144.59	HA20421~B23R15C13	14480	38180	100	1281	1248	616	49	29	29	29	2	6	100	100	0	1565	1419	458	32	107	107	115	26	22	100	100	0	0.859	0.929	0.871	0.869	1.87	0.997	0.75	81	446	93	2710	2531	-0.22	1252	1458	1219	1312	101084
12	20	14	Hs~Ref:NM_000525.3~uORF:IOH60138~RFU:6171.89	HA20421~B12R14C20	20380	24470	100	1279	1310	659	50	29	29	30	6	20	100	100	0	1037	992	238	23	95	95	109	74	67	100	100	0	1.327	1.428	1.501	1.161	2.275	1.662	0.817	80	461	100	2192	2178	0.408	1250	942	1281	897	104776
41	4	18	Hs~Ref:NM_003215.1~N/A~RFU:17200.81	HA20421~B41R18C04	3700	61260	120	1265	1264	600	47	28	28	28	3	10	100	100	0	2107	1815	631	34	113	113	114	11	9	100	100	0	0.62	0.726	0.787	0.738	2.082	0.74	0.804	118	496	95	3231	2938	-0.689	1237	1994	1236	1702	149146
13	3	21	Hs~MGC:BC023527.2~uORF:IOH29316~RFU:7303.99	HA20421~B13R21C03	3480	30390	100	1244	1239	619	49	29	29	34	26	76	100	100	0	1573	1492	432	28	109	109	181	349	192	97	86	0	0.83	0.875	0.9	0.785	1.519	0.932	0.789	80	463	100	2679	2593	-0.269	1215	1464	1210	1383	99140
23	3	16	Hs~Ref:NM_002376.2~CAT:PV4819~RFU:22387.29	HA20421~B23R16C03	12470	38370	110	1242	1246	664	53	29	29	30	2	6	100	100	0	2123	4378	6905	157	114	114	114	8	7	100	100	0	0.604	0.285	0.577	0.378	2.954	0.066	0.168	108	454	97	3222	5481	-0.728	1213	2009	1217	4264	134548
45	21	7	Hs~Ref:NM_001616.2~N/A~RFU:15987.11	HA20421~B45R07C21	7090	63560	130	1227	1203	416	34	28	28	28	4	14	100	100	0	3047	2657	870	32	111	111	146	72	49	97	97	0	0.408	0.462	0.457	0.499	1.675	0.451	0.926	139	474	90	4135	3721	-1.292	1199	2936	1175	2546	167168
22	4	6	Hs~MGC:BC017344.1~uORF:IOH13180~RFU:27042.93	HA20421~B22R06C04	8150	36350	130	1226	1128	420	37	29	29	32	9	28	100	99	0	5481	5104	1196	23	135	135	187	105	56	100	100	0	0.224	0.221	0.226	0.195	1.897	0.22	0.834	145	483	85	6543	6068	-2.159	1197	5346	1099	4969	163543
15	7	12	Hs~Ref:NM_016508.2~uORF:IOH21339~RFU:9758.45	HA20421~B15R12C07	13250	28570	140	1195	1127	379	33	29	29	30	4	13	100	100	0	2784	2581	569	22	122	122	135	36	26	100	100	0	0.438	0.447	0.463	0.413	1.663	0.45	0.879	133	687	92	3828	3557	-1.191	1166	2662	1098	2459	149899
22	3	6	Hs~MGC:BC017344.1~uORF:IOH13180~RFU:27047.9	HA20421~B22R06C03	7950	36340	130	1183	1071	346	32	29	29	33	11	33	100	100	0	5738	5404	1154	21	131	131	197	113	57	100	100	0	0.206	0.198	0.206	0.186	1.632	0.192	0.85	145	499	91	6761	6315	-2.281	1154	5607	1042	5273	155302
15	8	12	Hs~Ref:NM_016508.2~uORF:IOH21339~RFU:13727.55	HA20421~B15R12C08	13450	28570	130	1182	1107	363	32	29	29	29	4	13	100	100	0	2812	2587	580	22	125	125	147	53	36	100	100	0	0.429	0.438	0.465	0.415	1.701	0.445	0.892	137	550	93	3840	3540	-1.221	1153	2687	1078	2462	151666
41	3	18	Hs~Ref:NM_003215.1~N/A~RFU:17405.91	HA20421~B41R18C03	3500	61260	130	1182	1228	565	46	28	28	29	4	13	100	100	0	2159	1916	635	33	111	111	115	18	15	100	100	0	0.563	0.665	0.682	0.657	1.556	0.679	0.883	118	573	94	3202	3005	-0.828	1154	2048	1200	1805	144850
45	22	7	Hs~Ref:NM_001616.2~N/A~RFU:14918.58	HA20421~B45R07C22	7290	63560	130	1177	1204	416	34	28	28	29	5	17	100	100	0	2876	2487	868	34	107	107	133	70	52	99	98	0	0.415	0.494	0.502	0.535	1.774	0.467	0.857	137	587	90	3918	3556	-1.269	1149	2769	1176	2380	165016
40	3	16	Hs~IVGN:NM_000514~CAT_PHC7041~N/A	HA20421~B40R16C03	17000	56350	100	1173	1136	614	54	28	28	28	4	14	100	100	0	182	218	191	87	125	125	130	18	13	83	66	0	20.088	11.914	19.125	18.413	2.152	10.495	0.248	95	403	86	1202	1201	4.328	1145	57	1108	93	107916
23	16	19	Hs~Ref:NM_053030.2~uORF:IOH44055~RFU:19063.9	HA20421~B23R19C16	15070	38980	130	1168	1083	343	31	30	30	38	23	60	100	100	0	1368	1163	422	36	107	107	109	17	15	99	97	0	0.902	0.997	0.945	1.133	2.439	0.961	0.82	126	587	87	2399	2109	-0.148	1138	1261	1053	1056	136473
39	14	14	Hs~Ref:NM_005398.2~uORF:IOH13809~RFU:4171.22	HA20421~B39R14C14	14700	55960	110	1162	1204	468	38	28	28	28	2	7	100	100	0	1071	1002	410	40	146	146	151	21	13	100	97	0	1.226	1.374	1.38	1.54	1.807	1.353	0.904	97	370	85	2059	2032	0.294	1134	925	1176	856	116796
38	18	15	Hs~Ref:NM_006206.3~CAT:PV3811~RFU:7673.05	HA20421~B38R15C18	10970	56160	110	1155	1267	578	45	28	28	28	2	7	100	100	0	1099	970	344	35	124	124	126	18	14	98	97	0	1.156	1.465	1.51	1.638	2.188	1.568	0.821	105	421	93	2102	2085	0.209	1127	975	1239	846	133058
7	2	19	Hs~Ref:NM_001715.1~N/A~RFU:4485.66	HA20421~B07R19C02	12260	20970	110	1132	1068	346	32	31	31	157	320	203	96	86	0	1115	1069	229	21	118	118	624	1165	186	16	0	0	1.104	1.09	1.106	1.049	1.373	0.319	0.347	80	496	100	2098	1988	0.143	1101	997	1037	951	85430
29	21	7	Hs~Ref:NM_004442.3~N/A~RFU:6988.24	HA20421~B29R07C21	7110	45550	110	1131	1292	709	54	28	28	28	2	7	100	100	0	1106	1102	306	27	134	134	134	9	6	100	100	0	1.135	1.306	1.31	1.16	1.585	1.515	0.857	103	451	88	2075	2232	0.182	1103	972	1264	968	133038
46	14	19	Hs~MGC:BC056240.1~uORF:IOH29466~RFU:27085.61	HA20421~B46R19C14	10190	65950	130	1119	1184	744	62	29	29	65	205	315	88	84	0	6063	5785	2836	49	102	102	394	1554	394	90	86	0	0.183	0.203	0.204	0.181	3.263	0.153	0.511	132	570	88	7051	6838	-2.451	1090	5961	1155	5683	156348
14	10	12	Hs~Ref:NM_005710.1~uORF:IOH13398~RFU:25386.43	HA20421~B14R12C10	9360	28540	140	1115	1163	504	43	29	29	30	5	16	100	100	0	2438	2178	590	27	124	124	161	101	62	100	100	0	0.469	0.552	0.518	0.494	1.968	0.572	0.836	163	561	95	3400	3188	-1.091	1086	2314	1134	2054	189587
13	4	21	Hs~MGC:BC023527.2~uORF:IOH29316~RFU:7456.49	HA20421~B13R21C04	3680	30390	100	1109	1078	540	50	29	29	33	17	51	100	100	0	1539	1412	392	27	110	110	218	377	172	95	88	0	0.756	0.806	0.847	0.676	1.833	0.849	0.75	80	480	100	2509	2351	-0.404	1080	1429	1049	1302	86244
11	8	16	Hs~Ref:NM_016200.2~uORF:IOH5331~RFU:7120.58	HA20421~B11R16C08	13480	24870	100	1103	1081	281	25	29	29	31	13	41	100	100	0	1949	1760	555	31	112	112	126	69	54	97	93	0	0.585	0.638	0.611	0.73	1.787	0.585	0.872	80	455	100	2911	2700	-0.774	1074	1837	1052	1648	86440
22	22	15	Hs~N/A:NM_006206.3~CAT:PV3847~RFU:11824.17	HA20421~B22R15C22	11760	38140	120	1096	1008	394	39	30	30	37	43	116	100	100	0	1640	1544	652	42	110	110	111	9	8	100	100	0	0.697	0.682	0.628	0.747	2.629	0.614	0.667	114	559	93	2596	2412	-0.521	1066	1530	978	1434	114935
29	8	7	Hs~MGC:BC021278.1~uORF:IOH14591~RFU:2404.28	HA20421~B29R07C08	4510	45540	110	1088	1222	675	55	28	28	28	2	7	100	100	0	659	644	131	20	119	119	118	9	7	100	100	0	1.963	2.274	2.121	1.977	1.634	2.805	0.81	88	453	85	1600	1719	0.973	1060	540	1194	525	107492
23	15	19	Hs~Ref:NM_053030.2~uORF:IOH44055~RFU:18894	HA20421~B23R19C15	14880	38980	130	1063	987	323	32	30	30	38	25	65	100	100	0	1317	1099	431	39	106	106	107	9	8	100	100	0	0.853	0.964	0.92	1.126	2.088	0.916	0.782	127	579	94	2244	1950	-0.229	1033	1211	957	993	125362
36	21	15	Hs~Ref:NM_002609.2~CAT:P3082~RFU:324.2	HA20421~B36R15C21	20590	51680	120	1060	937	668	71	30	30	39	26	66	88	84	0	152	160	60	37	105	105	278	357	128	1	0	0	21.915	16.491	19.205	9.978	4.71	-62.958	0.002	120	584	100	1077	962	4.454	1030	47	907	55	112404
23	17	16	Hs~Ref:NM_000882.1~uORF:IOH29844~RFU:10527.93	HA20421~B23R16C17	15280	38370	120	1059	1021	535	52	29	29	40	65	162	98	97	0	2210	2059	846	41	103	103	106	15	14	100	100	0	0.489	0.507	0.523	0.468	1.794	0.513	0.871	111	551	90	3137	2948	-1.033	1030	2107	992	1956	113300
9	16	15	Hs~Ref:NP_004374~CAT:P2927~RFU:658.24	HA20421~B09R15C16	6070	24630	100	1057	965	334	34	29	29	29	3	10	100	100	0	140	139	13	9	113	113	121	44	36	7	0	0	38.074	36	38.558	38.877	1.702	35.422	0.715	98	399	90	1055	962	5.251	1028	27	936	26	94610
29	7	7	Hs~MGC:BC021278.1~uORF:IOH14591~RFU:2427.07	HA20421~B29R07C07	4300	45550	110	1046	1072	573	53	28	28	28	2	7	100	100	0	704	672	143	21	119	119	120	10	8	100	100	0	1.74	1.888	1.854	1.598	1.699	2.283	0.851	91	457	89	1603	1597	0.799	1018	585	1044	553	97547
18	10	16	Hs~Ref:NM_207448.1~uORF:IOH59696~RFU:15968.42	HA20421~B18R16C10	9340	33880	110	1044	1099	531	48	29	29	29	2	6	100	100	0	4153	3726	1003	26	113	113	114	8	7	100	100	0	0.251	0.296	0.283	0.263	1.71	0.301	0.81	112	431	79	5055	4683	-1.993	1015	4040	1070	3613	123095
7	1	19	Hs~Ref:NM_001715.1~N/A~RFU:4514.68	HA20421~B07R19C01	12070	20980	130	1038	1029	490	47	31	31	96	206	214	91	85	0	1055	1027	254	24	117	117	534	1095	205	24	0	0	1.074	1.097	1.12	0.93	1.914	0.94	0.51	125	686	90	1945	1908	0.102	1007	938	998	910	128578
32	4	15	Hs~MGC:BC007888.1~uORF:IOH29315~RFU:8230.15	HA20421~B32R15C04	17220	47170	120	1032	847	509	60	29	29	29	2	6	99	99	0	986	937	421	44	122	122	176	119	67	96	86	0	1.161	1.004	1.016	0.799	2.759	1.089	0.797	114	526	93	1867	1633	0.215	1003	864	818	815	96545
26	22	16	Hs~Ref:NM_152485.2~uORF:IOH26147~RFU:22684.11	HA20421~B26R16C22	11780	42880	140	1027	1054	391	37	32	32	74	83	112	100	98	0	3121	2764	823	29	127	127	210	159	75	98	96	0	0.332	0.388	0.322	0.394	2.197	0.332	0.612	165	692	90	3989	3659	-1.589	995	2994	1022	2637	173934
18	9	16	Hs~Ref:NM_207448.1~uORF:IOH59696~RFU:15365.49	HA20421~B18R16C09	9140	33880	110	1022	1008	452	44	29	29	29	3	10	100	100	0	4028	3605	957	26	116	116	119	17	14	100	100	0	0.254	0.281	0.291	0.257	1.549	0.288	0.866	116	415	92	4905	4468	-1.978	993	3912	979	3489	116916
32	3	15	Hs~MGC:BC007888.1~uORF:IOH29315~RFU:7567.13	HA20421~B32R15C03	17020	47170	120	1018	871	485	55	28	28	28	2	7	99	99	0	993	908	354	38	119	119	154	77	50	98	98	0	1.133	1.068	1.101	0.813	3.009	1.181	0.832	108	554	87	1864	1632	0.18	990	874	843	789	94026
40	4	16	Hs~IVGN:NM_000514~CAT_PHC7041~N/A	HA20421~B40R16C04	17190	56350	100	1011	1245	755	60	28	28	28	3	10	100	100	0	182	173	27	15	122	122	129	20	15	76	64	0	16.383	23.863	24.016	22.572	2.167	30.063	0.596	102	408	91	1043	1268	4.034	983	60	1217	51	126942
6	7	3	Hs~MGC:NM_015191.1~uORF:IOH45349~RFU:6295.79	HA20421~B06R03C07	8730	17740	120	987	1032	552	53	30	30	30	2	6	100	100	0	1235	1211	283	23	114	114	114	7	6	100	100	0	0.854	0.913	0.845	0.75	1.932	1.051	0.809	122	504	93	2078	2099	-0.228	957	1121	1002	1097	125860
9	15	15	Hs~Ref:NP_004374~CAT:P2927~RFU:711.86	HA20421~B09R15C15	5870	24640	110	986	908	378	41	29	29	30	3	10	100	100	0	137	137	13	9	106	106	107	9	8	87	83	0	30.871	28.355	28.031	28.788	1.625	30.734	0.736	97	479	85	988	910	4.948	957	31	879	31	88101
29	20	16	Hs~MGC:BC054501.1~uORF:IOH28879~RFU:27077.74	HA20421~B29R16C20	6910	47350	130	980	1053	536	50	28	28	29	4	13	100	100	0	2537	2290	665	29	126	126	131	17	12	100	100	0	0.395	0.474	0.417	0.428	1.58	0.498	0.842	122	426	94	3363	3189	-1.341	952	2411	1025	2164	128458
20	3	15	Hs~Ref:NM_000545.3~uORF:IOH44420~RFU:27077.32	HA20421~B20R15C03	16980	33670	140	977	892	460	51	29	29	31	14	45	97	96	0	2477	2033	894	43	113	113	172	161	93	94	92	0	0.401	0.449	0.443	0.414	2.698	0.439	0.789	156	676	100	3312	2783	-1.318	948	2364	863	1920	139175
29	19	16	Hs~MGC:BC054501.1~uORF:IOH28879~RFU:27077.32	HA20421~B29R16C19	6700	47350	120	966	1003	401	39	28	28	29	4	13	100	100	0	2855	2634	630	23	126	126	131	17	12	100	100	0	0.344	0.389	0.368	0.372	1.468	0.394	0.869	116	433	88	3667	3483	-1.541	938	2729	975	2508	116356
23	6	8	Hs~Ref:NM_017593.2~N/A~RFU:13489.14	HA20421~B23R08C06	13080	36770	120	947	888	342	38	29	29	31	15	48	99	99	0	2525	2355	779	33	114	114	114	8	7	100	100	0	0.381	0.383	0.337	0.381	2.364	0.344	0.692	117	497	94	3329	3100	-1.393	918	2411	859	2241	103938
4	8	9	Hs~MGC:BC022014.2~uORF:IOH56027~RFU:4040.69	HA20421~B04R09C08	17980	14480	120	925	928	538	57	30	30	30	2	6	100	99	0	878	866	307	35	97	97	98	7	7	100	100	0	1.146	1.168	1.193	0.912	2.41	1.326	0.815	100	500	86	1676	1667	0.197	895	781	898	769	92764
11	7	16	Hs~Ref:NM_016200.2~uORF:IOH5331~RFU:7184.53	HA20421~B11R16C07	13280	24880	110	923	936	196	20	29	29	29	3	10	100	100	0	2001	1949	302	15	114	114	119	17	14	100	100	0	0.474	0.494	0.473	0.493	1.322	0.462	0.852	80	510	100	2781	2742	-1.078	894	1887	907	1835	74863
37	1	8	Hs~Ref:NM_001204.3~N/A~RFU:10449.65	HA20421~B37R08C01	3070	54770	130	914	886	326	36	28	28	28	2	7	100	100	0	1382	1311	282	21	110	110	111	8	7	100	100	0	0.697	0.714	0.751	0.688	1.672	0.73	0.841	130	668	88	2158	2059	-0.522	886	1272	858	1201	115127
29	22	15	Hs~Ref:NM_005246.1~CAT:PV3806~RFU:20930.78	HA20421~B29R15C22	7310	47150	120	908	1036	699	67	28	28	28	2	7	100	100	0	3276	2924	851	29	131	131	131	9	6	100	100	0	0.28	0.361	0.331	0.283	2.63	0.383	0.704	107	556	87	4025	3801	-1.837	880	3145	1008	2793	110869
6	8	3	Hs~MGC:NM_015191.1~uORF:IOH45349~RFU:6574.67	HA20421~B06R03C08	8930	17740	120	904	837	383	45	30	30	30	2	6	100	100	0	1277	1228	350	28	114	114	114	8	7	100	100	0	0.752	0.724	0.674	0.652	2.071	0.757	0.776	119	504	93	2037	1921	-0.412	874	1163	807	1114	99578
40	12	15	Hs~Ref:NM_003517.2~uORF:IOH29296~RFU:6433.37	HA20421~B40R15C12	18800	56160	140	901	838	477	56	29	29	38	24	63	100	100	0	1528	1375	742	53	114	114	143	135	94	90	86	0	0.617	0.642	0.64	0.711	2.057	0.607	0.82	143	606	87	2286	2070	-0.697	872	1414	809	1261	119808
39	12	14	Hs~MGC:XM_376503.1~uORF:IOH11280~RFU:6443.65	HA20421~B39R14C12	14300	55970	110	890	849	290	34	28	28	28	2	7	100	100	0	1475	1403	475	33	162	162	177	47	26	98	98	0	0.657	0.662	0.641	0.695	1.715	0.638	0.869	90	418	92	2175	2062	-0.607	862	1313	821	1241	76382
46	13	19	Hs~MGC:BC056240.1~uORF:IOH29466~RFU:27091.83	HA20421~B46R19C13	9990	65950	130	887	963	546	56	28	28	28	2	7	100	100	0	5083	4623	1508	32	95	95	97	13	13	100	100	0	0.172	0.206	0.207	0.193	2.815	0.191	0.664	127	563	95	5847	5463	-2.538	859	4988	935	4528	122300
45	16	14	Hs~Ref:NM_004936.2~uORF:IOH12785~RFU:13148.03	HA20421~B45R14C16	6090	64960	130	885	814	288	35	27	27	27	3	11	100	100	0	3437	3074	947	30	98	98	128	77	60	100	100	0	0.257	0.264	0.269	0.264	1.498	0.255	0.867	134	514	86	4197	3763	-1.96	858	3339	787	2976	109013
45	15	14	Hs~Ref:NM_004936.2~uORF:IOH12785~RFU:13706.4	HA20421~B45R14C15	5890	64960	140	876	777	385	49	28	28	28	5	17	99	98	0	3356	2879	1073	37	99	99	144	95	65	100	96	0	0.26	0.269	0.267	0.23	1.968	0.273	0.85	150	568	96	4105	3529	-1.941	848	3257	749	2780	116483
34	16	17	Hs~Ref:NM_002407.1~uORF:IOH40725~RFU:12811.04	HA20421~B34R17C16	10560	52070	120	869	1149	1213	105	30	30	735	2662	362	6	3	0	5348	5864	5148	87	359	359	1581	6512	411	7	4	0	0.168	0.203	0.187	0.189	1.82	0.297	0.696	120	574	100	5828	6624	-2.572	839	4989	1119	5505	137912
4	7	9	Hs~MGC:BC022014.2~uORF:IOH56027~RFU:3896.49	HA20421~B04R09C07	17780	14480	120	863	885	571	64	29	29	29	2	6	99	99	0	901	848	319	37	99	99	100	8	8	100	100	0	1.04	1.143	1.141	0.835	2.901	1.354	0.747	108	527	92	1636	1605	0.056	834	802	856	749	95623
34	7	9	Hs~Ref:NM_138416.1~uORF:IOH40625~RFU:7356.23	HA20421~B34R09C07	8770	50460	110	862	801	399	49	28	28	28	2	7	100	100	0	1219	1165	404	34	140	140	157	45	28	100	98	0	0.773	0.754	0.747	0.658	2.044	0.801	0.89	99	426	88	1913	1798	-0.372	834	1079	773	1025	79252
16	2	8	Hs~MGC:BC021134.1~uORF:IOH23115~RFU:8467.18	HA20421~B16R08C02	16770	27750	110	855	800	411	51	28	28	28	2	7	99	96	0	1444	1383	318	22	107	107	107	8	7	100	100	0	0.619	0.605	0.647	0.412	3.445	0.665	0.815	104	442	96	2164	2048	-0.693	827	1337	772	1276	83200
37	2	8	Hs~Ref:NM_001204.3~N/A~RFU:10336.99	HA20421~B37R08C02	3280	54760	130	844	841	376	44	28	28	28	2	7	100	100	0	1435	1369	496	36	114	114	135	63	46	99	98	0	0.618	0.648	0.649	0.631	1.89	0.602	0.67	130	559	88	2137	2068	-0.695	816	1321	813	1255	109296
12	8	20	Hs~Ref:NM_052969.1~uORF:IOH12514~RFU:21770.06	HA20421~B12R20C08	18000	25650	140	834	746	297	39	30	30	35	13	37	100	100	0	2424	2254	607	26	111	111	121	32	26	98	98	0	0.348	0.334	0.349	0.32	2.451	0.3	0.647	149	574	94	3117	2859	-1.524	804	2313	716	2143	111178
29	21	15	Hs~Ref:NM_005246.1~CAT:PV3806~RFU:20537.71	HA20421~B29R15C21	7100	47150	110	827	995	643	64	28	28	28	2	7	100	100	0	3322	3107	768	24	127	127	127	9	7	100	100	0	0.25	0.324	0.307	0.251	2.261	0.34	0.687	104	398	95	3994	3947	-2	799	3195	967	2980	103494
8	22	7	Hs~Ref:NM_004850.2~N/A~RFU:12442.81	HA20421~B08R07C22	20770	18560	120	826	743	431	58	30	30	30	2	6	94	92	0	1876	1747	550	31	95	95	113	89	78	100	99	0	0.447	0.432	0.449	0.274	5.181	0.444	0.707	126	502	88	2577	2365	-1.162	796	1781	713	1652	93577
23	16	16	Hs~Ref:NM_001814.1~uORF:IOH29634~RFU:9662.03	HA20421~B23R16C16	15080	38380	120	826	753	339	45	29	29	31	10	32	100	100	0	1469	1399	517	36	107	107	131	59	45	98	96	0	0.585	0.56	0.522	0.558	2.059	0.548	0.802	107	548	93	2159	2016	-0.773	797	1362	724	1292	80530
32	6	16	Hs~Ref:NM_002752.3~CAT:PV3620~RFU:517.05	HA20421~B32R16C06	17610	47370	110	817	971	655	67	29	29	31	9	29	98	98	0	160	159	18	11	116	116	210	216	102	0	0	0	17.909	21.907	20.607	17.644	2.282	-35.85	0.003	80	518	100	832	985	4.163	788	44	942	43	77661
44	5	16	Hs~Ref:NM_002651.1~CAT:PV5277~RFU:16743.33	HA20421~B44R16C05	17440	60860	110	805	777	256	32	27	27	28	2	7	99	99	0	1673	1463	629	42	103	103	103	9	8	99	99	0	0.496	0.551	0.544	0.659	2.369	0.501	0.864	114	455	83	2348	2110	-1.013	778	1570	750	1360	88552
12	8	21	Hs~Ref:NM_207285.1~uORF:IOH50066~RFU:9163.67	HA20421~B12R21C08	17990	25860	130	796	747	286	38	33	33	48	27	56	100	100	0	2366	2220	521	23	119	119	132	34	25	100	100	0	0.34	0.34	0.374	0.316	1.758	0.32	0.756	139	566	94	3010	2815	-1.558	763	2247	714	2101	103872
41	19	5	Hs~MGC:BC050432.1~uORF:IOH26694~RFU:3307.92	HA20421~B41R05C19	6700	58650	110	782	672	353	52	28	28	28	2	7	100	100	0	599	578	182	31	110	110	110	8	7	100	100	0	1.542	1.376	1.368	1.185	1.688	1.507	0.837	84	514	95	1243	1112	0.625	754	489	644	468	56412
18	7	16	Hs~Ref:NM_001025239.1~uORF:IOH58999~RFU:11581.72	HA20421~B18R16C07	8740	33880	130	763	681	361	53	28	28	28	2	7	100	100	0	2974	2758	787	28	114	114	117	24	20	100	100	0	0.257	0.247	0.26	0.207	1.945	0.261	0.868	127	606	92	3595	3297	-1.96	735	2860	653	2644	86520
29	18	17	Hs~Ref:NM_024348.2~uORF:IOH3523~RFU:6289.66	HA20421~B29R17C18	6510	47550	120	738	819	433	52	30	30	116	217	187	90	75	0	1940	1953	502	25	130	130	184	153	83	100	100	0	0.391	0.433	0.381	0.375	1.738	0.45	0.697	98	406	78	2518	2612	-1.354	708	1810	789	1823	80281
31	21	15	Hs~Ref:NM_001007156.1~CAT:PV3617~RFU:1026.71	HA20421~B31R15C21	16100	47190	110	738	794	304	38	29	29	30	4	13	100	100	0	170	168	18	10	116	116	133	109	81	0	0	0	13.13	14.712	14.778	14.986	1.65	29.126	0.011	87	439	85	763	817	3.715	709	54	765	52	69083
22	6	19	Hs~Ref:NM_006875.1~N/A~RFU:13100.8	HA20421~B22R19C06	8560	38950	120	736	711	350	49	30	30	30	4	13	98	98	0	2116	1976	765	38	125	125	137	42	30	100	100	0	0.355	0.368	0.366	0.346	1.747	0.372	0.893	114	475	95	2697	2532	-1.496	706	1991	681	1851	81029
23	5	8	Hs~Ref:NM_017593.2~N/A~RFU:13389.28	HA20421~B23R08C05	12880	36770	130	725	772	357	46	29	29	36	38	105	99	98	0	2464	2313	723	31	113	113	114	8	7	100	100	0	0.296	0.338	0.278	0.32	2.272	0.308	0.668	118	581	89	3047	2943	-1.756	696	2351	743	2200	91052
12	9	19	Hs~Ref:NM_006775.1~uORF:IOH10720~RFU:6738.82	HA20421~B12R19C09	18180	25440	120	724	687	204	29	29	29	29	2	6	100	100	0	631	555	170	30	103	103	104	8	7	100	99	0	1.316	1.456	1.327	1.646	2.271	1.494	0.753	112	444	89	1223	1110	0.396	695	528	658	452	76960
8	21	7	Hs~Ref:NM_004850.2~N/A~RFU:11131.28	HA20421~B08R07C21	20570	18560	120	722	652	371	56	31	31	31	3	9	96	95	0	2000	1856	525	28	97	97	125	91	72	100	100	0	0.363	0.353	0.393	0.242	3.792	0.36	0.698	120	483	82	2594	2380	-1.462	691	1903	621	1759	78255
7	18	3	Hs~MGC:BC010172.2~uORF:IOH12518~RFU:11440.94	HA20421~B07R03C18	15470	17770	130	714	690	229	33	30	30	30	2	6	100	100	0	4626	3896	1584	40	119	119	218	246	112	97	95	0	0.152	0.175	0.16	0.191	2.589	0.139	0.61	141	544	84	5191	4437	-2.72	684	4507	660	3777	97232
23	6	9	Hs~Ref:NM_001722.2~uORF:IOH4103~RFU:10297.53	HA20421~B23R09C06	13080	36960	110	710	668	203	30	30	30	29	2	6	100	100	0	1071	990	300	30	109	109	109	7	6	100	100	0	0.707	0.724	0.707	0.751	1.979	0.692	0.803	103	456	86	1642	1519	-0.501	680	962	638	881	68757
16	1	8	Hs~MGC:BC021134.1~uORF:IOH23115~RFU:8665.32	HA20421~B16R08C01	16570	27760	120	709	642	325	50	29	29	29	2	6	97	97	0	1419	1295	362	27	107	107	107	8	7	100	100	0	0.518	0.516	0.552	0.382	2.62	0.553	0.853	106	559	93	1992	1801	-0.948	680	1312	613	1188	68030
29	20	17	Hs~MGC:BC000884.1~uORF:IOH3230~RFU:9462.78	HA20421~B29R17C20	6900	47540	110	709	685	355	51	29	29	29	4	13	100	100	0	2293	2292	711	31	128	128	133	20	15	100	100	0	0.314	0.303	0.306	0.258	1.665	0.326	0.907	109	411	80	2845	2820	-1.671	680	2165	656	2164	74632
42	20	15	Hs~N/A:NM_004333.1~CAT:PV3849~RFU:15639.79	HA20421~B42R15C20	11410	60670	120	697	695	263	37	28	28	28	2	7	100	100	0	1973	1816	486	26	106	106	109	25	22	100	100	0	0.358	0.39	0.411	0.383	1.512	0.382	0.867	100	566	89	2536	2377	-1.481	669	1867	667	1710	69461
32	5	16	Hs~Ref:NM_002752.3~CAT:PV3620~RFU:663.43	HA20421~B32R16C05	17410	47370	110	696	915	603	65	29	29	31	8	25	100	100	0	162	159	17	10	116	116	218	240	110	0	0	0	14.5	20.605	20.341	16.877	2.036	-22.493	0.006	80	541	100	713	929	3.858	667	46	886	43	73191
7	13	15	Hs~Ref:NM_002742.1~CAT:PV3791~RFU:15568.95	HA20421~B07R15C13	14460	20180	110	687	631	245	38	29	29	29	2	6	100	100	0	2560	2348	719	30	108	108	109	7	6	100	100	0	0.268	0.269	0.267	0.243	2.032	0.267	0.905	96	436	86	3110	2842	-1.898	658	2452	602	2240	60617
40	15	15	Hs~Ref:NM_020397.1~CAT:PV3663~RFU:962.27	HA20421~B40R15C15	19400	56150	80	686	3544	10219	288	29	29	36	19	52	100	100	0	206	240	100	41	108	108	114	33	28	98	81	0	6.704	26.629	6.934	9.184	2.579	192.906	0.143	74	292	88	755	3647	2.745	657	98	3515	132	262233
4	13	7	Hs~Ref:NM_002003.2~uORF:IOH13613~RFU:15466.6	HA20421~B04R07C13	18980	14080	120	683	634	309	48	30	30	30	2	6	100	99	0	3194	2970	853	28	95	95	96	7	7	100	100	0	0.211	0.21	0.213	0.169	2.427	0.215	0.84	118	461	90	3752	3479	-2.247	653	3099	604	2875	74859
42	19	15	Hs~N/A:NM_004333.1~CAT:PV3849~RFU:15730.31	HA20421~B42R15C19	11210	60670	120	679	690	284	41	28	28	28	2	7	100	100	0	1907	1770	425	24	105	105	105	7	6	100	100	0	0.361	0.398	0.386	0.373	1.513	0.408	0.882	108	516	93	2453	2327	-1.469	651	1802	662	1665	74488
39	11	14	Hs~MGC:XM_376503.1~uORF:IOH11280~RFU:6348.7	HA20421~B39R14C11	14100	55970	110	669	624	199	31	28	28	28	2	7	100	100	0	1589	1565	521	33	197	197	207	40	19	100	100	0	0.46	0.436	0.441	0.446	1.33	0.415	0.909	86	485	91	2033	1964	-1.119	641	1392	596	1368	53688
14	6	10	Hs~Ref:NM_020664.3~uORF:IOH9825~RFU:27086.03	HA20421~B14R10C06	8560	28140	120	668	670	384	57	28	28	35	57	162	89	83	0	4018	3754	823	21	118	118	123	43	34	100	100	0	0.164	0.177	0.163	0.117	3.374	0.176	0.634	125	553	94	4540	4278	-2.607	640	3900	642	3636	83779
25	1	16	Hs~Ref:NM_003215.1~CAT:PV3269~RFU:753.19	HA20421~B25R16C01	3060	42840	120	667	644	158	24	28	28	28	2	7	100	100	0	153	151	17	11	106	106	106	7	6	96	93	0	13.596	13.689	14.381	13.95	1.542	14.063	0.7	107	595	88	686	661	3.765	639	47	616	45	68912
26	21	16	Hs~Ref:NM_152485.2~uORF:IOH26147~RFU:23128.35	HA20421~B26R16C21	11580	42880	140	665	702	423	60	33	33	63	58	92	99	94	0	3078	2935	573	19	135	135	241	166	68	99	99	0	0.215	0.239	0.201	0.197	2.561	0.191	0.317	145	595	90	3575	3469	-2.219	632	2943	669	2800	101719
42	3	15	Hs~MGC:BC069092.1~uORF:IOH63641~RFU:22308.75	HA20421~B42R15C03	8000	60660	110	664	660	140	21	31	31	96	139	144	100	98	0	3417	3256	589	18	127	127	371	630	169	100	95	0	0.192	0.201	0.205	0.201	1.268	0.186	0.808	80	358	100	3923	3758	-2.378	633	3290	629	3129	52795
37	22	7	Hs~Ref:NM_002756.2~N/A~RFU:11570.33	HA20421~B37R07C22	7280	54570	110	659	715	225	31	29	29	31	9	29	100	100	0	3127	2999	447	14	129	129	469	629	134	100	100	0	0.21	0.239	0.243	0.229	1.345	0.214	0.723	80	582	100	3628	3556	-2.251	630	2998	686	2870	57216
39	9	7	Hs~Ref:NM_005565.2~uORF:IOH11014~RFU:18352.93	HA20421~B39R07C09	13690	54570	110	659	708	484	68	28	28	28	2	7	100	100	0	983	893	248	27	130	130	139	33	23	100	97	0	0.74	0.891	0.913	0.65	2.942	1.136	0.599	116	410	82	1484	1443	-0.435	631	853	680	763	82150
39	20	15	Hs~Ref:NM_000294.1~CAT:PV4555~RFU:20624.29	HA20421~B39R15C20	15900	56170	120	659	671	279	41	28	28	35	44	125	99	95	0	1989	1852	601	32	129	129	236	543	230	93	77	0	0.339	0.373	0.389	0.347	2.091	0.336	0.705	103	424	93	2491	2366	-1.56	631	1860	643	1723	69150
18	8	16	Hs~Ref:NM_001025239.1~uORF:IOH58999~RFU:11989.89	HA20421~B18R16C08	8950	33880	120	655	712	404	56	28	28	28	2	7	100	100	0	2940	2840	711	25	114	114	118	24	20	100	100	0	0.222	0.251	0.243	0.201	1.987	0.272	0.836	124	548	95	3453	3410	-2.172	627	2826	684	2726	88248
42	1	15	Hs~MGC:BC012924.1~uORF:IOH11017~RFU:25585.67	HA20421~B42R15C01	7610	60680	120	641	595	213	35	29	29	73	125	171	96	90	0	3875	3546	850	23	118	118	155	159	102	99	98	0	0.163	0.165	0.171	0.162	1.892	0.152	0.762	116	578	89	4369	3994	-2.618	612	3757	566	3428	69069
12	7	21	Hs~Ref:NM_207285.1~uORF:IOH50066~RFU:12129.19	HA20421~B12R21C07	17790	25860	130	639	590	223	37	31	31	44	28	63	98	97	0	2448	2358	444	18	123	123	133	30	22	100	100	0	0.262	0.25	0.277	0.22	2.136	0.225	0.674	122	550	87	2933	2794	-1.935	608	2325	559	2235	71926
32	16	16	Hs~Ref:NM_001005373.1~uORF:IOH55653~RFU:27057.02	HA20421~B32R16C16	19590	47380	180	639	705	340	48	30	30	53	71	133	99	98	0	3791	3530	1037	29	96	96	124	83	66	98	98	0	0.165	0.197	0.181	0.194	2.254	0.184	0.732	250	742	69	4304	4109	-2.601	609	3695	675	3434	176215
48	20	15	Hs~Ref:NM_005157.2~CAT:PV3866~RFU:769.93	HA20421~B48R15C20	20440	65110	110	632	597	171	28	28	28	30	18	60	100	100	0	135	133	19	14	81	81	122	302	247	0	0	0	11.185	10.942	10.82	11.362	1.373	11.078	0.855	92	486	84	658	621	3.484	604	54	569	52	54958
6	12	5	Hs~Ref:NM_007194.2~N/A~RFU:15445.05	HA20421~B06R05C12	9720	18140	110	628	576	191	33	31	31	75	92	122	98	95	0	4793	4629	592	12	119	119	272	268	98	100	100	0	0.128	0.121	0.125	0.111	1.488	0.119	0.819	80	468	100	5271	5055	-2.969	597	4674	545	4510	46066
27	13	3	Hs~Ref:NM_006038.1~uORF:IOH14383~RFU:27062.41	HA20421~B27R03C13	14450	40260	120	623	568	196	34	29	29	29	2	6	100	100	0	4592	4158	1071	25	111	111	112	11	9	100	100	0	0.133	0.133	0.133	0.118	2.31	0.121	0.722	123	516	92	5075	4586	-2.915	594	4481	539	4047	69810
37	22	15	Hs~Ref:NM_005211.1~CAT:PV3249~RFU:443.25	HA20421~B37R15C22	7280	56170	110	620	596	186	31	28	28	28	4	14	100	100	0	177	176	15	8	122	122	153	80	52	3	0	0	10.764	10.519	10.327	10.202	1.568	32.066	0.007	80	516	100	647	622	3.428	592	55	568	54	47701
25	2	16	Hs~Ref:NM_003215.1~CAT:PV3269~RFU:780.24	HA20421~B25R16C02	3260	42840	120	616	636	216	33	29	29	29	2	6	100	100	0	152	149	15	10	106	106	106	8	7	95	92	0	12.761	14.116	13.038	14.572	2.082	16.428	0.64	112	478	89	633	650	3.674	587	46	607	43	71244
39	10	7	Hs~Ref:NM_005565.2~uORF:IOH11014~RFU:18449.35	HA20421~B39R07C10	13900	54560	110	616	728	369	50	29	29	29	6	20	100	100	0	930	843	227	26	130	130	139	58	41	99	95	0	0.734	0.98	0.99	0.954	1.84	1.074	0.723	102	447	95	1387	1412	-0.447	587	800	699	713	74280
43	15	4	Hs~MGC:BC042606.1~uORF:IOH26783~RFU:3922.59	HA20421~B43R04C15	14960	58480	100	612	602	210	34	28	28	42	42	100	100	100	0	403	409	98	23	115	115	122	24	19	100	100	0	2.028	1.952	2.034	1.93	1.393	2.064	0.866	85	389	90	872	868	1.02	584	288	574	294	51136
22	5	19	Hs~Ref:NM_006875.1~N/A~RFU:13058.49	HA20421~B22R19C05	8350	38950	120	610	667	441	66	28	28	29	2	6	100	100	0	2101	1954	633	32	121	121	124	13	10	100	100	0	0.294	0.349	0.325	0.281	2.402	0.376	0.757	115	527	85	2562	2472	-1.766	582	1980	639	1833	76755
30	21	16	Hs~MGC:BC018906.2~uORF:IOH57152~RFU:27086.86	HA20421~B30R16C21	11580	47360	130	609	552	229	41	29	29	30	5	16	99	98	0	2085	2418	1439	59	135	135	135	18	13	99	99	0	0.297	0.229	0.262	0.247	2.758	0.156	0.545	132	482	94	2530	2806	-1.749	580	1950	523	2283	72855
4	7	16	Hs~Ref:NM_003418.1~uORF:IOH59002~RFU:21335.99	HA20421~B04R16C07	17780	15880	130	603	527	234	44	30	30	30	2	6	98	97	0	4906	4184	1960	46	101	101	102	8	7	100	100	0	0.119	0.122	0.115	0.122	3.209	0.107	0.75	127	528	95	5378	4580	-3.068	573	4805	497	4083	66886
42	2	15	Hs~MGC:BC012924.1~uORF:IOH11017~RFU:25555.66	HA20421~B42R15C02	7800	60660	110	603	654	380	58	31	31	100	138	138	88	77	0	3782	3213	1424	44	140	140	295	510	172	88	83	0	0.157	0.203	0.198	0.194	2.004	0.201	0.806	80	472	100	4214	3696	-2.671	572	3642	623	3073	52281
4	8	16	Hs~Ref:NM_003418.1~uORF:IOH59002~RFU:24537.96	HA20421~B04R16C08	17970	15890	130	594	518	230	44	30	30	30	2	6	100	100	0	4784	4257	1625	38	101	101	101	7	6	100	100	0	0.12	0.117	0.113	0.103	2.365	0.108	0.762	129	511	96	5247	4644	-3.054	564	4683	488	4156	66798
31	6	7	Hs~Ref:NM_001744.2~uORF:IOH13877~RFU:15674.62	HA20421~B31R07C06	13090	45600	120	592	551	280	50	28	28	28	2	7	99	99	0	1467	1377	313	22	125	125	125	8	6	100	100	0	0.42	0.418	0.416	0.345	1.92	0.45	0.846	119	525	92	1906	1775	-1.251	564	1342	523	1252	65598
39	22	3	Hs~Ref:NM_014481.2~uORF:IOH4887~RFU:26902.04	HA20421~B39R03C22	16310	53770	120	591	601	169	28	29	29	35	20	57	100	100	0	2555	2467	669	27	130	130	151	44	29	100	99	0	0.232	0.245	0.238	0.252	1.698	0.219	0.808	120	558	91	2987	2909	-2.109	562	2425	572	2337	72113
47	22	7	Hs~Ref:NM_002752.3~N/A~RFU:6799.69	HA20421~B47R07C22	16350	63540	120	591	587	264	44	28	28	28	2	7	99	98	0	1017	949	403	42	97	97	98	10	10	100	97	0	0.612	0.656	0.648	0.692	1.653	0.64	0.899	114	449	95	1483	1411	-0.708	563	920	559	852	66915
12	9	20	Hs~MGC:BC007991.2~uORF:IOH6109~RFU:14183.11	HA20421~B12R20C09	18190	25650	120	587	601	269	44	29	29	30	7	23	100	99	0	3194	2920	697	23	112	112	131	46	35	100	100	0	0.181	0.204	0.186	0.178	2.159	0.19	0.655	126	510	88	3640	3380	-2.466	558	3082	572	2808	75697
31	22	15	Hs~Ref:NM_001007156.1~CAT:PV3617~RFU:1057.1	HA20421~B31R15C22	16300	47200	110	586	592	237	40	29	29	29	2	6	100	100	0	150	149	14	9	115	115	115	8	6	96	84	0	15.914	16.559	15.968	16.106	1.906	19.591	0.612	99	506	89	592	597	3.992	557	35	563	34	58561
44	6	16	Hs~Ref:NM_002651.1~CAT:PV5277~RFU:16741.67	HA20421~B44R16C06	17650	60860	120	586	600	182	30	27	27	27	2	7	100	100	0	1933	1930	1541	79	102	102	102	9	8	99	99	0	0.305	0.313	0.334	0.402	2.5	0.176	0.5	106	514	93	2390	2401	-1.712	559	1831	573	1828	63554
4	14	7	Hs~Ref:NM_002003.2~uORF:IOH13613~RFU:15944.39	HA20421~B04R07C14	19170	14080	110	584	615	364	59	30	30	30	4	13	100	98	0	3269	2881	863	29	95	95	96	8	8	100	100	0	0.175	0.21	0.207	0.157	2.936	0.211	0.707	120	405	87	3728	3371	-2.518	554	3174	585	2786	73817
27	3	19	Hs~MGC:BC064840.1~uORF:IOH40500~RFU:27072.77	HA20421~B27R19C03	12450	43470	120	583	573	197	34	29	29	30	6	20	100	100	0	2557	2435	516	21	126	126	152	62	40	100	100	0	0.228	0.236	0.225	0.224	1.455	0.236	0.866	126	506	91	2985	2853	-2.134	554	2431	544	2309	72149
41	1	16	Hs~Ref:NM_004443.2~CAT:PV3658~RFU:9699.91	HA20421~B41R16C01	3090	60860	110	581	578	224	38	27	27	27	2	7	100	100	0	1258	1176	338	28	104	104	107	16	14	100	100	0	0.48	0.514	0.541	0.505	1.608	0.513	0.863	107	501	94	1708	1623	-1.059	554	1154	551	1072	61842
47	21	7	Hs~Ref:NM_002752.3~N/A~RFU:6797.36	HA20421~B47R07C21	16140	63530	120	580	548	208	37	28	28	28	2	7	100	100	0	1083	971	435	44	94	94	94	9	9	100	97	0	0.558	0.593	0.597	0.694	2.034	0.545	0.857	115	306	90	1541	1397	-0.841	552	989	520	877	62977
23	5	9	Hs~Ref:NM_001722.2~uORF:IOH4103~RFU:10550.31	HA20421~B23R09C05	12880	36970	110	571	552	185	33	29	29	29	2	6	100	100	0	1124	1026	303	29	110	110	109	6	5	100	100	0	0.535	0.571	0.525	0.571	1.793	0.543	0.743	98	465	95	1556	1439	-0.904	542	1014	523	916	54120
48	19	15	Hs~Ref:NM_005157.2~CAT:PV3866~RFU:829.6	HA20421~B48R15C19	20240	65120	110	568	592	201	33	28	28	28	2	7	100	100	0	145	219	434	198	79	79	78	7	8	98	98	0	8.182	4.029	8.869	7.414	2.204	2.132	0.042	89	472	82	606	704	3.032	540	66	564	140	52723
12	9	17	Hs~MGC:NM_175738.2~uORF:IOH27507~RFU:14529.44	HA20421~B12R17C09	18180	25080	130	549	522	205	39	34	34	60	64	106	97	91	0	5378	4887	1174	24	120	120	126	21	16	100	100	0	0.098	0.102	0.103	0.093	1.785	0.092	0.703	134	506	85	5773	5255	-3.352	515	5258	488	4767	70008
29	17	19	Hs~Ref:NM_018132.3~uORF:IOH45979~RFU:14852.66	HA20421~B29R19C17	6310	47950	140	546	549	166	30	29	29	122	215	176	99	70	0	1502	1281	478	37	131	131	137	25	18	100	97	0	0.377	0.452	0.447	0.527	2.486	0.348	0.428	148	640	92	1888	1670	-1.407	517	1371	520	1150	81200
21	22	19	Hs~MGC:BC013069.1~uORF:IOH10251~RFU:10793.14	HA20421~B21R19C22	7260	38980	120	545	543	289	53	28	28	28	2	7	100	100	0	2147	2000	651	32	120	120	120	9	7	100	100	0	0.255	0.274	0.271	0.239	1.705	0.286	0.864	115	587	88	2544	2395	-1.971	517	2027	515	1880	62474
6	21	7	Hs~Ref:NM_002401.2~N/A~RFU:27059.92	HA20421~B06R07C21	11530	18560	130	542	507	178	35	30	30	30	2	6	100	100	0	4527	3951	1229	31	113	113	113	7	6	100	100	0	0.116	0.124	0.126	0.118	1.604	0.119	0.855	137	514	92	4926	4315	-3.108	512	4414	477	3838	69441
17	18	17	Hs~MGC:NM_152377.1~uORF:IOH11555~RFU:25346.58	HA20421~B17R17C18	6430	34090	180	541	498	332	66	28	28	29	4	13	98	98	0	1641	1990	1116	56	116	116	133	112	84	100	97	0	0.336	0.251	0.211	0.195	2.393	0.241	0.743	286	631	87	2038	2344	-1.572	513	1525	470	1874	142369
22	21	15	Hs~N/A:NM_006206.3~CAT:PV3847~RFU:11486.2	HA20421~B22R15C21	11550	38140	150	541	1014	1216	119	30	30	36	32	88	92	85	0	2012	2358	1570	66	111	111	112	10	8	100	100	0	0.269	0.438	0.303	0.252	7.328	0.267	0.102	150	576	35	2412	3231	-1.895	511	1901	984	2247	152162
14	18	20	Hs~MGC:BC041799.1~uORF:IOH25876~RFU:14978.11	HA20421~B14R20C18	10960	30140	120	537	515	253	49	29	29	29	2	6	99	97	0	1791	1708	482	28	121	121	126	32	25	100	100	0	0.304	0.306	0.309	0.225	2.735	0.321	0.851	100	596	92	2178	2073	-1.717	508	1670	486	1587	51541
12	8	18	Hs~MGC:BC073959.1~uORF:IOH62556~RFU:5255.08	HA20421~B12R18C08	17980	25280	120	536	550	315	57	29	29	29	2	6	100	100	0	805	783	239	30	104	104	106	11	10	100	100	0	0.723	0.767	0.801	0.563	2.816	0.859	0.748	115	466	85	1208	1200	-0.467	507	701	521	679	63299
39	21	3	Hs~Ref:NM_014481.2~uORF:IOH4887~RFU:27022.21	HA20421~B39R03C21	16110	53770	120	532	503	166	33	29	29	38	26	68	100	100	0	2732	2976	2934	98	146	146	168	51	30	98	98	0	0.195	0.167	0.212	0.204	2.485	0.052	0.232	128	486	90	3089	3304	-2.362	503	2586	474	2830	64400
21	14	18	Hs~MGC:BC051733.1~uORF:IOH56370~RFU:6247.31	HA20421~B21R18C14	5660	38780	100	531	522	208	39	29	29	29	2	6	100	100	0	758	768	215	27	118	118	127	27	21	100	100	0	0.784	0.758	0.772	0.704	1.589	0.793	0.903	90	385	90	1142	1143	-0.35	502	640	493	650	47013
12	8	19	Hs~MGC:BC000478.2~uORF:IOH3690~RFU:9779.6	HA20421~B12R19C08	17990	25450	120	530	524	208	39	29	29	29	2	6	100	100	0	1274	1128	323	28	103	103	105	8	7	100	100	0	0.428	0.483	0.453	0.46	1.631	0.468	0.748	115	420	91	1672	1520	-1.225	501	1171	495	1025	60303
26	5	8	Hs~Ref:NM_014721.1~uORF:IOH60008~RFU:6111.08	HA20421~B26R08C05	8380	41290	120	529	520	182	35	28	28	28	2	7	100	100	0	599	578	141	24	127	127	126	9	7	100	100	0	1.061	1.091	1.103	1.061	1.419	1.123	0.91	113	534	90	973	943	0.086	501	472	492	451	58730
29	13	18	Hs~Ref:NM_181714.1~uORF:IOH26433~RFU:9179.91	HA20421~B29R18C13	5500	47740	110	529	511	236	46	28	28	28	2	7	100	100	0	1098	1224	596	48	126	126	129	14	10	100	100	0	0.515	0.44	0.459	0.427	1.467	0.408	0.865	104	417	81	1473	1581	-0.956	501	972	483	1098	53120
14	5	8	Hs~Ref:NM_005204.2~N/A~RFU:10370.46	HA20421~B14R08C05	8360	27750	120	525	803	622	77	29	29	229	900	393	35	9	0	2259	2164	567	26	117	117	155	218	140	100	99	0	0.232	0.378	0.241	0.269	2.391	0.397	0.504	119	522	95	2638	2821	-2.111	496	2142	774	2047	95553
44	15	14	Hs~Ref:NM_002924.2~uORF:IOH11294~RFU:5299.19	HA20421~B44R14C15	19450	60460	110	521	539	151	28	29	29	39	43	110	100	100	0	454	441	116	26	96	96	101	29	28	98	98	0	1.374	1.478	1.5	1.549	1.592	1.475	0.804	88	458	86	850	855	0.459	492	358	510	345	47464
23	2	22	ERa~N/A	HA20421~B23R22C02	12270	39560	90	518	500	151	30	30	30	33	9	27	100	100	0	168	171	32	18	116	116	118	13	11	96	89	0	9.385	8.545	9.097	9.213	1.677	9.227	0.576	82	348	88	540	525	3.23	488	52	470	55	40984
34	3	16	Hs~Ref:NM_033439~CAT_PHC9255~RFU:126.8	HA20421~B34R16C03	7970	51870	100	513	524	248	47	29	29	29	3	10	100	100	0	222	220	27	12	137	137	199	410	206	0	0	0	5.694	5.964	5.547	5.756	1.632	8.929	0.03	84	441	77	569	578	2.509	484	85	495	83	43990
21	22	18	Hs~Ref:NM_000075.2~N/A~RFU:8369.39	HA20421~B21R18C22	7260	38780	120	511	535	188	35	29	29	29	2	6	100	100	0	1997	1852	480	25	120	120	139	65	46	100	100	0	0.257	0.292	0.279	0.286	1.635	0.275	0.775	124	545	86	2359	2238	-1.961	482	1877	506	1732	66364
26	6	8	Hs~Ref:NM_014721.1~uORF:IOH60008~RFU:5760.81	HA20421~B26R08C06	8580	41290	120	511	479	154	32	29	29	29	2	6	100	100	0	631	1050	1615	153	126	126	129	20	15	100	100	0	0.954	0.487	0.891	0.755	2.184	0.111	0.213	114	477	93	987	1374	-0.067	482	505	450	924	54608
30	22	16	Hs~MGC:BC018906.2~uORF:IOH57152~RFU:27088.51	HA20421~B30R16C22	11790	47340	90	510	506	278	54	29	29	39	44	112	96	88	0	1549	1363	466	34	134	134	151	121	80	95	95	0	0.34	0.388	0.36	0.342	3.588	0.349	0.58	84	313	73	1896	1706	-1.557	481	1415	477	1229	42532
26	22	17	Hs~Ref:NM_001008723.1~uORF:IOH43999~RFU:5903.36	HA20421~B26R17C22	11770	43080	110	507	473	246	52	31	31	63	75	119	87	82	0	877	796	291	36	124	124	209	159	76	92	86	0	0.632	0.658	0.639	0.509	2.412	0.716	0.744	80	533	100	1229	1114	-0.662	476	753	442	672	37857
14	9	12	Hs~Ref:NM_005710.1~uORF:IOH13398~RFU:27045.42	HA20421~B14R12C09	9160	28540	140	505	549	284	51	28	28	29	6	20	100	100	0	2634	2403	648	26	118	118	124	20	16	100	100	0	0.19	0.228	0.194	0.186	2.377	0.218	0.667	161	585	94	2993	2806	-2.399	477	2516	521	2285	88394
21	10	7	Hs~Ref:NM_006504.2~uORF:IOH20996~RFU:6885.05	HA20421~B21R07C10	4860	36570	110	505	544	308	56	28	28	29	2	6	100	98	0	1775	1654	442	26	115	115	121	20	16	100	100	0	0.287	0.335	0.329	0.242	2.666	0.363	0.816	109	410	95	2137	2055	-1.799	477	1660	516	1539	59312
22	3	21	Hs~Ref:NM_138300.3~uORF:IOH22981~RFU:26576.74	HA20421~B22R21C03	7940	39350	130	504	455	137	30	31	31	35	19	54	100	100	0	4762	4306	1132	26	128	128	257	260	101	100	100	0	0.102	0.101	0.104	0.099	1.619	0.096	0.815	120	610	100	5107	4602	-3.292	473	4634	424	4178	54557
31	3	16	Hs~Ref:NM_198578.2~CAT:PV4881~RFU:14704.54	HA20421~B31R16C03	12480	47400	110	503	771	733	95	32	32	244	726	297	27	13	0	1542	1718	577	33	144	144	342	1159	338	75	10	0	0.337	0.47	0.353	0.381	1.546	0.745	0.562	80	466	100	1869	2313	-1.57	471	1398	739	1574	61685
6	22	7	Hs~Ref:NM_002401.2~N/A~RFU:27081.47	HA20421~B06R07C22	11730	18560	120	500	482	155	32	30	30	30	3	10	100	100	0	4709	4361	1008	23	113	113	114	7	6	100	100	0	0.102	0.106	0.107	0.101	1.454	0.104	0.852	128	549	96	5066	4700	-3.29	470	4596	452	4248	61661
40	11	15	Hs~Ref:NM_003517.2~uORF:IOH29296~RFU:4520.97	HA20421~B40R15C11	18600	56170	130	500	499	288	57	29	29	34	16	47	99	98	0	1523	1449	675	46	120	120	161	145	90	91	87	0	0.336	0.354	0.351	0.341	2.529	0.345	0.807	122	520	65	1874	1799	-1.575	471	1403	470	1329	60929
25	19	9	Hs~MGC:BC004876.1~uORF:IOH5626~RFU:19056.43	HA20421~B25R09C19	6650	41440	110	499	500	96	19	30	30	35	16	45	100	100	0	2112	2334	658	28	134	134	154	115	74	100	100	0	0.237	0.214	0.21	0.217	1.356	0.179	0.727	80	344	100	2447	2670	-2.076	469	1978	470	2200	40029
31	19	1	PKCeta~N/A	HA20421~B31R01C19	15700	44350	60	494	3262	4433	135	32	32	59	40	67	89	86	0	278	1473	2274	154	116	116	136	37	27	86	86	0	2.852	2.38	2.453	2.827	3.546	2.501	0.552	38	142	83	624	4587	1.512	462	162	3230	1357	123946
47	2	7	Hs~Ref:NM_001667.1~uORF:IOH1753~RFU:27063.65	HA20421~B47R07C02	12340	63530	130	494	499	189	37	29	29	51	85	166	98	94	0	4925	4355	1394	32	112	112	168	213	126	99	96	0	0.097	0.111	0.108	0.114	2.002	0.101	0.784	138	526	91	5278	4713	-3.372	465	4813	470	4243	68906
21	6	12	Hs~MGC:BC002921.2~uORF:IOH6311~RFU:27054.95	HA20421~B21R12C06	4060	37570	120	493	502	129	25	30	30	48	47	97	100	100	0	2562	2608	578	22	127	127	273	225	82	100	100	0	0.19	0.19	0.197	0.186	1.366	0.178	0.748	120	590	100	2898	2953	-2.395	463	2435	472	2481	60186
5	15	5	Hs~MGC:BC048299.1~uORF:IOH26615~RFU:27070.69	HA20421~B05R05C15	5880	18180	130	492	436	176	40	30	30	30	3	10	100	100	0	1838	1679	399	23	106	106	109	29	26	100	100	0	0.267	0.258	0.279	0.229	1.836	0.259	0.862	125	490	86	2194	1979	-1.906	462	1732	406	1573	54483
23	14	18	Hs~Ref:NM_207428.1~uORF:IOH58670~RFU:3049.64	HA20421~B23R18C14	14680	38770	110	489	454	221	48	29	29	29	2	6	100	100	0	608	592	102	17	107	107	107	7	6	100	100	0	0.918	0.876	0.867	0.704	1.989	1	0.835	90	475	86	961	910	-0.123	460	501	425	485	40820
41	20	5	Hs~MGC:BC050432.1~uORF:IOH26694~RFU:3517.98	HA20421~B41R05C20	6900	58660	110	488	582	316	54	28	28	28	2	7	100	100	0	599	590	193	32	113	113	115	17	14	100	100	0	0.947	1.161	1.184	1.086	1.599	1.273	0.83	82	512	94	946	1031	-0.079	460	486	554	477	47698
35	19	19	Hs~Ref:NM_014055.1~uORF:IOH23043~RFU:27079.81	HA20421~B35R19C19	15700	52460	120	486	487	212	43	28	28	28	2	7	100	100	0	4110	3874	898	23	132	132	147	38	25	100	100	0	0.115	0.123	0.117	0.109	1.8	0.122	0.788	122	552	88	4436	4201	-3.119	458	3978	459	3742	59386
21	21	19	Hs~MGC:BC013069.1~uORF:IOH10251~RFU:10544.09	HA20421~B21R19C21	7060	38980	120	483	459	249	54	29	29	29	2	6	100	100	0	2144	2067	656	31	119	119	118	10	8	100	100	0	0.224	0.221	0.189	0.187	2.039	0.215	0.728	113	530	93	2479	2378	-2.157	454	2025	430	1948	51886
27	1	22	ERa~N/A	HA20421~B27R22C01	12050	44050	100	483	481	139	28	29	29	29	4	13	100	100	0	160	162	14	8	127	127	127	11	8	91	86	0	13.758	12.914	13.057	13.663	1.797	15.754	0.503	86	473	82	487	487	3.782	454	33	452	35	41393
32	15	17	Hs~MGC:BC010963.1~uORF:IOH13789~RFU:3332.51	HA20421~B32R17C15	19420	47570	80	480	486	110	22	29	29	30	7	23	100	100	0	525	503	63	12	94	94	94	8	8	100	100	0	1.046	1.117	1.104	1.097	1.286	1.172	0.785	60	267	90	882	866	0.065	451	431	457	409	29176
45	11	16	Hs~MGC:BC038241.1~uORF:IOH28735~RFU:3690.95	HA20421~B45R16C11	5090	65360	110	479	538	320	59	27	27	27	2	7	100	100	0	1261	1195	493	41	109	109	190	143	75	99	87	0	0.392	0.471	0.429	0.426	1.919	0.49	0.808	104	404	85	1604	1597	-1.35	452	1152	511	1086	55992
19	17	17	Hs~MGC:BC001280.1~uORF:IOH21165~RFU:25051.41	HA20421~B19R17C17	15260	34080	120	478	437	190	43	28	28	28	2	7	99	94	0	2638	2417	996	41	111	111	113	12	10	100	100	0	0.178	0.177	0.179	0.141	2.655	0.159	0.732	121	528	89	2977	2715	-2.489	450	2527	409	2306	52908
22	4	21	Hs~Ref:NM_138300.3~uORF:IOH22981~RFU:23033.73	HA20421~B22R21C04	8150	39350	120	477	445	187	42	31	31	36	19	52	100	97	0	4732	5387	2705	50	131	131	348	526	151	100	100	0	0.097	0.079	0.098	0.07	2.22	0.053	0.456	120	571	100	5047	5670	-3.367	446	4601	414	5256	53355
31	5	7	Hs~Ref:NM_001744.2~uORF:IOH13877~RFU:15248.22	HA20421~B31R07C05	12880	45600	120	477	508	259	50	28	28	28	2	7	100	100	0	1544	1420	294	20	125	125	125	8	6	100	100	0	0.316	0.371	0.324	0.311	1.799	0.397	0.827	116	518	89	1868	1775	-1.66	449	1419	480	1295	58957
40	15	17	Hs~MGC:BC009108.1~uORF:IOH10191~RFU:20031.98	HA20421~B40R17C15	19400	56560	130	476	421	193	45	29	29	36	25	69	95	93	0	2148	1911	751	39	110	110	143	146	102	99	97	0	0.219	0.218	0.225	0.196	2.849	0.18	0.616	144	538	63	2485	2193	-2.189	447	2038	392	1801	60585
29	14	18	Hs~Ref:NM_181714.1~uORF:IOH26433~RFU:9096.28	HA20421~B29R18C14	5710	47750	110	475	483	232	48	29	29	29	7	24	100	100	0	1125	1069	313	29	128	128	129	11	8	100	100	0	0.447	0.482	0.456	0.429	1.536	0.51	0.899	94	423	89	1443	1395	-1.161	446	997	454	941	45373
37	21	7	Hs~Ref:NM_002756.2~N/A~RFU:11397.16	HA20421~B37R07C21	7080	54570	110	473	467	173	37	29	29	31	8	25	100	100	0	4398	4140	900	21	152	152	1032	1148	111	100	98	0	0.105	0.11	0.108	0.103	1.381	0.092	0.623	80	554	100	4690	4426	-3.257	444	4246	438	3988	37343
48	8	12	Hs~MGC:BC038838.1~uORF:IOH28760~RFU:27044.59	HA20421~B48R12C08	18040	64510	120	473	439	154	35	28	28	40	54	135	99	97	0	3037	2803	799	28	198	198	458	749	163	93	87	0	0.157	0.158	0.16	0.157	1.648	0.147	0.812	131	545	87	3284	3016	-2.674	445	2839	411	2605	57519
35	13	6	Hs~Ref:NM_002822.3~uORF:IOH40883~RFU:14451.77	HA20421~B35R06C13	14500	49860	110	471	451	104	23	30	30	59	61	103	100	100	0	1166	1200	137	11	157	157	390	497	127	100	60	0	0.437	0.404	0.399	0.394	1.302	0.234	0.541	80	437	100	1450	1464	-1.194	441	1009	421	1043	36104
25	12	2	Hs~MGC:BC002488.1~uORF:IOH3970~RFU:15991.54	HA20421~B25R02C12	5260	40030	130	469	463	180	38	29	29	31	7	22	100	99	0	1837	3218	2828	87	121	121	130	39	30	99	99	0	0.256	0.14	0.238	0.177	2.606	0.063	0.36	151	552	94	2156	3531	-1.963	440	1716	434	3097	69858
26	19	4	Hs~MGC:BC020555.1~uORF:IOH10305~RFU:27045.42	HA20421~B26R04C19	11180	40500	160	467	422	159	37	30	30	39	35	89	100	100	0	1114	968	365	37	119	119	138	63	45	100	98	0	0.439	0.462	0.475	0.482	1.621	0.427	0.835	206	601	88	1432	1241	-1.187	437	995	392	849	86853
41	2	16	Hs~Ref:NM_004443.2~CAT:PV3658~RFU:8489.69	HA20421~B41R16C02	3300	60860	120	467	429	162	37	27	27	27	2	7	100	100	0	1396	1208	413	34	107	107	108	8	7	100	100	0	0.341	0.365	0.365	0.393	1.806	0.341	0.852	107	525	94	1729	1503	-1.551	440	1289	402	1101	45920
27	2	18	Hs~MGC:BC022520.1~uORF:IOH10749~RFU:12950.85	HA20421~B27R18C02	12250	43260	120	466	457	149	32	29	29	29	2	6	100	100	0	1772	1724	418	24	120	120	121	12	9	100	100	0	0.265	0.267	0.271	0.26	1.681	0.257	0.828	111	579	89	2089	2032	-1.919	437	1652	428	1604	50677
37	3	3	Hs~Ref:NM_033671.1~uORF:IOH43039~RFU:27079.4	HA20421~B37R03C03	3490	53770	140	465	469	117	24	30	30	64	80	125	100	100	0	3063	2904	721	24	179	179	299	231	77	99	98	0	0.151	0.161	0.164	0.166	1.61	0.134	0.675	166	604	92	3319	3164	-2.729	435	2884	439	2725	77908
40	16	17	Hs~MGC:BC009108.1~uORF:IOH10191~RFU:14242.14	HA20421~B40R17C16	19600	56550	110	465	472	155	32	28	28	31	12	38	100	100	0	2280	1991	612	30	105	105	120	41	34	100	100	0	0.201	0.235	0.243	0.242	1.598	0.213	0.781	114	445	91	2612	2330	-2.315	437	2175	444	1886	53859
21	9	7	Hs~Ref:NM_006504.2~uORF:IOH20996~RFU:6911.16	HA20421~B21R07C09	4660	36580	120	462	478	315	65	28	28	28	2	7	97	97	0	1710	1599	438	27	113	113	113	7	6	100	100	0	0.272	0.303	0.283	0.211	2.497	0.341	0.804	111	499	96	2031	1936	-1.88	434	1597	450	1486	53055
16	6	5	Hs~Ref:NM_199188.1~uORF:IOH38224~RFU:8086.78	HA20421~B16R05C06	17570	27150	130	459	456	194	42	30	30	41	25	60	100	100	0	2182	1848	737	39	113	113	125	41	32	99	99	0	0.207	0.246	0.246	0.267	2.118	0.21	0.694	141	542	90	2498	2161	-2.27	429	2069	426	1735	64299
31	13	12	Hs~MGC:BC000712.1~uORF:IOH4703~RFU:27075.25	HA20421~B31R12C13	14490	46600	130	457	449	159	35	28	28	31	8	25	100	100	0	1827	1684	537	31	125	125	131	25	19	99	99	0	0.252	0.27	0.292	0.271	2.365	0.237	0.723	133	418	92	2131	1980	-1.988	429	1702	421	1559	59775
34	6	14	Hs~Ref:NM_001387.2~uORF:IOH54070~RFU:27034.23	HA20421~B34R14C06	8570	51460	130	455	473	205	43	28	28	31	14	45	100	98	0	4246	3853	1110	28	134	134	142	24	16	100	100	0	0.104	0.12	0.121	0.113	2.054	0.108	0.717	139	552	95	4539	4164	-3.268	427	4112	445	3719	65733
24	6	18	Hs~MGC:BC047536.1~uORF:IOH27737~RFU:27041.27	HA20421~B24R18C06	17600	38770	130	454	466	187	40	29	29	30	6	20	100	100	0	1338	1324	414	31	110	110	139	68	48	99	97	0	0.346	0.36	0.361	0.355	1.741	0.354	0.823	134	421	90	1653	1651	-1.531	425	1228	437	1214	62421
32	1	16	Hs~Ref:NM_000758.2~CAT_PHC2015~RFU:291.31	HA20421~B32R16C01	16620	47350	70	454	453	141	31	29	29	30	6	20	100	100	0	142	143	7	4	120	120	121	9	7	97	74	0	19.318	18.435	18.091	18.212	1.652	27.936	0.373	35	209	84	447	447	4.272	425	22	424	23	15839
27	14	3	Hs~Ref:NM_006038.1~uORF:IOH14383~RFU:27064.06	HA20421~B27R03C14	14650	40260	120	452	432	149	34	29	29	29	2	6	100	100	0	4819	4339	1122	25	109	109	108	12	11	100	100	0	0.09	0.095	0.095	0.091	1.717	0.091	0.837	123	465	88	5133	4633	-3.477	423	4710	403	4230	53079
31	17	18	Hs~Ref:NM_182481.1~uORF:IOH58617~RFU:7103.85	HA20421~B31R18C17	15290	47800	110	451	492	280	56	28	28	28	3	10	100	97	0	1173	1133	326	28	123	123	130	22	16	100	100	0	0.403	0.459	0.456	0.361	2.312	0.498	0.815	93	466	86	1473	1474	-1.312	423	1050	464	1010	45784
45	3	13	Hs~MGC:BC007606.1~uORF:IOH6915~RFU:17845.23	HA20421~B45R13C03	3490	64770	130	451	427	154	36	28	28	28	2	7	100	100	0	3305	3019	1128	37	102	102	102	12	11	100	100	0	0.132	0.137	0.138	0.148	1.845	0.128	0.879	117	584	95	3626	3316	-2.921	423	3203	399	2917	49944
37	11	17	Hs~Ref:NM_016096.1~uORF:IOH10050~RFU:27066.55	HA20421~B37R17C11	5080	56570	130	450	414	148	35	27	27	27	2	7	100	100	0	3100	2930	658	22	132	132	148	57	38	100	100	0	0.143	0.138	0.143	0.13	1.422	0.14	0.883	150	493	88	3391	3185	-2.811	423	2968	387	2798	62035
7	12	14	Hs~Ref:NM_002799.2~uORF:IOH53883~RFU:8179.76	HA20421~B07R14C12	14260	19980	110	449	456	218	47	30	30	32	20	62	100	100	0	3541	3418	537	15	112	112	235	325	138	100	100	0	0.122	0.129	0.124	0.11	1.717	0.128	0.705	80	468	100	3848	3732	-3.033	419	3429	426	3306	36440
47	10	9	Hs~MGC:BC000770.1~uORF:IOH4688~RFU:21264.3	HA20421~B47R09C10	13940	63930	130	449	416	145	34	29	29	30	7	23	100	100	0	2439	2340	932	39	144	144	165	58	35	97	96	0	0.183	0.176	0.192	0.192	2.065	0.151	0.753	125	523	93	2715	2583	-2.45	420	2295	387	2196	52053
44	16	14	Hs~Ref:NM_002924.2~uORF:IOH11294~RFU:5340.21	HA20421~B44R14C16	19650	60460	120	447	492	250	50	28	28	30	12	40	100	100	0	416	416	203	48	95	95	103	52	50	89	83	0	1.305	1.445	1.345	1.693	2.411	1.544	0.616	120	532	62	740	785	0.384	419	321	464	321	59086
9	2	9	Hs~MGC:BC001487.2~uORF:IOH12155~RFU:26177.69	HA20421~B09R09C02	3260	23440	130	446	418	177	42	29	29	29	2	6	100	99	0	3365	3196	702	21	109	109	240	320	133	98	97	0	0.128	0.126	0.127	0.108	2.192	0.125	0.791	126	495	85	3673	3476	-2.965	417	3256	389	3087	52715
8	6	16	Hs~Ref:NM_003656.3~CAT:PV4391~RFU:345.85	HA20421~B08R16C06	17570	20340	80	443	446	70	15	29	29	32	18	56	100	100	0	128	132	13	9	103	103	103	9	8	96	73	0	16.56	14.379	15.611	15.727	1.775	17.637	0.369	56	315	68	439	446	4.05	414	25	417	29	24982
39	4	10	Hs~Ref:NM_007172.2~uORF:IOH40805~RFU:27075.67	HA20421~B39R10C04	12690	55160	110	443	430	119	27	29	29	29	2	6	100	100	0	2735	2479	797	32	129	129	130	11	8	100	100	0	0.159	0.171	0.165	0.18	1.997	0.155	0.831	106	481	97	3020	2751	-2.654	414	2606	401	2350	45552
23	1	19	Hs~Ref:NM_001203.1~N/A~RFU:3171.15	HA20421~B23R19C01	12070	38970	110	441	422	127	30	29	29	30	3	10	100	100	0	435	441	107	24	116	116	117	9	7	100	100	0	1.292	1.209	1.186	1.209	1.473	1.217	0.842	96	495	85	731	718	0.369	412	319	393	325	40518
37	21	9	Hs~Ref:NM_004728.2~uORF:IOH46173~RFU:9755.5	HA20421~B37R09C21	7080	54970	110	440	463	151	32	32	32	59	67	113	100	97	0	4818	5471	3855	70	4014	4014	13437	21113	157	1	0	0	0.507	0.296	0.544	0.423	2.255	0.001	0.011	80	548	100	1212	1888	-0.979	408	804	431	1457	37006
23	18	16	Hs~Ref:NM_000882.1~uORF:IOH29844~RFU:11823.31	HA20421~B23R16C18	15480	38370	120	437	461	288	62	29	29	38	51	134	91	82	0	2528	2198	813	36	104	104	109	61	55	100	100	0	0.168	0.206	0.178	0.159	2.207	0.208	0.75	106	567	94	2832	2526	-2.571	408	2424	432	2094	48815
23	1	17	Hs~MGC:BC014144.1~uORF:IOH12115~RFU:5904.95	HA20421~B23R17C01	12070	38570	100	436	484	201	41	30	30	33	62	187	98	96	0	837	837	295	35	116	116	117	9	7	100	100	0	0.563	0.63	0.607	0.61	1.612	0.606	0.758	91	464	88	1127	1175	-0.829	406	721	454	721	44064
8	5	16	Hs~Ref:NM_003656.3~CAT:PV4391~RFU:312.39	HA20421~B08R16C05	17370	20330	90	434	437	81	18	30	30	31	8	25	100	100	0	139	138	8	5	101	101	102	8	7	96	94	0	10.632	11	11.05	11.367	1.507	12.364	0.63	59	357	81	442	444	3.41	404	38	407	37	25779
37	9	9	Hs~MGC:BC001327.1~uORF:IOH3125~RFU:27083.54	HA20421~B37R09C09	4660	54970	110	434	426	90	21	31	31	114	135	118	100	87	0	4153	4173	324	7	145	145	1380	1793	129	100	93	0	0.101	0.098	0.098	0.096	1.306	0.083	0.736	80	498	100	4411	4423	-3.314	403	4008	395	4028	34101
8	11	5	Hs~Ref:NM_002344.1~N/A~RFU:8153.9	HA20421~B08R05C11	18560	18150	120	433	397	204	51	30	30	30	2	6	98	96	0	2269	2135	628	29	98	98	99	8	8	100	100	0	0.186	0.18	0.174	0.127	3.664	0.174	0.724	103	527	73	2574	2404	-2.43	403	2171	367	2037	40892
22	9	13	Hs~MGC:BC033792.1~uORF:IOH21794~RFU:17252.42	HA20421~B22R13C09	9160	37750	120	433	393	136	34	30	30	31	7	22	100	100	0	3153	3126	1262	40	123	123	151	56	37	100	100	0	0.133	0.121	0.137	0.12	1.643	0.099	0.684	129	491	83	3433	3366	-2.91	403	3030	363	3003	50648
9	1	9	Hs~MGC:BC001487.2~uORF:IOH12155~RFU:16566.8	HA20421~B09R09C01	3070	23450	130	431	409	192	46	29	29	29	2	6	100	100	0	3008	2860	779	27	103	103	128	58	45	100	100	0	0.138	0.138	0.138	0.117	1.929	0.135	0.751	134	560	95	3307	3137	-2.853	402	2905	380	2757	54751
22	17	20	Hs~Ref:NM_199247.1~uORF:IOH43177~RFU:8766.17	HA20421~B22R20C17	10750	39150	130	431	422	141	33	30	30	40	29	72	100	100	0	997	895	247	27	117	117	155	123	79	100	93	0	0.456	0.504	0.494	0.506	1.426	0.481	0.824	151	510	90	1281	1170	-1.134	401	880	392	778	63793
41	14	13	Hs~MGC:BC015514.1~uORF:IOH11731~RFU:24978.6	HA20421~B41R13C14	5700	60260	120	431	432	135	31	28	28	29	5	17	100	100	0	2080	2101	609	28	109	109	123	39	31	100	100	0	0.204	0.203	0.204	0.203	1.487	0.186	0.827	121	526	90	2374	2396	-2.29	403	1971	404	1992	52216
38	16	13	Hs~Ref:NM_000294.1~uORF:IOH4032~RFU:27084.37	HA20421~B38R13C16	10580	55790	120	430	402	136	33	28	28	29	2	6	100	100	0	2483	2261	775	34	122	122	123	11	8	100	100	0	0.17	0.175	0.171	0.173	1.902	0.156	0.787	116	505	88	2763	2513	-2.554	402	2361	374	2139	46576
27	2	22	ERa~N/A	HA20421~B27R22C02	12250	44050	100	429	426	101	23	29	29	29	4	13	100	100	0	162	163	15	9	125	125	127	12	9	96	81	0	10.811	10.447	10.465	10.701	1.732	14.022	0.516	100	441	93	437	435	3.434	400	37	397	38	42550
12	11	6	Hs~Ref:NM_032636.2~uORF:IOH4088~RFU:24600.78	HA20421~B12R06C11	18580	22880	120	428	416	179	43	29	29	29	2	6	100	100	0	1745	1594	441	27	102	102	103	11	10	100	100	0	0.243	0.259	0.253	0.229	2.454	0.247	0.736	119	498	92	2042	1879	-2.042	399	1643	387	1492	49448
48	2	16	Hs~Ref:NM_005409.3~CAT_PHC1695~RFU:2921.02	HA20421~B48R16C02	16830	65320	90	426	410	92	22	30	30	35	14	40	100	100	0	245	1146	1884	164	113	113	181	224	123	42	38	0	3	0.368	2.596	1.606	5.884	0.061	0.133	68	332	71	528	1413	1.585	396	132	380	1033	27881
31	14	12	Hs~MGC:BC000712.1~uORF:IOH4703~RFU:25404.44	HA20421~B31R12C14	14690	46600	130	423	384	162	42	29	29	32	9	28	99	99	0	1419	1266	361	28	125	125	134	22	16	100	100	0	0.304	0.311	0.339	0.287	2.097	0.303	0.803	131	538	91	1688	1496	-1.716	394	1294	355	1141	50258
6	11	5	Hs~Ref:NM_007194.2~N/A~RFU:14751.37	HA20421~B06R05C11	9530	18140	130	422	405	215	53	30	30	30	3	10	96	94	0	4099	3662	1343	36	112	112	112	7	6	100	100	0	0.098	0.106	0.109	0.076	3.187	0.107	0.837	129	565	95	4379	3925	-3.346	392	3987	375	3550	52300
26	14	5	Hs~MGC:BC003049.1~uORF:IOH4999~RFU:25121.27	HA20421~B26R05C14	10190	40690	160	420	396	140	35	30	30	37	25	67	100	100	0	1055	969	506	52	118	118	130	48	36	100	100	0	0.416	0.43	0.458	0.475	1.558	0.345	0.784	214	466	85	1327	1217	-1.265	390	937	366	851	84756
29	22	21	Hs~Ref:NP_000600.1~CAT_PHC1361~RFU:1971.27	HA20421~B29R21C22	7300	48370	160	420	408	113	27	27	27	29	18	62	100	100	0	188	257	279	108	132	132	133	10	7	97	94	0	7.018	3.048	6.845	5.737	2.558	1.401	0.119	217	855	76	449	506	2.811	393	56	381	125	88473
27	10	3	Hs~Ref:NM_032403.1~uORF:IOH6540~RFU:21978.29	HA20421~B27R03C10	13860	40260	130	419	389	165	42	29	29	31	7	22	100	100	0	2177	1998	543	27	115	115	143	74	51	100	100	0	0.189	0.191	0.191	0.171	1.617	0.196	0.858	138	536	95	2452	2243	-2.402	390	2062	360	1883	53709
28	16	8	Hs~MGC:NM_153645.1~uORF:IOH11663~RFU:21149.7	HA20421~B28R08C16	19580	41270	120	418	393	127	32	29	29	29	3	10	100	100	0	2187	2108	527	25	112	112	114	24	21	100	100	0	0.187	0.182	0.191	0.172	1.815	0.17	0.815	116	511	83	2464	2360	-2.415	389	2075	364	1996	45620
32	17	16	Hs~Ref:NM_016216.2~uORF:IOH57112~RFU:3036.36	HA20421~B32R16C17	19820	47370	110	417	414	157	37	37	37	72	88	122	95	91	0	1693	1577	347	22	105	105	182	120	65	98	98	0	0.239	0.256	0.249	0.25	1.963	0.248	0.731	101	431	88	1968	1849	-2.063	380	1588	377	1472	41792
23	7	12	Hs~MGC:BC032347.1~uORF:IOH21704~RFU:13455.58	HA20421~B23R12C07	13280	37570	120	416	368	135	36	28	28	29	5	17	99	99	0	2529	2286	617	26	117	117	120	17	14	100	100	0	0.161	0.157	0.159	0.139	2.19	0.151	0.836	128	554	88	2800	2509	-2.636	388	2412	340	2169	47114
48	7	12	Hs~MGC:BC038838.1~uORF:IOH28760~RFU:27040.44	HA20421~B48R12C07	17840	64510	120	414	401	110	27	29	29	43	56	130	97	97	0	3058	2819	656	23	230	230	355	440	123	100	97	0	0.136	0.144	0.146	0.142	1.558	0.125	0.776	136	492	80	3213	2961	-2.877	385	2828	372	2589	54509
12	12	6	Hs~Ref:NM_032636.2~uORF:IOH4088~RFU:26992.38	HA20421~B12R06C12	18780	22870	120	413	387	147	37	29	29	29	2	6	100	100	0	1830	1668	484	29	101	101	104	25	24	100	98	0	0.222	0.228	0.224	0.221	1.938	0.212	0.73	118	483	81	2113	1925	-2.171	384	1729	358	1567	45650
22	10	15	Hs~Ref:NM_004064.2~uORF:IOH1795~RFU:25981.21	HA20421~B22R15C10	9350	38150	130	413	380	141	37	29	29	29	2	6	99	97	0	2674	2594	412	15	121	121	124	15	12	100	100	0	0.15	0.142	0.147	0.119	2.644	0.137	0.782	123	558	89	2937	2824	-2.733	384	2553	351	2473	46688
37	22	9	Hs~Ref:NM_004728.2~uORF:IOH46173~RFU:10373.39	HA20421~B37R09C22	7280	54970	110	413	403	164	40	30	30	33	8	24	100	100	0	4976	5240	1421	27	3322	3322	2573	1528	59	56	12	0	0.232	0.194	0.194	0.203	2.405	0.074	0.333	80	590	100	2037	2291	-2.111	383	1654	373	1918	32275
37	1	18	Hs~Ref:NM_012321.1~uORF:IOH3488~RFU:26155.85	HA20421~B37R18C01	3080	56770	120	413	414	121	29	29	29	30	6	20	100	100	0	3046	2822	675	23	132	132	149	51	34	100	100	0	0.132	0.143	0.154	0.142	1.53	0.135	0.828	124	581	89	3298	3075	-2.924	384	2914	385	2690	51320
32	3	16	Hs~N/A:NM_002006.3~CAT_PHG0026~RFU:417.29	HA20421~B32R16C03	17020	47360	60	412	419	129	30	30	30	32	15	46	100	100	0	136	137	11	8	115	115	115	8	6	93	59	0	18.19	17.682	18.417	18.03	1.621	18.494	0.469	32	156	84	403	411	4.185	382	21	389	22	13415
29	21	21	Hs~Ref:NP_000600.1~CAT_PHC1361~RFU:3422.84	HA20421~B29R21C21	7100	48340	150	411	427	134	31	27	27	31	23	74	100	100	0	179	194	79	40	131	131	131	10	7	98	91	0	8	6.349	7.805	7.94	1.879	6.571	0.298	186	624	58	432	463	3	384	48	400	63	79488
20	14	3	Hs~Ref:NM_199124.1~uORF:IOH43439~RFU:27055.36	HA20421~B20R03C14	19210	31270	120	410	362	147	40	29	29	33	16	48	100	98	0	2067	1904	457	24	106	106	121	40	33	100	100	0	0.194	0.185	0.193	0.169	1.751	0.177	0.742	127	485	96	2342	2131	-2.364	381	1961	333	1798	45949
21	5	12	Hs~MGC:BC002921.2~uORF:IOH6311~RFU:20496.85	HA20421~B21R12C05	3840	37580	140	408	410	207	50	30	30	43	40	93	99	93	0	2541	2121	762	35	120	120	279	248	88	100	94	0	0.156	0.19	0.204	0.173	1.498	0.201	0.776	156	724	100	2799	2381	-2.679	378	2421	380	2001	63921
29	22	9	Hs~MGC:BC019039.2~uORF:IOH46089~RFU:27074.84	HA20421~B29R09C22	7300	45980	180	408	391	127	32	28	28	28	2	7	100	100	0	3364	3199	612	19	132	132	134	11	8	100	100	0	0.118	0.118	0.118	0.113	1.631	0.114	0.84	261	972	90	3612	3430	-3.088	380	3232	363	3067	102083
14	17	20	Hs~MGC:BC041799.1~uORF:IOH25876~RFU:14998.77	HA20421~B14R20C17	10760	30140	110	407	376	177	47	28	28	29	3	10	100	96	0	1858	1756	481	27	115	115	120	15	12	100	100	0	0.217	0.212	0.217	0.165	2.203	0.215	0.815	99	480	90	2122	1989	-2.201	379	1743	348	1641	37258
37	4	3	Hs~Ref:NM_033671.1~uORF:IOH43039~RFU:27085.61	HA20421~B37R03C04	3680	53780	160	407	402	112	27	29	29	44	52	118	100	100	0	2960	2683	813	30	128	128	222	199	89	98	98	0	0.133	0.146	0.145	0.154	1.707	0.128	0.776	188	651	89	3210	2928	-2.905	378	2832	373	2555	75518
46	19	5	Hs~Ref:NM_025029.2~uORF:IOH40105~RFU:27000.25	HA20421~B46R05C19	11190	63160	130	406	399	105	26	29	29	33	10	30	100	100	0	3766	4335	2182	50	159	159	265	208	78	100	100	0	0.105	0.089	0.101	0.092	1.557	0.063	0.607	148	405	91	3984	4546	-3.258	377	3607	370	4176	59025
38	1	16	Hs~Ref:NM_003600.1~CAT:PV3612~RFU:1195.51	HA20421~B38R16C01	7570	56370	110	405	403	160	39	28	28	33	16	48	100	100	0	195	594	1311	220	129	129	155	74	47	38	22	0	5.712	0.806	6.255	3.202	4.595	0.017	0.005	80	493	100	443	840	2.514	377	66	375	465	32241
42	11	3	Hs~Ref:NM_032141.1~uORF:IOH43707~RFU:27032.99	HA20421~B42R03C11	9630	58270	140	405	397	135	34	29	29	34	21	61	100	100	0	1932	1898	651	34	130	130	146	45	30	100	100	0	0.209	0.208	0.204	0.21	1.765	0.182	0.746	142	523	93	2178	2136	-2.261	376	1802	368	1768	56381
9	11	5	Hs~Ref:NM_014891.1~uORF:IOH4282~RFU:27019.31	HA20421~B09R05C11	5070	22640	130	404	360	143	39	29	29	29	4	13	97	97	0	2632	2468	517	20	119	119	138	48	34	100	100	0	0.149	0.141	0.147	0.121	1.861	0.143	0.862	144	486	85	2888	2680	-2.744	375	2513	331	2349	51816
31	3	1	ERa~N/A	HA20421~B31R01C03	12500	44380	110	404	406	60	14	28	28	28	2	7	100	100	0	157	156	16	10	124	124	125	10	8	84	78	0	11.394	11.813	10.967	13.621	2.123	12.795	0.505	99	531	90	409	410	3.51	376	33	378	32	40189
32	16	17	Hs~MGC:BC010963.1~uORF:IOH13789~RFU:3285.78	HA20421~B32R17C16	19620	47570	100	404	372	161	43	29	29	29	3	10	100	100	0	569	559	180	32	95	95	103	45	43	100	100	0	0.791	0.739	0.811	0.678	1.893	0.715	0.7	72	382	92	849	807	-0.338	375	474	343	464	26804
5	16	5	Hs~MGC:BC048299.1~uORF:IOH26615~RFU:27040.44	HA20421~B05R05C16	6090	18180	130	402	398	164	41	30	30	31	6	19	100	100	0	1724	1533	476	31	112	112	225	246	109	95	90	0	0.231	0.259	0.239	0.249	2.198	0.237	0.704	134	501	93	1984	1789	-2.115	372	1612	368	1421	53312
26	5	16	Hs~Ref:NM_006274.2~CAT_PHC1244~RFU:1243.17	HA20421~B26R16C05	8380	42880	110	402	398	85	21	28	28	28	2	7	100	100	0	150	151	10	6	127	127	127	8	6	92	87	0	16.261	15.417	15.36	15.946	1.805	17.916	0.469	98	490	92	397	394	4.023	374	23	370	24	38971
43	11	5	Hs~MGC:NM_138730.1~uORF:IOH9857~RFU:7964.28	HA20421~B43R05C11	14150	58650	130	401	396	125	31	28	28	35	23	65	100	99	0	615	757	355	46	131	131	177	105	59	100	100	0	0.771	0.588	0.781	0.61	2.148	0.372	0.336	132	492	75	857	994	-0.376	373	484	368	626	52248
23	1	22	ERa~N/A	HA20421~B23R22C01	12070	39570	100	399	373	125	33	29	29	30	5	16	98	98	0	159	157	19	12	117	117	118	8	6	92	87	0	8.81	8.6	9.118	8.886	1.869	10.729	0.535	78	512	78	412	384	3.139	370	42	344	40	29082
26	11	4	Hs~MGC:BC017114.1~uORF:IOH9995~RFU:27073.6	HA20421~B26R04C11	9590	40490	140	399	377	181	48	29	29	32	12	37	95	94	0	1397	1547	612	39	129	129	207	326	157	98	93	0	0.292	0.245	0.287	0.216	2.57	0.192	0.521	166	536	53	1638	1766	-1.777	370	1268	348	1418	62583
40	1	16	Hs~IVGN:NM_001206389~CAT_PHG0184~N/A	HA20421~B40R16C01	16610	56340	90	398	378	126	33	28	28	32	21	65	100	98	0	159	163	23	14	126	126	194	426	219	0	0	0	11.212	9.459	10.731	10.128	2.059	12.153	0.313	64	369	75	403	387	3.487	370	33	350	37	24209
8	14	13	Hs~MGC:BC013161.1~uORF:IOH10686~RFU:2847.44	HA20421~B08R13C14	19160	19750	100	397	364	168	46	30	30	30	2	6	100	100	0	612	611	108	17	101	101	105	14	13	100	100	0	0.718	0.655	0.712	0.562	1.811	0.704	0.766	76	448	95	878	844	-0.478	367	511	334	510	27632
40	2	16	Hs~IVGN:NM_001206389~CAT_PHG0184~N/A	HA20421~B40R16C02	16800	56350	100	397	427	185	43	28	28	29	10	34	98	98	0	155	154	15	9	124	124	126	15	11	79	55	0	11.903	13.3	13.484	12.996	2.169	16.454	0.311	74	388	78	400	429	3.573	369	31	399	30	31628
19	1	18	Hs~MGC:BC016330.1~uORF:IOH14709~RFU:23997.15	HA20421~B19R18C01	12060	34280	130	396	370	140	37	29	29	29	2	6	100	100	0	1915	1757	395	22	115	115	118	15	12	100	100	0	0.204	0.208	0.212	0.178	1.905	0.212	0.881	133	643	95	2167	1983	-2.294	367	1800	341	1642	49235
10	9	5	Hs~MGC:BC067755.1~uORF:IOH40120~RFU:27069.45	HA20421~B10R05C09	9190	22640	130	395	385	124	32	31	31	38	14	36	100	100	0	3155	2916	600	20	163	163	245	174	71	100	100	0	0.122	0.129	0.123	0.123	1.623	0.123	0.793	140	502	96	3356	3107	-3.039	364	2992	354	2753	53937
21	12	20	Hs~Ref:NM_006791.1~uORF:IOH3901~RFU:27074.42	HA20421~B21R20C12	5260	39180	130	395	347	149	42	29	29	33	12	36	98	97	0	2373	2134	620	29	122	122	376	830	220	91	80	0	0.163	0.158	0.165	0.142	1.872	0.095	0.457	140	594	92	2617	2330	-2.621	366	2251	318	2012	48573
7	15	20	Hs~MGC:NM_173472.1~uORF:IOH11568~RFU:2471.59	HA20421~B07R20C15	14870	21180	100	394	387	186	48	29	29	30	2	6	100	100	0	1004	984	291	29	109	109	110	11	10	100	100	0	0.408	0.409	0.417	0.357	1.793	0.421	0.82	84	442	90	1260	1233	-1.294	365	895	358	875	32487
19	10	14	Hs~Ref:NM_024038.2~uORF:IOH5926~RFU:27005.64	HA20421~B19R14C10	13850	33470	140	394	357	146	40	32	32	72	69	95	90	85	0	3532	2979	1310	43	136	136	371	355	95	89	83	0	0.107	0.114	0.115	0.119	1.896	0.1	0.741	156	506	100	3758	3168	-3.23	362	3396	325	2843	55756
21	1	5	Hs~MGC:BC010907.1~uORF:IOH12088~RFU:11957.15	HA20421~B21R05C01	3060	36160	120	394	367	121	32	29	29	29	2	6	100	100	0	1647	1467	454	30	106	106	107	9	8	100	100	0	0.237	0.248	0.243	0.242	1.693	0.234	0.851	116	593	92	1906	1699	-2.078	365	1541	338	1361	42531
14	14	16	Hs~MGC:BC022543.1~uORF:IOH55985~RFU:10809.76	HA20421~B14R16C14	10160	29340	110	391	346	144	41	29	29	29	2	6	98	97	0	1771	1647	342	20	115	115	141	141	100	100	98	0	0.219	0.207	0.221	0.172	2.572	0.211	0.759	100	456	88	2018	1849	-2.194	362	1656	317	1532	34647
23	17	18	Hs~Ref:NM_198977.1~uORF:IOH57194~RFU:10906.68	HA20421~B23R18C17	15270	38780	110	391	392	171	43	29	29	29	2	6	100	100	0	1437	1355	430	31	106	106	106	8	7	100	100	0	0.272	0.291	0.282	0.272	1.595	0.284	0.81	97	465	90	1693	1612	-1.878	362	1331	363	1249	38010
34	4	16	Hs~Ref:NM_033439~CAT_PHC9255~RFU:135.92	HA20421~B34R16C04	8180	51860	150	391	491	494	100	28	28	29	8	27	71	70	0	65535	52078	18749	36	140	140	185	342	184	100	100	51	0.006	0.009	0.007	0.002	10.756	0.009	0.462	176	639	75	65758	52401	-7.493	363	65395	463	51938	86339
34	7	16	Hs~Ref:NM_153330.2~uORF:IOH22558~RFU:20935.69	HA20421~B34R16C07	8760	51860	130	391	428	265	61	30	30	71	151	212	77	67	0	1949	1726	979	56	132	132	201	329	163	83	77	0	0.199	0.25	0.223	0.246	3.178	0.214	0.678	109	570	71	2178	1992	-2.331	361	1817	398	1594	46618
47	21	15	Hs~Ref:NM_001699.3~CAT:PV3971~RFU:1220.37	HA20421~B47R15C21	16140	65130	110	391	407	137	33	28	28	31	8	25	100	100	0	182	201	77	38	96	96	1066	1583	148	0	0	0	4.221	3.61	4.224	3.708	1.827	-0.037	0.11	80	314	100	449	484	2.078	363	86	379	105	32543
19	18	17	Hs~MGC:BC001280.1~uORF:IOH21165~RFU:25938.9	HA20421~B19R17C18	15460	34090	120	390	381	147	38	29	29	29	2	6	95	94	0	2524	2236	659	29	110	110	115	15	13	100	100	0	0.15	0.166	0.16	0.143	2.83	0.158	0.789	120	519	94	2775	2478	-2.741	361	2414	352	2126	45767
41	9	20	Hs~Ref:NM_005558.2~uORF:IOH13864~RFU:5344.62	HA20421~B41R20C09	4700	61660	120	390	381	99	25	28	28	28	2	7	100	100	0	680	649	175	26	101	101	100	7	7	100	100	0	0.625	0.644	0.608	0.656	1.379	0.623	0.883	111	521	90	941	901	-0.678	362	579	353	548	42256
46	8	4	Hs~MGC:BC014991.1~uORF:IOH12177~RFU:27070.28	HA20421~B46R04C08	8990	62950	110	390	402	94	23	30	30	41	45	109	100	100	0	1291	1295	281	21	106	106	182	219	120	100	97	0	0.304	0.313	0.323	0.312	1.465	0.262	0.609	80	368	100	1545	1561	-1.719	360	1185	372	1189	32138
28	5	16	Hs~Ref:NM_002989.2~CAT_PHC1475~RFU:858.96	HA20421~B28R16C05	17390	42870	100	388	384	120	31	29	29	29	2	6	100	100	0	136	137	11	8	105	105	106	10	9	97	88	0	11.581	11.094	10.468	10.924	1.724	14.494	0.498	85	454	87	390	387	3.534	359	31	355	32	32651
32	2	16	Hs~Ref:NM_000758.2~CAT_PHC2015~RFU:272.67	HA20421~B32R16C02	16800	47350	50	388	397	105	26	29	29	38	22	57	100	100	0	141	141	7	4	119	119	118	8	6	96	77	0	16.318	16.727	15.214	16.669	1.652	25.722	0.403	31	63	78	381	390	4.028	359	22	368	22	12315
28	6	16	Hs~Ref:NM_002989.2~CAT_PHC1475~RFU:998.18	HA20421~B28R16C06	17590	42870	110	387	366	168	45	29	29	31	9	29	100	98	0	149	148	14	9	105	105	106	9	8	97	94	0	8.136	7.837	7.16	6.935	2.229	10.411	0.576	91	449	87	402	380	3.024	358	44	337	43	33298
39	3	10	Hs~Ref:NM_007172.2~uORF:IOH40805~RFU:27080.23	HA20421~B39R10C03	12500	55170	110	387	351	128	36	28	28	28	2	7	99	97	0	2746	2483	887	35	129	129	131	13	9	100	100	0	0.137	0.137	0.127	0.135	2.443	0.116	0.723	106	444	90	2976	2677	-2.866	359	2617	323	2354	37159
47	9	9	Hs~MGC:BC000770.1~uORF:IOH4688~RFU:24334.08	HA20421~B47R09C09	13730	63930	120	387	364	111	30	28	28	30	9	30	100	100	0	2305	2063	562	27	138	138	163	60	36	99	98	0	0.166	0.175	0.178	0.18	1.796	0.161	0.834	135	418	90	2526	2261	-2.594	359	2167	336	1925	49080
17	17	17	Hs~MGC:NM_152377.1~uORF:IOH11555~RFU:27089.76	HA20421~B17R17C17	6220	34100	180	386	441	327	74	28	28	28	2	7	96	96	0	1494	1835	1111	60	114	114	114	9	7	100	100	0	0.259	0.24	0.202	0.17	2.862	0.238	0.753	286	634	78	1738	2134	-1.947	358	1380	413	1721	126230
33	3	20	Hs~Ref:NM_002031.1~N/A~RFU:7673.54	HA20421~B33R20C03	3440	52640	130	386	364	192	52	28	28	28	2	7	97	96	0	2108	1962	622	31	116	116	117	9	7	100	100	0	0.18	0.182	0.193	0.146	2.4	0.185	0.819	123	571	89	2350	2182	-2.476	358	1992	336	1846	44757
9	21	2	Hs~Ref:NM_014303.2~uORF:IOH21738~RFU:27078.57	HA20421~B09R02C21	7060	22050	180	385	376	147	39	29	29	29	2	6	100	100	0	1926	2042	868	42	116	116	139	68	48	99	99	0	0.197	0.18	0.179	0.181	1.7	0.165	0.849	268	651	72	2166	2273	-2.346	356	1810	347	1926	100713
13	15	19	Hs~Ref:XM_374177.2~uORF:IOH43615~RFU:27068.62	HA20421~B13R19C15	5880	30000	130	385	363	154	42	29	29	29	2	6	98	97	0	3041	2826	723	25	113	113	119	18	15	100	100	0	0.122	0.123	0.118	0.105	2.077	0.122	0.833	135	537	89	3284	3047	-3.04	356	2928	334	2713	49008
14	4	9	Hs~Ref:NM_004069.3~uORF:IOH58971~RFU:10895.08	HA20421~B14R09C04	8150	27930	110	385	447	311	69	30	30	559	1179	210	2	0	0	3821	3468	991	28	123	123	202	243	120	100	98	0	0.096	0.125	0.091	0.095	2.699	0.006	0	80	484	100	4053	3762	-3.381	355	3698	417	3345	35754
44	15	4	Hs~Ref:NM_016648.1~uORF:IOH41297~RFU:27079.4	HA20421~B44R04C15	19440	58460	110	385	371	95	25	29	29	30	5	16	100	100	0	2385	2182	664	30	105	105	106	13	12	99	99	0	0.156	0.165	0.162	0.176	1.656	0.147	0.827	102	461	95	2636	2419	-2.679	356	2280	342	2077	37841
26	18	8	Hs~Ref:NM_144982.1~uORF:IOH12275~RFU:27074.01	HA20421~B26R08C18	10980	41280	120	383	378	123	32	29	29	36	19	52	100	100	0	2481	2424	539	22	133	133	171	72	42	100	100	0	0.151	0.152	0.152	0.146	1.465	0.141	0.809	139	477	95	2702	2640	-2.73	354	2348	349	2291	52479
32	4	16	Hs~N/A:NM_002006.3~CAT_PHG0026~RFU:391.18	HA20421~B32R16C04	17220	47360	80	382	380	147	38	29	29	30	4	13	100	100	0	138	138	11	7	115	115	115	9	7	86	60	0	15.348	15.261	15.833	17.166	1.785	16.951	0.576	50	316	77	376	374	3.94	353	23	351	23	18980
8	4	10	Hs~Ref:NM_024316.1~uORF:IOH12150~RFU:27037.96	HA20421~B08R10C04	17160	19140	130	381	367	145	39	30	30	32	7	21	100	100	0	2186	2072	359	17	157	157	202	124	61	100	100	0	0.173	0.176	0.17	0.157	1.74	0.168	0.711	137	530	88	2380	2252	-2.531	351	2029	337	1915	50271
14	20	22	ERa~N/A	HA20421~B14R22C20	11360	30530	110	381	368	120	32	28	28	29	10	34	100	100	0	150	152	19	12	112	112	112	9	8	100	92	0	9.289	8.5	8.527	8.69	1.675	10.232	0.555	94	534	84	391	380	3.216	353	38	340	40	34598
18	16	15	Hs~Ref:NM_006875.1~CAT:PV3649~RFU:24503.86	HA20421~B18R15C16	10540	33680	120	381	342	171	50	28	28	28	2	7	100	99	0	4312	3936	1107	28	118	118	121	15	12	100	100	0	0.084	0.082	0.082	0.067	1.951	0.085	0.856	123	505	88	4547	4132	-3.571	353	4194	314	3818	42041
21	21	9	Hs~MGC:BC005840.2~uORF:IOH46093~RFU:15780	HA20421~B21R09C21	7060	36970	110	380	377	103	27	29	29	30	12	40	100	100	0	3064	3066	194	6	150	150	399	420	105	100	100	0	0.12	0.119	0.122	0.112	1.477	0.112	0.746	80	514	100	3265	3264	-3.053	351	2914	348	2916	30186
23	2	10	Hs~Ref:NM_005663.2~uORF:IOH46152~RFU:27081.47	HA20421~B23R10C02	12290	37140	170	380	318	203	63	29	29	43	44	102	73	72	0	1791	1926	664	34	116	116	147	88	59	99	99	0	0.21	0.16	0.24	0.138	5.16	0.055	0.108	187	602	18	2026	2099	-2.255	351	1675	289	1810	59388
26	12	4	Hs~MGC:BC017114.1~uORF:IOH9995~RFU:26965.85	HA20421~B26R04C12	9790	40480	140	380	402	141	35	30	30	37	27	72	100	100	0	1406	1472	653	44	127	127	168	202	120	100	98	0	0.274	0.277	0.314	0.277	1.752	0.201	0.544	150	505	92	1629	1717	-1.87	350	1279	372	1345	60231
35	16	6	Hs~Ref:NM_030636.1~uORF:IOH39935~RFU:27061.16	HA20421~B35R06C16	15100	49860	110	380	420	115	27	30	30	72	75	104	100	100	0	2015	2103	307	14	141	141	530	667	125	100	98	0	0.187	0.199	0.186	0.193	1.422	0.139	0.573	80	402	100	2224	2352	-2.421	350	1874	390	1962	33587
13	2	22	ERa~N/A	HA20421~B13R22C02	3290	30590	100	379	365	113	30	29	29	30	4	13	100	100	0	191	277	196	70	104	104	105	9	8	98	97	0	4.023	1.942	3.8	2.9	2.988	1.514	0.305	93	459	88	437	509	2.008	350	87	336	173	33904
21	8	9	Hs~Ref:NM_023935.1~uORF:IOH4217~RFU:14644.56	HA20421~B21R09C08	4460	36970	130	378	362	139	38	29	29	31	9	29	100	100	0	1917	1947	306	15	132	132	237	171	72	100	100	0	0.196	0.183	0.176	0.165	1.711	0.18	0.691	136	484	89	2134	2148	-2.355	349	1785	333	1815	49282
31	14	18	Hs~MGC:BC036056.1~uORF:IOH27184~RFU:27042.1	HA20421~B31R18C14	14700	47800	110	378	371	144	38	29	29	29	3	10	100	100	0	1895	1990	1131	56	137	137	152	89	58	100	100	0	0.199	0.185	0.201	0.182	1.691	0.133	0.605	105	393	87	2107	2195	-2.333	349	1758	342	1853	38915
22	10	13	Hs~MGC:BC033792.1~uORF:IOH21794~RFU:12856.79	HA20421~B22R13C10	9350	37750	130	377	356	123	34	29	29	30	3	10	100	100	0	3292	2977	759	25	120	120	143	50	34	100	100	0	0.11	0.114	0.115	0.109	1.627	0.11	0.795	132	521	91	3520	3184	-3.188	348	3172	327	2857	46951
39	3	14	Hs~Ref:NM_152387.2~uORF:IOH53987~RFU:27077.74	HA20421~B39R14C03	12500	55970	130	376	414	137	33	29	29	30	8	26	100	100	0	2353	2159	666	30	134	134	153	46	30	100	100	0	0.156	0.19	0.197	0.195	1.794	0.174	0.787	131	537	92	2566	2410	-2.677	347	2219	385	2025	54170
21	11	20	Hs~Ref:NM_006791.1~uORF:IOH3901~RFU:27078.57	HA20421~B21R20C11	5060	39180	130	375	339	132	38	29	29	30	5	16	97	97	0	2328	2180	504	23	121	121	126	19	15	100	100	0	0.157	0.151	0.153	0.127	2.057	0.151	0.849	132	563	93	2553	2369	-2.673	346	2207	310	2059	44780
18	18	4	Hs~MGC:BC030290.1~uORF:IOH21571~RFU:5580.97	HA20421~B18R04C18	10970	31470	130	374	351	115	32	28	28	28	2	7	100	100	0	1050	1000	359	35	118	118	186	228	122	97	86	0	0.371	0.366	0.348	0.386	1.681	0.338	0.801	116	586	92	1278	1205	-1.43	346	932	323	882	40702
21	16	2	Hs~Ref:NM_145010.1~uORF:IOH10871~RFU:27038.79	HA20421~B21R02C16	6060	35560	130	374	387	113	29	29	29	54	60	111	99	99	0	2915	2970	794	26	121	121	220	244	110	100	100	0	0.123	0.126	0.126	0.123	1.524	0.104	0.699	140	391	88	3139	3207	-3.018	345	2794	358	2849	54178
37	2	22	ERa~N/A	HA20421~B37R22C02	3280	57560	100	374	363	87	23	28	28	28	3	10	100	100	0	173	191	83	43	108	108	109	9	8	95	95	0	5.323	4.036	5.547	5.145	1.98	4.014	0.398	81	456	63	411	418	2.412	346	65	335	83	29436
35	20	20	Hs~Ref:NM_018051.2~uORF:IOH45784~RFU:4584.78	HA20421~B35R20C20	15900	52660	90	373	356	118	33	28	28	29	2	6	100	100	0	457	441	107	24	129	129	140	32	22	96	96	0	1.052	1.051	1.075	1.078	1.633	1.078	0.849	79	347	80	673	640	0.073	345	328	328	312	28125
26	17	8	Hs~Ref:NM_144982.1~uORF:IOH12275~RFU:27073.6	HA20421~B26R08C17	10770	41280	130	369	352	139	39	29	29	31	8	25	100	100	0	2402	4039	5171	128	133	133	149	42	28	100	100	0	0.15	0.083	0.145	0.107	2.127	0.027	0.294	135	482	95	2609	4229	-2.738	340	2269	323	3906	47577
30	1	16	Hs~Ref:NM_001894.2~CAT:PV3500~RFU:1165.94	HA20421~B30R16C01	7580	47360	120	369	369	67	18	28	28	28	2	7	100	100	0	162	164	12	7	131	131	132	11	8	96	81	0	11	10.333	10.447	10.844	1.452	10.242	0.641	90	583	85	372	374	3.459	341	31	341	33	33206
45	12	16	Hs~MGC:BC038241.1~uORF:IOH28735~RFU:3809.05	HA20421~B45R16C12	5290	65360	110	369	360	162	45	28	28	28	4	14	100	100	0	1220	1176	367	31	147	147	198	138	69	100	96	0	0.318	0.323	0.326	0.292	1.676	0.322	0.858	94	422	85	1414	1361	-1.654	341	1073	332	1029	33868
15	3	18	Hs~MGC:BC032852.2~uORF:IOH27153~RFU:26174.37	HA20421~B15R18C03	12450	29770	140	368	347	116	33	29	29	34	15	44	100	99	0	2548	2428	509	20	132	132	232	162	69	100	100	0	0.14	0.139	0.146	0.129	1.667	0.133	0.781	151	624	94	2755	2614	-2.833	339	2416	318	2296	52327
16	3	16	Hs~Ref:NM_002608.1~CAT_PHG0046~RFU:1242.68	HA20421~B16R16C03	16970	29360	90	368	384	115	29	28	28	30	19	63	100	100	0	127	127	10	7	107	107	106	8	7	88	66	0	17	17.8	18.143	18.582	1.924	24.161	0.34	75	358	83	360	376	4.087	340	20	356	20	28810
32	15	16	Hs~Ref:NM_001005373.1~uORF:IOH55653~RFU:27049.98	HA20421~B32R16C15	19400	47390	180	368	372	180	48	29	29	29	5	17	100	100	0	3519	3287	908	27	96	96	103	27	26	99	98	0	0.099	0.107	0.102	0.098	2.302	0.104	0.686	256	718	75	3762	3534	-3.336	339	3423	343	3191	95209
14	7	10	Hs~MGC:BC005378.1~uORF:IOH7320~RFU:19563.24	HA20421~B14R10C07	8760	28140	120	367	345	171	49	29	29	29	2	6	100	98	0	3581	3302	764	23	115	115	118	20	16	100	100	0	0.098	0.099	0.099	0.077	2.418	0.1	0.765	115	508	93	3804	3503	-3.358	338	3466	316	3187	39684
22	1	19	Hs~Ref:NM_033421.2~uORF:IOH43365~RFU:20352.23	HA20421~B22R19C01	7550	38950	130	367	369	142	38	29	29	30	3	10	100	100	0	2186	2109	299	14	123	123	149	63	42	100	100	0	0.164	0.171	0.164	0.15	1.858	0.177	0.832	141	564	82	2401	2326	-2.61	338	2063	340	1986	52069
43	15	5	Hs~Ref:NM_032933.1~uORF:IOH6290~RFU:27067.38	HA20421~B43R05C15	14960	58670	120	367	421	250	59	28	28	41	39	95	96	92	0	3744	4481	5149	114	117	117	125	24	19	100	100	0	0.093	0.09	0.1	0.102	3.31	0.022	0.116	126	491	94	3966	4757	-3.419	339	3627	393	4364	53077
43	10	6	Hs~Ref:NM_000975.2~uORF:IOH1740~RFU:6975.8	HA20421~B43R06C10	13960	58870	110	367	357	169	47	28	28	28	2	7	100	100	0	705	622	169	27	114	114	128	57	44	98	95	0	0.574	0.648	0.65	0.604	1.969	0.671	0.745	100	435	92	930	837	-0.802	339	591	329	508	35693
7	16	20	Hs~MGC:NM_173472.1~uORF:IOH11568~RFU:2556.7	HA20421~B07R20C16	15070	21180	110	366	365	188	51	29	29	29	2	6	100	100	0	980	923	306	33	109	109	109	8	7	100	100	0	0.387	0.413	0.42	0.34	2.235	0.419	0.792	90	486	87	1208	1150	-1.37	337	871	336	814	32829
37	2	18	Hs~Ref:NM_012321.1~uORF:IOH3488~RFU:27080.23	HA20421~B37R18C02	3280	56770	120	366	357	144	40	29	29	29	3	10	96	96	0	2883	2918	2085	71	132	132	144	37	25	100	100	0	0.123	0.118	0.125	0.119	2.097	0.073	0.523	131	472	91	3088	3114	-3.029	337	2751	328	2786	46790
43	9	6	Hs~Ref:NM_000975.2~uORF:IOH1740~RFU:6959.22	HA20421~B43R06C09	13750	58870	110	366	374	162	43	28	28	28	2	7	100	100	0	706	647	154	23	111	111	114	15	13	100	100	0	0.568	0.646	0.678	0.609	1.836	0.663	0.781	100	448	90	933	882	-0.816	338	595	346	536	37359
9	15	16	Hs~MGC:BC059947.1~uORF:IOH39895~RFU:27075.25	HA20421~B09R16C15	5870	24850	120	365	340	130	38	29	29	29	2	6	100	99	0	3317	3299	815	24	110	110	115	39	33	100	100	0	0.105	0.098	0.095	0.083	2.07	0.097	0.834	129	513	92	3543	3500	-3.255	336	3207	311	3189	43817
31	2	3	Hs~Ref:NM_199139.1~uORF:IOH44783~RFU:25410.66	HA20421~B31R03C02	12290	44800	120	365	354	143	40	28	28	28	2	7	100	100	0	2746	2587	861	33	127	127	128	10	7	100	100	0	0.129	0.133	0.121	0.123	1.977	0.118	0.71	115	557	88	2956	2786	-2.958	337	2619	326	2460	40661
37	18	6	Hs~MGC:BC031650.1~uORF:IOH22742~RFU:16791.46	HA20421~B37R06C18	6470	54370	130	365	368	140	38	29	29	29	2	6	100	100	0	1940	1746	499	28	131	131	145	33	22	99	99	0	0.186	0.21	0.213	0.213	2.178	0.199	0.791	143	513	94	2145	1954	-2.429	336	1809	339	1615	52689
43	16	4	Hs~MGC:BC042606.1~uORF:IOH26783~RFU:3508.2	HA20421~B43R04C16	15150	58480	120	365	458	256	55	28	28	51	79	154	95	92	0	490	479	243	50	115	115	132	81	61	77	74	0	0.899	1.181	1.218	1.411	2.383	1.178	0.713	118	487	55	712	794	-0.154	337	375	430	364	53996
17	21	15	Hs~Ref:NM_004302.3~CAT:PV4312~RFU:17431	HA20421~B17R15C21	7040	33680	120	364	391	229	58	29	29	35	55	157	88	83	0	3741	3409	973	28	113	113	117	33	28	100	100	0	0.092	0.11	0.1	0.082	2.475	0.116	0.803	115	577	84	3963	3658	-3.437	335	3628	362	3296	44912
20	13	6	Hs~Ref:NM_002363.1~uORF:IOH10928~RFU:7623.85	HA20421~B20R06C13	18970	31860	110	364	352	109	30	30	30	31	7	22	100	100	0	1541	1487	332	22	105	105	108	14	12	100	100	0	0.233	0.233	0.232	0.22	1.663	0.218	0.81	111	431	96	1770	1704	-2.104	334	1436	322	1382	39089
24	13	21	Hs~Ref:NP_055747.1~CAT_12071-H08H-25~RFU:666.75	HA20421~B24R21C13	18990	39380	50	364	314	79	25	65	65	83	57	68	100	93	0	130	129	12	9	118	118	118	12	10	43	6	0	24.917	22.636	16.15	19.573	1.474	83.758	0.013	16	84	73	311	260	4.639	299	12	249	11	5023
13	1	4	Hs~Ref:NM_016564.1~uORF:IOH22629~RFU:27106.75	HA20421~B13R04C01	3080	26990	110	363	389	68	17	75	75	136	123	90	100	92	0	4910	5242	1281	24	2748	2748	2149	1635	76	91	13	0	0.133	0.126	0.135	0.134	1.547	0.058	0.511	80	583	100	2450	2808	-2.908	288	2162	314	2494	31114
16	4	16	Hs~Ref:NM_002608.1~CAT_PHG0046~RFU:1215.13	HA20421~B16R16C04	17180	29360	90	363	353	95	26	28	28	31	24	77	100	100	0	121	121	8	6	106	106	106	7	6	85	54	0	22.333	21.667	21.105	24.863	2.509	33.67	0.253	61	362	84	350	340	4.481	335	15	325	15	21508
42	12	3	Hs~Ref:NM_032141.1~uORF:IOH43707~RFU:27018.48	HA20421~B42R03C12	9820	58270	130	363	366	135	36	29	29	36	21	58	100	100	0	2327	4153	4494	108	141	141	353	746	211	98	91	0	0.153	0.084	0.129	0.108	2.077	0.037	0.445	134	463	77	2520	4349	-2.71	334	2186	337	4012	49049
43	3	9	Hs~Ref:NM_006153.3~uORF:IOH6521~RFU:27061.58	HA20421~B43R09C03	12560	59470	80	363	375	136	36	32	32	46	56	121	100	96	0	3286	3193	240	7	818	818	807	691	85	100	100	0	0.134	0.144	0.141	0.133	1.529	0.093	0.365	29	230	68	2799	2718	-2.898	331	2468	343	2375	10876
26	6	4	Hs~Ref:NM_024093.1~uORF:IOH3089~RFU:20668.57	HA20421~B26R04C06	8590	40480	130	362	350	129	36	29	29	29	2	6	100	100	0	1763	1633	337	20	131	131	174	118	67	100	100	0	0.204	0.214	0.208	0.193	1.899	0.213	0.804	144	462	97	1965	1823	-2.293	333	1632	321	1502	50401
32	2	22	ERa~N/A	HA20421~B32R22C02	16810	48560	90	362	386	101	26	28	28	31	8	25	100	100	0	162	165	19	11	113	113	113	8	7	100	97	0	6.816	6.885	7.429	7.001	1.645	7.773	0.63	83	350	83	383	410	2.769	334	49	358	52	32008
12	19	7	Hs~Ref:NM_018270.3~uORF:IOH14702~RFU:17983.96	HA20421~B12R07C19	20180	23080	130	361	317	141	44	29	29	30	2	6	97	96	0	3951	3281	1379	42	98	98	103	20	19	100	100	0	0.086	0.09	0.09	0.08	2.139	0.086	0.832	134	553	83	4185	3471	-3.537	332	3853	288	3183	42487
20	4	13	Hs~MGC:BC033159.1~uORF:IOH23223~RFU:10911.1	HA20421~B20R13C04	17180	33270	120	361	339	128	37	28	28	29	5	17	100	100	0	2090	2015	317	15	108	108	121	37	30	100	100	0	0.168	0.163	0.171	0.147	1.662	0.159	0.786	118	536	90	2315	2218	-2.573	333	1982	311	1907	40001
34	7	13	Hs~Ref:NM_022749.4~uORF:IOH42659~RFU:6151.92	HA20421~B34R13C07	8770	51270	100	361	345	158	45	28	28	28	2	7	100	100	0	1118	1083	289	26	134	134	134	9	6	100	100	0	0.338	0.334	0.325	0.293	1.588	0.353	0.893	97	448	88	1317	1266	-1.563	333	984	317	949	33418
40	11	5	Hs~Ref:NM_003600.1~N/A~RFU:10776.98	HA20421~B40R05C11	18600	54150	150	361	353	117	33	29	29	35	22	62	99	99	0	909	817	296	36	128	128	140	41	29	99	98	0	0.425	0.47	0.455	0.504	1.667	0.419	0.783	163	504	79	1113	1013	-1.234	332	781	324	689	57603
46	7	4	Hs~MGC:BC014991.1~uORF:IOH12177~RFU:27035.06	HA20421~B46R04C07	8790	62950	110	361	367	95	25	31	31	37	23	62	100	100	0	1198	1178	130	11	233	233	424	346	81	98	95	0	0.342	0.356	0.349	0.346	1.319	0.246	0.442	80	406	100	1295	1281	-1.548	330	965	336	945	29351
21	15	2	Hs~Ref:NM_145010.1~uORF:IOH10871~RFU:27076.91	HA20421~B21R02C15	5860	35560	130	360	360	105	29	31	31	62	64	103	100	96	0	3088	4556	3299	72	125	125	244	186	76	100	100	0	0.111	0.074	0.103	0.086	1.848	0.036	0.387	145	477	89	3292	4760	-3.171	329	2963	329	4431	52135
22	18	8	Hs~Ref:NM_144664.3~uORF:IOH45592~RFU:12978.3	HA20421~B22R08C18	10960	36740	120	360	324	131	40	28	28	28	2	7	99	99	0	2354	2807	2631	93	126	126	140	33	23	100	100	0	0.149	0.11	0.137	0.118	2.105	0.057	0.482	127	482	94	2560	2977	-2.746	332	2228	296	2681	41131
37	3	8	Hs~Ref:NM_001982.1~N/A~RFU:3098.34	HA20421~B37R08C03	3480	54770	120	360	364	156	42	28	28	28	2	7	100	100	0	921	880	301	34	119	119	142	63	44	99	95	0	0.414	0.442	0.438	0.446	1.863	0.426	0.817	117	510	94	1134	1097	-1.272	332	802	336	761	42636
45	8	16	Hs~MGC:BC048970.1~uORF:IOH26893~RFU:4782.03	HA20421~B45R16C08	4480	65360	110	359	370	117	31	28	28	28	2	7	100	100	0	828	796	238	29	91	91	100	49	49	100	100	0	0.449	0.485	0.478	0.491	1.396	0.471	0.891	102	456	97	1068	1047	-1.155	331	737	342	705	37690
13	12	18	Hs~Ref:NM_004175.3~uORF:IOH56705~RFU:3344.11	HA20421~B13R18C12	5290	29800	100	358	332	156	46	28	28	28	2	7	100	100	0	504	525	107	20	109	109	108	7	6	100	100	0	0.835	0.731	0.696	0.635	1.703	0.805	0.792	83	453	95	725	720	-0.259	330	395	304	416	27536
21	13	18	Hs~MGC:BC051733.1~uORF:IOH56370~RFU:6741.26	HA20421~B21R18C13	5460	38770	110	358	400	176	44	29	29	29	2	6	100	100	0	845	887	419	47	120	120	129	29	22	100	100	0	0.454	0.484	0.477	0.467	1.558	0.446	0.836	96	415	93	1054	1138	-1.14	329	725	371	767	38442
16	5	8	Hs~Ref:NM_003582.1~N/A~RFU:13129.45	HA20421~B16R08C05	17370	27760	120	357	326	114	34	29	29	29	2	6	99	98	0	1462	1349	430	31	110	110	119	27	22	97	95	0	0.243	0.24	0.235	0.234	3.762	0.216	0.744	107	540	89	1680	1536	-2.043	328	1352	297	1239	34873
22	17	8	Hs~Ref:NM_144664.3~uORF:IOH45592~RFU:8368.18	HA20421~B22R08C17	10760	36750	130	357	342	123	35	29	29	29	2	6	100	100	0	2322	2157	509	23	124	124	135	30	22	100	100	0	0.149	0.154	0.151	0.147	1.502	0.154	0.879	132	559	93	2526	2346	-2.744	328	2198	313	2033	45119
40	16	4	Hs~Ref:NM_022140.2~uORF:IOH38016~RFU:27063.65	HA20421~B40R04C16	19590	53950	110	357	337	82	24	30	30	36	29	80	100	100	0	2076	1948	328	16	108	108	179	284	158	100	97	0	0.166	0.167	0.164	0.164	1.511	0.132	0.621	80	421	100	2295	2147	-2.589	327	1968	307	1840	26936
46	1	16	Hs~Ref:NM_020168.3~CAT:PV3502~RFU:888.45	HA20421~B46R16C01	7580	65350	110	357	347	78	22	28	28	33	27	81	98	98	0	128	126	9	7	97	97	205	290	141	0	0	0	10.613	11	10.721	11.236	1.632	-0.265	0.012	80	504	100	360	348	3.408	329	31	319	29	27769
26	16	15	Hs~Ref:NM_005030.2~CAT:PV3501~RFU:1625.23	HA20421~B26R15C16	10570	42680	110	356	348	94	27	29	29	29	2	6	100	100	0	150	151	12	7	122	122	121	8	6	100	84	0	11.679	11	11.628	11.458	1.64	11.352	0.615	84	431	70	355	348	3.546	327	28	319	29	29211
34	1	4	Hs~Ref:NM_145273.1~uORF:IOH10923~RFU:15394.3	HA20421~B34R04C01	7570	49460	110	356	348	178	51	28	28	28	2	7	100	100	0	2618	2410	868	36	135	135	136	12	8	100	100	0	0.132	0.141	0.135	0.133	1.927	0.139	0.805	111	480	81	2811	2595	-2.92	328	2483	320	2275	38666
43	14	4	Hs~Ref:NM_000398.3~uORF:IOH3023~RFU:9943.23	HA20421~B43R04C14	14750	58440	180	356	448	317	70	28	28	34	27	79	97	94	0	1287	1839	1058	57	116	116	120	20	16	99	99	0	0.28	0.244	0.218	0.208	1.771	0.245	0.824	281	781	88	1499	2143	-1.836	328	1171	420	1723	125848
27	11	8	Hs~Ref:NM_145109.1~uORF:IOH21715~RFU:27056.19	HA20421~B27R08C11	14050	41270	150	355	343	113	32	29	29	30	8	26	100	100	0	4546	4568	1675	36	119	119	145	191	131	100	100	0	0.074	0.071	0.073	0.07	1.589	0.062	0.76	220	578	88	4753	4763	-3.763	326	4427	314	4449	75539
41	9	9	Hs~Ref:NM_138779.1~uORF:IOH10711~RFU:21738.57	HA20421~B41R09C09	4700	59450	120	355	343	147	42	28	28	28	3	10	100	100	0	3114	2899	766	26	120	120	134	34	25	100	100	0	0.109	0.113	0.116	0.103	1.834	0.111	0.794	121	467	89	3321	3094	-3.195	327	2994	315	2779	41548
8	12	5	Hs~Ref:NM_002344.1~N/A~RFU:8678.52	HA20421~B08R05C12	18760	18150	120	354	320	181	56	30	30	30	2	6	97	95	0	2183	2105	617	29	98	98	98	7	7	100	100	0	0.155	0.144	0.146	0.103	3.139	0.142	0.676	109	444	80	2409	2297	-2.686	324	2085	290	2007	34848
10	10	5	Hs~MGC:BC067755.1~uORF:IOH40120~RFU:27063.24	HA20421~B10R05C10	9390	22630	130	354	349	121	34	30	30	35	12	34	100	100	0	3010	2983	501	16	167	167	577	808	140	100	96	0	0.114	0.113	0.112	0.104	1.619	0.111	0.78	140	519	90	3167	3135	-3.133	324	2843	319	2816	48834
42	19	22	ERa~N/A	HA20421~B42R22C19	11230	62060	110	354	344	126	36	28	28	29	4	13	100	100	0	149	145	16	11	105	105	105	8	7	94	87	0	7.409	7.9	7.813	7.965	1.589	8.567	0.76	89	559	84	370	356	2.889	326	44	316	40	30628
8	13	13	Hs~MGC:BC013161.1~uORF:IOH10686~RFU:2810.06	HA20421~B08R13C13	18960	19740	90	353	371	136	36	30	30	30	2	6	100	100	0	629	617	130	21	103	103	103	7	6	100	100	0	0.614	0.663	0.619	0.624	1.697	0.678	0.721	72	354	85	849	855	-0.704	323	526	341	514	26689
11	17	15	Hs~Ref:NM_032028.2~CAT:PV3505~RFU:651.35	HA20421~B11R15C17	15290	24680	110	353	359	140	38	28	28	29	9	31	100	100	0	134	135	7	5	104	104	105	7	6	100	98	0	10.833	10.677	10.46	9.931	1.764	19.771	0.277	92	469	72	355	362	3.437	325	30	331	31	33014
34	7	7	Hs~Ref:NM_002690.1~uORF:IOH41443~RFU:16254.74	HA20421~B34R07C07	8770	50080	150	353	354	130	36	28	28	28	2	7	100	100	0	1004	971	219	22	136	136	137	11	8	100	100	0	0.374	0.39	0.399	0.388	1.661	0.387	0.829	219	519	93	1193	1161	-1.417	325	868	326	835	77522
46	2	16	Hs~Ref:NM_020168.3~CAT:PV3502~RFU:934.44	HA20421~B46R16C02	7790	65350	110	353	365	82	22	28	28	32	24	75	100	100	0	124	126	10	7	96	96	125	148	118	0	0	0	11.607	11.233	11.607	11.326	1.411	11.102	0.66	71	469	59	353	367	3.537	325	28	337	30	25888
9	22	2	Hs~Ref:NM_014303.2~uORF:IOH21738~RFU:27093.07	HA20421~B09R02C22	7250	22040	160	352	349	122	34	29	29	29	2	6	100	100	0	2255	2072	760	36	111	111	121	48	39	100	100	0	0.151	0.163	0.166	0.159	1.652	0.149	0.837	239	744	71	2467	2281	-2.731	323	2144	320	1961	83433
13	11	18	Hs~Ref:NM_004175.3~uORF:IOH56705~RFU:3184.43	HA20421~B13R18C11	5090	29800	100	352	339	155	45	28	28	28	2	7	100	100	0	560	553	120	21	108	108	109	10	9	100	100	0	0.717	0.699	0.672	0.604	1.832	0.758	0.815	78	462	89	776	756	-0.48	324	452	311	445	26407
19	2	18	Hs~MGC:BC016330.1~uORF:IOH14709~RFU:24344.96	HA20421~B19R18C02	12260	34290	130	352	328	136	41	29	29	29	2	6	100	98	0	1815	1701	351	20	118	118	121	15	12	100	100	0	0.19	0.189	0.191	0.151	2.475	0.188	0.764	127	566	90	2020	1882	-2.393	323	1697	299	1583	41637
15	4	18	Hs~MGC:BC032852.2~uORF:IOH27153~RFU:25379.16	HA20421~B15R18C04	12650	29770	120	351	356	104	29	31	31	40	18	45	100	100	0	2558	2539	451	17	158	158	261	169	64	100	100	0	0.133	0.136	0.13	0.13	1.425	0.134	0.827	133	481	95	2720	2706	-2.907	320	2400	325	2381	47355
24	20	4	Hs~Ref:NM_032943.2~uORF:IOH38478~RFU:7557.93	HA20421~B24R04C20	20410	35960	130	351	365	130	35	30	30	40	28	70	100	100	0	1290	1234	264	21	127	127	162	83	51	100	100	0	0.276	0.303	0.295	0.291	1.475	0.296	0.797	124	484	92	1484	1442	-1.857	321	1163	335	1107	45291
5	5	10	Hs~MGC:BC026039.1~uORF:IOH40656~RFU:27077.74	HA20421~B05R10C05	3880	19180	130	350	328	140	42	29	29	29	2	6	100	100	0	3925	3492	1032	29	109	109	113	16	14	100	100	0	0.084	0.088	0.089	0.077	2.114	0.086	0.797	147	495	91	4137	3682	-3.571	321	3816	299	3383	48144
8	20	17	Hs~Ref:NM_004196.2~N/A~RFU:13626.72	HA20421~B08R17C20	20360	20550	130	350	324	118	36	30	30	30	2	6	100	100	0	4345	4143	777	18	95	95	109	38	34	100	100	0	0.075	0.073	0.074	0.062	1.852	0.073	0.815	129	551	83	4570	4342	-3.731	320	4250	294	4048	41801
12	11	14	Hs~Ref:NM_006792.2~uORF:IOH58223~RFU:19666.42	HA20421~B12R14C11	18580	24480	120	350	351	133	37	29	29	29	2	6	100	100	0	2445	2343	525	22	103	103	120	112	93	100	99	0	0.137	0.144	0.141	0.13	1.756	0.142	0.859	112	535	89	2663	2562	-2.867	321	2342	322	2240	39367
27	4	8	Hs~MGC:BC018736.1~uORF:IOH14106~RFU:15467.84	HA20421~B27R08C04	12650	41260	120	350	334	118	35	29	29	30	4	13	100	99	0	1284	1223	236	19	124	124	230	354	153	99	90	0	0.277	0.278	0.287	0.245	1.973	0.272	0.811	111	475	92	1481	1404	-1.853	321	1160	305	1099	37105
29	18	12	Hs~Ref:NM_017592.1~uORF:IOH44564~RFU:27052.05	HA20421~B29R12C18	6500	46540	110	350	369	106	28	31	31	88	90	102	100	93	0	4781	5489	2323	42	150	150	1881	6131	325	12	5	0	0.069	0.063	0.07	0.063	1.718	0.004	0.044	80	527	100	4950	5677	-3.86	319	4631	338	5339	29533
37	21	15	Hs~Ref:NM_005211.1~CAT:PV3249~RFU:433.91	HA20421~B37R15C21	7080	56140	140	350	453	406	89	28	28	28	3	10	73	72	0	280	306	103	33	118	118	137	62	45	96	60	0	1.988	2.261	4.415	1.241	12.527	26.135	0.001	145	544	36	484	613	0.991	322	162	425	188	65738
8	12	17	Hs~Ref:NM_001032293.1~uORF:IOH3584~RFU:27017.65	HA20421~B08R17C12	18760	20550	130	349	328	142	43	30	30	30	7	23	97	96	0	2781	2688	492	18	101	101	128	65	50	100	100	0	0.119	0.115	0.119	0.089	2.63	0.11	0.638	130	551	85	2999	2885	-3.071	319	2680	298	2587	42682
14	14	15	Hs~IVGN:NM_020996~CAT_PHG0174~N/A	HA20421~B14R15C14	10160	29140	100	349	338	70	20	29	29	29	4	13	100	100	0	136	134	9	6	115	115	115	7	6	91	63	0	15.238	16.263	15.6	17.334	1.844	18.364	0.449	80	459	91	341	328	3.93	320	21	309	19	27041
15	20	18	Hs~Ref:NM_015978.1~N/A~RFU:12142.96	HA20421~B15R18C20	15850	29770	120	349	386	227	58	29	29	29	2	6	100	100	0	2352	2175	683	31	106	106	105	9	8	100	100	0	0.142	0.173	0.153	0.135	2.262	0.173	0.725	109	549	92	2566	2426	-2.811	320	2246	357	2069	42106
27	3	1	ERa~N/A	HA20421~B27R01C03	12460	39850	100	349	350	96	27	29	29	29	2	6	100	100	0	170	166	18	10	116	116	117	9	7	94	92	0	5.926	6.42	6.463	6.542	1.565	7.594	0.657	91	491	83	374	371	2.567	320	54	321	50	31833
28	15	8	Hs~MGC:NM_153645.1~uORF:IOH11663~RFU:26991.96	HA20421~B28R08C15	19380	41270	120	349	336	110	32	30	30	30	3	10	100	99	0	2274	1973	644	32	134	134	462	807	174	87	78	0	0.149	0.166	0.156	0.169	2.124	0.079	0.301	124	517	79	2459	2145	-2.746	319	2140	306	1839	41679
37	10	9	Hs~MGC:BC001327.1~uORF:IOH3125~RFU:27034.23	HA20421~B37R09C10	4870	54950	100	349	348	77	22	30	30	113	129	114	98	77	0	3715	3756	780	20	147	147	1342	1762	131	93	62	0	0.089	0.088	0.088	0.088	1.368	0.076	0.772	80	472	100	3887	3927	-3.483	319	3568	318	3609	27867
10	13	20	Hs~MGC:NM_178553.2~uORF:IOH25885~RFU:27069.87	HA20421~B10R20C13	9980	25640	140	348	316	127	40	30	30	31	6	19	100	100	0	2849	2732	400	14	128	128	138	28	20	100	100	0	0.117	0.11	0.116	0.096	1.692	0.109	0.793	151	616	92	3039	2890	-3.097	318	2721	286	2604	47762
12	12	16	Hs~Ref:NM_182770.1~uORF:IOH53444~RFU:27063.24	HA20421~B12R16C12	18790	24880	120	347	360	154	42	29	29	30	7	23	97	97	0	3268	3038	658	21	102	102	103	8	7	100	100	0	0.1	0.113	0.114	0.095	2.157	0.11	0.785	118	512	93	3484	3267	-3.316	318	3166	331	2936	42430
16	15	9	Hs~Ref:NM_201998.1~uORF:IOH56887~RFU:27037.96	HA20421~B16R09C15	19370	27950	120	347	344	138	40	29	29	29	2	6	100	100	0	1468	1360	313	23	100	100	102	10	9	100	100	0	0.232	0.25	0.238	0.229	2.201	0.234	0.73	117	527	83	1686	1575	-2.105	318	1368	315	1260	40275
38	15	13	Hs~Ref:NM_000294.1~uORF:IOH4032~RFU:27090.59	HA20421~B38R13C15	10380	55790	130	347	345	130	37	29	29	29	2	6	100	100	0	2627	2367	769	32	122	122	124	12	9	100	100	0	0.127	0.141	0.151	0.132	1.932	0.132	0.816	126	525	91	2823	2561	-2.978	318	2505	316	2245	43457
41	13	13	Hs~MGC:BC015514.1~uORF:IOH11731~RFU:23522.9	HA20421~B41R13C13	5500	60260	120	347	331	87	26	28	28	30	6	20	100	100	0	2029	2995	3085	103	108	108	115	19	16	100	100	0	0.166	0.105	0.154	0.132	1.959	0.04	0.36	123	552	93	2240	3190	-2.59	319	1921	303	2887	40683
20	14	6	Hs~Ref:NM_002363.1~uORF:IOH10928~RFU:6253.26	HA20421~B20R06C14	19170	31860	110	346	335	127	37	29	29	30	6	20	100	100	0	1507	1379	403	29	105	105	115	50	43	99	98	0	0.226	0.24	0.227	0.227	1.593	0.23	0.816	111	429	95	1719	1580	-2.145	317	1402	306	1274	37167
14	15	3	Hs~Ref:NM_173080.1~uORF:IOH34934~RFU:27075.25	HA20421~B14R03C15	10360	26730	120	345	342	111	32	29	29	29	2	6	100	100	0	5071	4928	954	19	118	118	121	19	15	100	100	0	0.064	0.065	0.069	0.061	1.536	0.061	0.778	128	502	87	5269	5123	-3.97	316	4953	313	4810	43722
31	8	7	Hs~MGC:BC024291.1~uORF:IOH14775~RFU:11326.04	HA20421~B31R07C08	13490	45600	120	345	345	201	58	29	29	29	2	6	99	97	0	1429	1383	509	36	118	118	118	10	8	100	100	0	0.241	0.25	0.229	0.194	2.282	0.264	0.864	101	535	85	1627	1581	-2.053	316	1311	316	1265	34831
44	2	22	ERa~N/A	HA20421~B44R22C02	16830	62040	90	345	309	97	31	28	28	29	6	20	96	95	0	151	261	288	110	101	101	102	10	9	95	93	0	6.34	1.756	4.833	3.575	2.652	0.706	0.218	64	339	49	367	441	2.664	317	50	281	160	19798
5	6	10	Hs~MGC:BC026039.1~uORF:IOH40656~RFU:27063.65	HA20421~B05R10C06	4080	19180	130	344	332	143	43	29	29	30	2	6	100	99	0	3772	3373	1032	30	107	107	110	14	12	100	100	0	0.086	0.093	0.092	0.083	1.666	0.093	0.859	144	504	96	3980	3569	-3.54	315	3665	303	3266	47748
9	22	16	Hs~MGC:BC067301.1~uORF:IOH40043~RFU:2776.81	HA20421~B09R16C22	7270	24830	110	344	329	108	32	29	29	29	2	6	100	100	0	469	469	115	24	108	108	109	8	7	100	100	0	0.873	0.831	0.805	0.793	1.69	0.836	0.789	94	518	85	676	661	-0.197	315	361	300	361	30885
24	21	15	Hs~Ref:NM_000222.1~CAT:PV4132~RFU:1277.12	HA20421~B24R15C21	20610	38170	80	344	334	110	32	30	30	33	15	45	100	100	0	135	134	7	5	95	95	95	8	8	100	97	0	7.85	7.795	7.667	7.406	1.462	9.335	0.654	42	334	56	354	343	2.973	314	40	304	39	14030
15	19	18	Hs~Ref:NM_015978.1~N/A~RFU:12335.32	HA20421~B15R18C19	15650	29770	120	343	369	208	56	28	28	28	2	7	99	98	0	2384	2181	704	32	104	104	105	8	7	100	100	0	0.138	0.164	0.164	0.132	2.394	0.168	0.805	111	548	92	2595	2418	-2.856	315	2280	341	2077	40975
46	21	4	Hs~Ref:NM_004912.3~uORF:IOH38232~RFU:11023.95	HA20421~B46R04C21	11600	62960	110	343	354	111	31	28	28	30	7	23	100	100	0	1243	1123	362	32	111	111	169	117	69	99	94	0	0.278	0.322	0.278	0.338	1.937	0.276	0.667	101	410	84	1447	1338	-1.845	315	1132	326	1012	35710
11	18	15	Hs~Ref:NM_032028.2~CAT:PV3505~RFU:650.37	HA20421~B11R15C18	15490	24670	100	342	373	150	40	28	28	29	2	6	100	100	0	148	189	186	98	105	105	106	8	7	96	90	0	7.302	4.107	7.515	6.553	3.416	9.97	0.009	77	431	54	357	429	2.868	314	43	345	84	28692
33	4	20	Hs~Ref:NM_002031.1~N/A~RFU:7617.45	HA20421~B33R20C04	3650	52650	130	342	315	196	62	28	28	28	2	7	99	97	0	2053	1923	709	36	120	120	141	71	50	100	100	0	0.162	0.159	0.171	0.118	2.959	0.16	0.742	121	564	95	2247	2090	-2.622	314	1933	287	1803	38109
35	19	20	Hs~Ref:NM_018051.2~uORF:IOH45784~RFU:4624.56	HA20421~B35R20C19	15700	52660	100	341	327	117	35	29	29	29	2	6	100	100	0	469	446	116	26	131	131	143	34	23	100	98	0	0.923	0.946	0.963	0.955	1.669	0.933	0.763	75	477	89	650	613	-0.115	312	338	298	315	24516
20	18	9	Hs~Ref:NM_013375.2~uORF:IOH1920~RFU:4062.58	HA20421~B20R09C18	19980	32480	110	340	291	122	41	29	29	31	8	25	100	100	0	1825	1724	293	16	105	105	120	40	33	100	100	0	0.181	0.162	0.176	0.132	2.048	0.155	0.672	99	446	92	2031	1881	-2.467	311	1720	262	1619	28795
22	2	12	Hs~Ref:NM_015640.1~uORF:IOH22934~RFU:10537.46	HA20421~B22R12C02	7750	37550	130	340	307	117	38	30	30	35	18	51	100	100	0	853	1039	672	64	121	121	135	40	29	100	100	0	0.423	0.302	0.35	0.316	1.911	0.188	0.511	139	518	88	1042	1195	-1.24	310	732	277	918	42615
37	12	17	Hs~Ref:NM_016096.1~uORF:IOH10050~RFU:26645.84	HA20421~B37R17C12	5280	56570	160	340	307	123	40	27	27	27	2	7	100	100	0	3148	2735	920	33	126	126	129	31	24	100	100	0	0.104	0.107	0.103	0.1	1.684	0.104	0.858	173	712	91	3335	2889	-3.271	313	3022	280	2609	53090
37	2	20	Hs~Ref:NM_004965.3~uORF:IOH4772~RFU:4275.1	HA20421~B37R20C02	3290	57160	120	340	318	110	34	28	28	28	5	17	100	100	0	742	705	252	35	113	113	115	13	11	100	99	0	0.496	0.49	0.505	0.521	1.725	0.408	0.686	120	477	90	941	882	-1.012	312	629	290	592	38102
37	20	22	ERa~N/A	HA20421~B37R22C20	6890	57560	110	340	359	84	23	28	28	28	3	10	100	100	0	176	182	54	29	115	115	115	9	7	100	96	0	5.115	4.94	5.658	5.488	1.547	5.19	0.496	97	509	89	373	398	2.355	312	61	331	67	34841
43	9	7	Hs~MGC:BC016790.1~uORF:IOH27885~RFU:27050.8	HA20421~B43R07C09	13750	59060	110	340	344	82	23	29	29	39	30	76	100	98	0	1976	1927	220	11	128	128	533	887	166	97	82	0	0.168	0.175	0.175	0.169	1.452	0.112	0.512	80	518	100	2159	2114	-2.571	311	1848	315	1799	27501
3	14	8	Hs~MGC:BC008364.1~uORF:IOH5969~RFU:19657.3	HA20421~B03R08C14	14680	14280	140	339	307	127	41	30	30	30	2	6	100	99	0	2132	1967	475	24	107	107	117	26	22	100	100	0	0.153	0.149	0.154	0.121	2.171	0.151	0.844	148	603	90	2334	2137	-2.712	309	2025	277	1860	45440
11	15	2	Hs~MGC:BC007228.1~uORF:IOH6059~RFU:11173.32	HA20421~B11R02C15	14900	22070	130	339	303	133	43	29	29	29	2	6	98	97	0	1362	1284	286	22	108	108	108	7	6	100	100	0	0.247	0.233	0.244	0.184	2.549	0.231	0.771	130	539	94	1564	1450	-2.016	310	1254	274	1176	39389
14	2	10	Hs~Ref:NM_004286.2~uORF:IOH14552~RFU:24095.54	HA20421~B14R10C02	7760	28140	120	339	319	138	43	29	29	29	2	6	100	100	0	2150	2069	298	14	116	116	117	11	9	100	100	0	0.152	0.148	0.159	0.124	2.177	0.144	0.724	126	476	95	2344	2243	-2.714	310	2034	290	1953	40172
26	20	4	Hs~MGC:BC020555.1~uORF:IOH10305~RFU:27039.62	HA20421~B26R04C20	11390	40480	150	339	340	123	36	30	30	40	37	92	99	97	0	1299	3784	7242	191	118	118	137	46	33	100	100	0	0.262	0.085	0.242	0.165	2.935	0.011	0.108	184	483	85	1490	3976	-1.934	309	1181	310	3666	62509
31	13	19	Hs~MGC:BC001304.1~uORF:IOH45994~RFU:27061.58	HA20421~B31R19C13	14500	48020	190	339	333	131	39	28	28	32	20	62	100	100	0	878	810	220	27	130	130	165	115	69	98	97	0	0.416	0.449	0.444	0.433	1.873	0.41	0.656	256	763	76	1059	985	-1.266	311	748	305	680	85311
43	12	5	Hs~MGC:NM_138730.1~uORF:IOH9857~RFU:6748.3	HA20421~B43R05C12	14360	58660	120	339	345	86	24	29	29	41	31	75	100	100	0	635	613	145	23	120	120	159	98	61	97	91	0	0.602	0.641	0.623	0.667	1.818	0.509	0.472	108	497	89	825	809	-0.732	310	515	316	493	37296
19	12	2	Hs~Ref:NM_006658.1~uORF:IOH21548~RFU:27067.79	HA20421~B19R02C12	14260	31070	130	338	327	107	32	28	28	28	2	7	100	98	0	3426	3319	525	15	111	111	113	9	7	100	100	0	0.094	0.093	0.094	0.082	1.904	0.091	0.791	132	548	88	3625	3507	-3.419	310	3315	299	3208	43150
23	13	8	Hs~MGC:BC014394.1~uORF:IOH22936~RFU:27001.08	HA20421~B23R08C13	14480	36770	130	338	344	166	48	29	29	30	7	23	97	96	0	2743	2499	804	32	130	130	176	105	59	99	97	0	0.118	0.133	0.12	0.116	2.25	0.132	0.785	131	421	91	2922	2684	-3.08	309	2613	315	2369	45121
41	21	7	Hs~MGC:BC011739.2~uORF:IOH14463~RFU:9315.2	HA20421~B41R07C21	7100	59060	120	338	321	121	37	27	27	27	2	7	100	100	0	1146	1062	277	26	120	120	131	36	27	100	100	0	0.303	0.312	0.306	0.308	1.6	0.294	0.767	120	468	93	1337	1236	-1.722	311	1026	294	942	38559
46	2	22	ERa~N/A	HA20421~B46R22C02	7790	66540	120	338	333	81	24	28	28	28	3	10	100	100	0	192	1202	2624	218	98	98	99	11	11	97	95	0	3.298	0.276	3.104	1.632	4.824	0.045	0.188	96	588	89	404	1409	1.722	310	94	305	1104	32008
18	2	22	ERa~N/A	HA20421~B18R22C02	7750	35080	100	337	736	896	121	29	29	29	2	6	100	100	0	180	295	348	117	118	118	125	23	18	97	68	0	4.968	3.994	6.281	5.15	2.371	3.881	0.471	88	438	91	370	884	2.313	308	62	707	177	64755
41	22	14	Hs~Ref:NM_153710.2~uORF:IOH45542~RFU:3884.49	HA20421~B41R14C22	7300	60460	110	337	327	136	41	27	27	31	28	90	100	97	0	977	958	324	33	106	106	107	14	13	100	100	0	0.356	0.352	0.346	0.337	1.476	0.349	0.873	100	469	88	1181	1152	-1.49	310	871	300	852	32652
4	2	18	Hs~MGC:BC002914.1~uORF:IOH5733~RFU:27034.23	HA20421~B04R18C02	16770	16290	130	336	302	159	52	30	30	30	2	6	95	93	0	2055	1830	602	32	114	114	121	26	21	98	97	0	0.158	0.159	0.163	0.124	4.29	0.151	0.695	147	489	96	2247	1988	-2.665	306	1941	272	1716	44463
9	4	1	ERa~N/A	HA20421~B09R01C04	3680	21830	110	336	338	88	26	29	29	30	6	20	100	100	0	144	144	9	6	97	97	98	7	7	100	100	0	6.532	6.574	6.5	6.411	1.402	7.66	0.736	91	528	79	354	356	2.708	307	47	309	47	30755
13	2	4	Hs~Ref:NM_016564.1~uORF:IOH22629~RFU:27068.62	HA20421~B13R04C02	3280	26990	110	336	341	64	18	47	47	116	117	100	100	86	0	5061	5147	824	16	884	884	1682	1612	95	100	100	0	0.069	0.069	0.07	0.068	1.329	0.054	0.505	80	565	100	4466	4557	-3.853	289	4177	294	4263	27262
14	14	2	Hs~Ref:NM_022756.2~uORF:IOH13235~RFU:17385.74	HA20421~B14R02C14	10160	26520	130	336	315	116	36	29	29	30	3	10	99	99	0	3525	4111	2360	57	117	117	130	33	25	100	100	0	0.09	0.072	0.084	0.069	2.048	0.053	0.657	137	533	93	3715	4280	-3.473	307	3408	286	3994	43206
15	8	20	Hs~Ref:NM_015414.2~uORF:IOH4985~RFU:18161.56	HA20421~B15R20C08	13450	30170	120	336	324	170	52	28	28	28	2	7	98	98	0	2157	2005	628	31	111	111	112	8	7	100	100	0	0.151	0.156	0.148	0.128	2.214	0.16	0.819	116	515	95	2354	2190	-2.732	308	2046	296	1894	37581
32	14	16	Hs~MGC:BC015875.1~uORF:IOH62816~RFU:27051.22	HA20421~B32R16C14	19220	47370	120	336	355	211	59	29	29	29	2	6	99	98	0	3284	2987	1061	35	105	105	124	40	32	97	96	0	0.097	0.113	0.107	0.085	3.471	0.118	0.779	127	411	95	3486	3208	-3.372	307	3179	326	2882	45099
47	8	6	Hs~Ref:NM_017819.1~uORF:IOH45746~RFU:26820.4	HA20421~B47R06C08	13540	63330	120	336	345	131	37	29	29	31	6	19	100	100	0	3052	2837	664	23	186	186	177	47	26	100	100	0	0.107	0.119	0.118	0.112	1.633	0.114	0.826	113	515	87	3173	2967	-3.223	307	2866	316	2651	38972
12	20	7	Hs~Ref:NM_018270.3~uORF:IOH14702~RFU:18726.32	HA20421~B12R07C20	20390	23080	130	335	305	122	40	29	29	30	2	6	100	99	0	3854	3212	1346	41	99	99	110	29	26	100	99	0	0.081	0.089	0.085	0.092	2.051	0.08	0.793	134	578	92	4061	3389	-3.617	306	3755	276	3113	40842
48	1	21	Hs~Ref:NM_020762.1~uORF:IOH29044~RFU:14191.12	HA20421~B48R21C01	16630	66310	110	335	337	79	23	31	31	48	37	77	100	100	0	2447	3888	5498	141	406	406	806	912	113	100	95	0	0.149	0.088	0.149	0.121	1.921	0.02	0.197	80	545	100	2345	3788	-2.747	304	2041	306	3482	26950
48	2	21	Hs~Ref:NM_020762.1~uORF:IOH29044~RFU:16239.85	HA20421~B48R21C02	16830	66310	130	335	325	92	28	29	29	40	30	75	100	100	0	2450	2491	690	27	123	123	561	864	154	100	91	0	0.131	0.125	0.129	0.122	1.373	0.098	0.657	134	596	89	2633	2664	-2.927	306	2327	296	2368	43615
37	8	5	Hs~MGC:BC010901.1~uORF:IOH13498~RFU:17134.85	HA20421~B37R05C08	4480	54160	130	334	319	123	38	28	28	28	2	7	100	100	0	4515	4039	1472	36	127	127	157	69	43	100	100	0	0.07	0.074	0.073	0.07	1.789	0.07	0.833	149	542	90	4694	4203	-3.842	306	4388	291	3912	47558
2	15	8	Hs~Ref:NM_017503.2~uORF:IOH12519~RFU:27083.95	HA20421~B02R08C15	10380	14290	130	333	299	123	41	30	30	30	2	6	100	97	0	3523	3283	842	25	114	114	114	8	7	100	100	0	0.089	0.085	0.088	0.067	2.601	0.082	0.756	140	509	96	3712	3438	-3.492	303	3409	269	3169	41848
11	17	6	Hs~Ref:NM_005884.2~uORF:IOH2475~RFU:27049.15	HA20421~B11R06C17	15270	22880	130	333	323	144	44	29	29	30	3	10	100	100	0	3136	2895	726	25	118	118	143	55	38	100	100	0	0.101	0.106	0.105	0.093	1.786	0.108	0.822	141	471	89	3322	3071	-3.311	304	3018	294	2777	45527
37	17	6	Hs~MGC:BC031650.1~uORF:IOH22742~RFU:19980.81	HA20421~B37R06C17	6280	54370	130	333	329	132	40	29	29	29	2	6	100	100	0	1990	1966	642	32	127	127	139	29	20	100	98	0	0.163	0.163	0.165	0.156	2.198	0.15	0.751	145	512	91	2167	2139	-2.615	304	1863	300	1839	47719
40	1	15	Hs~MGC:BC018359.1~uORF:IOH11786~RFU:27098.46	HA20421~B40R15C01	16590	56150	110	333	4688	10125	215	32	32	464	2556	550	30	20	0	21184	23909	15960	66	189	189	9108	16768	184	65	16	5	0.014	0.196	0.022	0.023	9.293	0.098	0.111	80	585	100	21296	28376	-6.124	301	20995	4656	23720	375033
14	16	3	Hs~Ref:NM_173080.1~uORF:IOH34934~RFU:27090.59	HA20421~B14R03C16	10560	26730	130	332	310	119	38	28	28	28	2	7	100	100	0	5297	5148	1087	21	115	115	118	15	12	100	100	0	0.059	0.056	0.059	0.05	1.836	0.053	0.771	133	585	89	5486	5315	-4.091	304	5182	282	5033	41190
34	6	13	Hs~Ref:NM_003994.4~uORF:IOH44526~RFU:6731.93	HA20421~B34R13C06	8570	51270	100	332	346	134	38	27	27	28	2	7	100	100	0	1026	1039	277	26	134	134	135	8	5	100	100	0	0.342	0.352	0.318	0.333	1.568	0.343	0.808	89	428	92	1197	1224	-1.548	305	892	319	905	30797
9	16	16	Hs~MGC:BC059947.1~uORF:IOH39895~RFU:27081.05	HA20421~B09R16C16	6070	24850	130	331	302	120	39	29	29	29	2	6	100	99	0	3153	3221	1279	39	113	113	118	37	31	100	100	0	0.099	0.088	0.093	0.081	1.869	0.078	0.755	135	536	95	3342	3381	-3.331	302	3040	273	3108	40704
23	14	19	Hs~Ref:NM_001655.3~uORF:IOH43520~RFU:15678.16	HA20421~B23R19C14	14670	38970	110	331	365	158	43	29	29	29	2	6	100	100	0	2010	1848	522	28	104	104	105	8	7	100	100	0	0.158	0.193	0.187	0.179	1.659	0.186	0.787	101	472	84	2208	2080	-2.658	302	1906	336	1744	36855
44	2	16	Hs~Ref:NM_000586.2~CAT_PHC0027~RFU:574.34	HA20421~B44R16C02	16840	60850	80	331	328	86	26	27	27	28	5	17	100	100	0	109	113	10	8	102	102	118	57	48	0	0	0	43.429	27.364	31.738	31.593	2.575	25.317	0.306	40	340	72	311	312	5.441	304	7	301	11	13122
17	14	5	Hs~Ref:NM_032140.1~uORF:IOH6250~RFU:27036.71	HA20421~B17R05C14	5640	31680	120	330	340	128	37	28	28	28	2	7	100	99	0	2625	3154	1799	57	128	128	209	139	66	100	100	0	0.121	0.103	0.114	0.097	2.017	0.074	0.594	126	434	95	2799	3338	-3.048	302	2497	312	3026	42784
21	20	19	Hs~Ref:NM_198309.2~uORF:IOH42038~RFU:1957.15	HA20421~B21R19C20	6870	38970	100	330	336	151	44	30	30	80	307	383	45	0	0	347	336	57	16	117	117	119	13	10	100	100	0	1.304	1.397	1.333	1.245	1.999	1.703	0.562	77	466	91	530	525	0.383	300	230	306	219	25869
21	2	22	ERa~N/A	HA20421~B21R22C02	3260	39570	100	330	321	72	22	29	29	30	4	13	100	100	0	147	227	242	106	106	106	109	17	15	98	69	0	7.341	2.413	7.45	4.874	2.83	1.012	0.092	86	488	78	342	413	2.876	301	41	292	121	27636
38	2	16	Hs~Ref:NM_003600.1~CAT:PV3612~RFU:1187.22	HA20421~B38R16C02	7760	56370	90	330	339	119	35	29	29	34	21	61	100	98	0	183	222	80	36	128	128	140	44	31	81	28	0	5.473	3.298	5.769	3.883	2.772	10.077	0.021	66	315	52	356	404	2.452	301	55	310	94	22348
15	9	12	Hs~MGC:BC034718.1~uORF:IOH21418~RFU:6216.85	HA20421~B15R12C09	13650	28570	130	329	316	139	43	29	29	29	3	10	100	100	0	2144	2089	418	20	120	120	152	69	45	100	100	0	0.148	0.146	0.153	0.124	1.999	0.152	0.804	129	559	94	2324	2256	-2.754	300	2024	287	1969	40749
29	16	17	Hs~Ref:NM_002013.2~uORF:IOH14109~RFU:23389.58	HA20421~B29R17C16	6110	47550	130	329	313	91	29	29	29	95	249	262	65	0	0	1519	1388	341	24	129	129	147	96	65	99	97	0	0.216	0.226	0.225	0.221	1.975	0.207	0.763	135	454	94	1690	1543	-2.212	300	1390	284	1259	42212
37	4	8	Hs~Ref:NM_001982.1~N/A~RFU:3534.71	HA20421~B37R08C04	3680	54770	110	329	338	125	36	28	28	28	2	7	100	100	0	900	884	276	31	125	125	131	25	19	100	98	0	0.388	0.408	0.381	0.42	1.794	0.382	0.789	109	403	95	1076	1069	-1.364	301	775	310	759	36790
41	22	7	Hs~MGC:BC011739.2~uORF:IOH14463~RFU:9450.98	HA20421~B41R07C22	7300	59060	120	329	304	100	32	27	27	27	2	7	100	100	0	1152	1091	244	22	111	111	125	41	32	100	100	0	0.29	0.283	0.292	0.269	1.587	0.277	0.812	123	569	92	1343	1257	-1.785	302	1041	277	980	37385
12	18	4	Hs~MGC:BC033708.1~uORF:IOH21753~RFU:27007.71	HA20421~B12R04C18	19990	22470	140	328	306	101	33	30	30	32	10	31	99	99	0	2701	2481	667	26	102	102	170	145	85	99	98	0	0.115	0.116	0.113	0.113	1.978	0.112	0.75	141	589	89	2897	2655	-3.125	298	2599	276	2379	43167
19	9	14	Hs~Ref:NM_024038.2~uORF:IOH5926~RFU:27039.62	HA20421~B19R14C09	13660	33480	170	328	307	126	41	29	29	43	41	95	97	90	0	3571	2745	1366	49	120	120	223	220	98	94	91	0	0.087	0.106	0.108	0.126	2.125	0.095	0.855	208	688	100	3750	2903	-3.529	299	3451	278	2625	63948
20	13	18	Hs~MGC:BC015505.1~uORF:IOH9981~RFU:27021.8	HA20421~B20R18C13	18970	34270	110	328	360	126	35	30	30	37	27	72	100	100	0	1762	1738	267	15	214	214	406	484	119	100	95	0	0.193	0.217	0.2	0.205	1.396	0.154	0.537	80	480	100	1846	1854	-2.377	298	1548	330	1524	28773
23	6	15	Hs~MGC:BC060319.1~uORF:IOH29295~RFU:24769.52	HA20421~B23R15C06	13080	38170	130	328	306	157	51	29	29	29	2	6	96	94	0	3182	3116	1434	46	113	113	113	8	7	100	100	0	0.097	0.092	0.096	0.07	3.139	0.073	0.543	130	405	88	3368	3280	-3.36	299	3069	277	3003	39765
25	6	20	Hs~Ref:NM_032848.1~uORF:IOH13466~RFU:8132.77	HA20421~B25R20C06	4070	43640	120	328	320	109	34	29	29	29	2	6	100	100	0	879	813	273	33	119	119	124	17	13	100	100	0	0.393	0.419	0.458	0.434	1.775	0.381	0.762	109	518	90	1059	985	-1.346	299	760	291	694	34909
46	20	5	Hs~Ref:NM_025029.2~uORF:IOH40105~RFU:27008.54	HA20421~B46R05C20	11390	63160	130	328	330	166	50	29	29	37	18	48	100	98	0	3709	3620	495	13	177	177	275	214	77	100	100	0	0.085	0.087	0.085	0.073	2.002	0.084	0.64	150	431	91	3831	3744	-3.562	299	3532	301	3443	49499
1	20	20	Hs~Ref:XM_003960444.1~uORF:IOH50171~RFU:27030.91	HA20421~B01R20C20	6850	16690	120	327	318	102	32	30	30	30	2	6	98	98	0	3315	3111	572	18	113	113	116	14	12	100	100	0	0.093	0.096	0.096	0.086	2.065	0.094	0.846	136	475	87	3499	3286	-3.43	297	3202	288	2998	43226
9	12	5	Hs~Ref:NM_014891.1~uORF:IOH4282~RFU:27030.91	HA20421~B09R05C12	5270	22640	130	327	316	129	40	29	29	29	2	6	100	99	0	2594	2882	1989	69	118	118	130	38	29	100	100	0	0.12	0.104	0.118	0.096	2.187	0.066	0.529	146	491	86	2774	3051	-3.055	298	2476	287	2764	46118
17	3	1	ERa~N/A	HA20421~B17R01C03	3440	30860	120	327	333	104	31	29	29	29	3	10	100	100	0	138	139	6	4	106	106	106	9	8	100	100	0	9.313	9.212	9.381	8.836	1.68	11.743	0.487	90	666	81	330	337	3.219	298	32	304	33	29985
23	8	12	Hs~MGC:BC032347.1~uORF:IOH21704~RFU:13050.13	HA20421~B23R12C08	13480	37570	130	327	318	137	43	29	29	30	5	16	99	97	0	2449	2294	517	22	123	123	132	33	25	100	100	0	0.128	0.133	0.138	0.112	2.099	0.13	0.786	124	590	89	2624	2460	-2.964	298	2326	289	2171	39430
47	7	16	Hs~Ref:NM_139016.2~uORF:IOH27635~RFU:24942.2	HA20421~B47R16C07	13330	65330	120	327	334	106	31	28	28	30	7	23	100	100	0	1574	1491	360	24	110	110	161	87	54	100	100	0	0.204	0.222	0.207	0.218	1.645	0.204	0.737	129	531	85	1763	1687	-2.292	299	1464	306	1381	43147
17	2	22	ERa~N/A	HA20421~B17R22C02	3230	35070	120	326	319	77	24	28	28	28	2	7	100	100	0	166	423	650	153	104	104	105	8	7	100	100	0	4.806	0.912	4.73	2.57	3.839	0.116	0.08	109	588	88	360	610	2.265	298	62	291	319	34823
20	11	14	Hs~MGC:BC009458.1~uORF:IOH13468~RFU:7703.46	HA20421~B20R14C11	18580	33470	120	326	302	131	43	29	29	29	2	6	98	95	0	2156	1917	501	26	115	115	119	24	20	100	100	0	0.146	0.151	0.148	0.118	2.375	0.151	0.834	108	496	88	2338	2075	-2.781	297	2041	273	1802	32609
38	1	15	Hs~MGC:BC011234.1~uORF:IOH10261~RFU:27098.46	HA20421~B38R15C01	7580	56190	150	326	310	134	43	29	29	32	13	40	100	98	0	2315	2062	916	44	123	123	148	73	49	100	98	0	0.135	0.145	0.144	0.147	1.855	0.133	0.82	176	735	91	2489	2220	-2.884	297	2192	281	1939	54641
41	21	14	Hs~Ref:NM_153710.2~uORF:IOH45542~RFU:3824.47	HA20421~B41R14C21	7100	60460	110	326	312	145	46	28	28	29	9	31	100	100	0	922	960	269	28	109	109	119	59	49	100	100	0	0.367	0.334	0.326	0.29	1.714	0.339	0.832	94	439	88	1111	1135	-1.448	298	813	284	851	29283
24	19	4	Hs~Ref:NM_032943.2~uORF:IOH38478~RFU:8838	HA20421~B24R04C19	20210	35960	120	325	331	109	32	32	32	52	36	69	100	100	0	1339	1342	248	18	145	145	184	89	48	100	99	0	0.245	0.25	0.25	0.241	1.575	0.215	0.699	108	446	91	1487	1496	-2.027	293	1194	299	1197	35698
26	21	17	Hs~Ref:NM_001008723.1~uORF:IOH43999~RFU:6404.36	HA20421~B26R17C21	11590	43080	70	325	348	122	35	31	31	59	52	88	100	97	0	1129	1128	83	7	134	134	247	182	73	100	100	0	0.295	0.319	0.284	0.295	1.57	0.322	0.538	38	202	80	1289	1311	-1.759	294	995	317	994	13237
30	1	15	Hs~MGC:BC052806.1~uORF:IOH28971~RFU:5611.75	HA20421~B30R15C01	7580	47170	100	325	344	145	42	28	28	28	2	7	100	100	0	745	736	157	21	132	132	132	9	6	100	100	0	0.485	0.523	0.516	0.468	1.827	0.542	0.793	86	459	89	910	920	-1.045	297	613	316	604	29541
5	19	22	ERa~N/A	HA20421~B05R22C19	6680	21580	110	324	311	87	27	29	29	30	3	10	100	100	0	150	147	14	9	108	108	113	38	33	61	2	0	7.024	7.231	6.686	7.216	1.736	8.802	0.593	96	560	83	337	321	2.812	295	42	282	39	29903
13	3	1	ERa~N/A	HA20421~B13R01C03	3490	26380	100	324	322	85	26	29	29	29	3	10	100	100	0	136	137	7	5	101	101	101	8	7	100	100	0	8.429	8.139	8.049	7.939	1.517	10.042	0.603	85	487	89	330	329	3.075	295	35	293	36	27343
13	19	22	ERa~N/A	HA20421~B13R22C19	6680	30590	90	324	352	101	28	28	28	29	2	6	100	100	0	151	149	11	7	109	109	109	6	5	100	98	0	7.048	8.1	7.71	8.146	1.372	9.211	0.678	71	375	86	338	364	2.817	296	42	324	40	24983
17	4	1	ERa~N/A	HA20421~B17R01C04	3640	30860	100	324	311	105	33	28	28	28	2	7	100	100	0	135	135	10	7	106	106	106	10	9	97	82	0	10.207	9.759	9.469	9.234	1.884	14.451	0.424	92	469	49	325	312	3.351	296	29	283	29	28597
21	10	3	Hs~Ref:NM_018990.1~uORF:IOH27033~RFU:17579.57	HA20421~B21R03C10	4870	35770	130	324	308	119	38	29	29	29	2	6	99	99	0	2593	2555	538	21	119	119	131	33	25	100	100	0	0.119	0.115	0.119	0.099	1.851	0.116	0.839	142	544	92	2769	2715	-3.068	295	2474	279	2436	43728
21	22	9	Hs~MGC:BC005840.2~uORF:IOH46093~RFU:17162.39	HA20421~B21R09C22	7260	36970	110	324	325	86	26	29	29	33	17	51	100	100	0	3162	3103	190	6	124	124	344	465	135	100	100	0	0.097	0.099	0.102	0.095	1.374	0.097	0.668	80	539	100	3333	3275	-3.364	295	3038	296	2979	26028
34	20	17	Hs~Ref:NM_194270.1~uORF:IOH43471~RFU:7916.07	HA20421~B34R17C20	11410	52080	100	324	575	1490	259	29	29	252	1122	445	2	2	0	2721	2565	1375	53	195	195	585	1142	195	66	55	0	0.117	0.23	0.123	0.163	2.498	1.724	0.486	80	441	100	2821	2916	-3.098	295	2526	546	2370	46038
42	3	1	ERa~N/A	HA20421~B42R01C03	8030	57850	110	324	324	91	28	28	28	28	2	7	100	100	0	155	158	16	10	118	118	119	10	8	100	88	0	8	7.4	7.71	7.535	1.682	9.068	0.542	95	544	85	333	336	3	296	37	296	40	30795
48	7	3	Hs~Ref:NM_207047.1~uORF:IOH44493~RFU:26997.76	HA20421~B48R03C07	17840	62710	130	324	325	113	34	29	29	30	6	20	100	100	0	3828	3418	1162	33	140	140	305	526	172	94	88	0	0.08	0.09	0.086	0.095	1.77	0.079	0.736	134	403	94	3983	3574	-3.644	295	3688	296	3278	43484
20	17	9	Hs~Ref:NM_013375.2~uORF:IOH1920~RFU:8853.25	HA20421~B20R09C17	19780	32480	120	323	297	126	42	29	29	30	4	13	96	96	0	1701	1536	498	32	104	104	140	86	61	99	99	0	0.184	0.187	0.188	0.153	2.904	0.177	0.737	115	523	93	1891	1700	-2.441	294	1597	268	1432	34174
46	22	4	Hs~Ref:NM_004912.3~uORF:IOH38232~RFU:10546.16	HA20421~B46R04C22	11800	62960	130	323	374	278	74	28	28	29	4	13	98	95	0	796	796	436	54	105	105	137	87	63	92	88	0	0.427	0.501	0.459	0.377	3.22	0.534	0.817	171	544	71	986	1037	-1.228	295	691	346	691	63874
13	20	22	ERa~N/A	HA20421~B13R22C20	6880	30590	90	322	308	111	36	29	29	29	2	6	100	100	0	138	141	12	8	107	107	108	6	5	98	96	0	9.452	8.206	7.442	7.98	1.927	12.822	0.441	86	352	85	324	313	3.241	293	31	279	34	26460
14	16	17	Hs~MGC:BC031549.1~uORF:IOH21007~RFU:13372.36	HA20421~B14R17C16	10550	29540	110	322	312	103	33	29	29	32	20	62	96	96	0	3064	2991	252	8	119	119	275	386	140	100	100	0	0.099	0.099	0.101	0.085	2.107	0.099	0.743	80	522	100	3238	3155	-3.329	293	2945	283	2872	24944
16	5	5	Hs~Ref:NM_199188.1~uORF:IOH38224~RFU:9548.88	HA20421~B16R05C05	17370	27160	130	322	312	101	32	30	30	37	21	56	100	96	0	2169	2025	712	35	114	114	129	80	62	99	98	0	0.142	0.148	0.149	0.152	1.948	0.124	0.712	128	564	89	2347	2193	-2.815	292	2055	282	1911	39881
22	14	19	Hs~MGC:BC066958.1~uORF:IOH61486~RFU:27082.3	HA20421~B22R19C14	10140	38930	120	322	300	127	42	30	30	40	37	92	92	87	0	3462	3004	1187	39	129	129	248	248	100	95	88	0	0.088	0.094	0.091	0.097	1.829	0.09	0.787	120	561	100	3625	3145	-3.513	292	3333	270	2875	35989
31	14	19	Hs~MGC:BC001304.1~uORF:IOH45994~RFU:27032.99	HA20421~B31R19C14	14700	48000	130	322	320	114	35	30	30	41	33	80	100	97	0	1343	2455	2203	89	143	143	239	199	83	100	98	0	0.243	0.125	0.24	0.158	2.978	0.031	0.124	144	319	87	1492	2602	-2.039	292	1200	290	2312	46060
47	22	15	Hs~Ref:NM_001699.3~CAT:PV3971~RFU:1211.67	HA20421~B47R15C22	16340	65130	110	322	306	71	23	29	29	32	11	34	100	100	0	122	122	12	9	190	190	678	1189	175	0	0	0	-4.309	-4.074	0	0	1	-0.02	0.008	80	511	100	225	209	Error	293	-68	277	-68	24504
23	17	3	Hs~Ref:NM_006838.1~uORF:IOH11106~RFU:5713.09	HA20421~B23R03C17	15270	35760	130	321	334	125	37	29	29	36	25	69	100	100	0	1038	959	229	23	110	110	157	409	260	89	79	0	0.315	0.359	0.337	0.352	1.735	0.331	0.706	124	487	87	1220	1154	-1.668	292	928	305	849	41381
29	12	5	Hs~MGC:BC050645.1~uORF:IOH27032~RFU:27079.4	HA20421~B29R05C12	5310	45140	120	321	291	110	37	28	28	28	2	7	100	98	0	3898	3739	702	18	126	126	126	9	7	100	100	0	0.078	0.073	0.075	0.061	2.147	0.074	0.864	124	500	86	4065	3876	-3.686	293	3772	263	3613	36055
34	1	16	Hs~Ref:NM_005546.3~CAT:PV3875~RFU:19409.16	HA20421~B34R16C01	7570	51870	110	321	328	59	17	28	28	28	2	7	100	100	0	3202	2955	764	25	136	136	139	16	11	100	100	0	0.096	0.106	0.103	0.111	1.617	0.093	0.781	104	471	95	3359	3119	-3.387	293	3066	300	2819	34062
36	3	1	ERa~N/A	HA20421~B36R01C03	17010	48880	110	321	327	96	29	28	28	28	2	7	100	100	0	148	149	11	7	114	114	115	11	9	98	85	0	8.618	8.543	8.804	8.358	1.725	10.044	0.557	91	492	32	327	334	3.107	293	34	299	35	29776
18	11	4	Hs~Ref:NM_016304.2~uORF:IOH7552~RFU:14945.72	HA20421~B18R04C11	9570	31480	120	320	286	95	33	29	29	30	5	16	99	98	0	2497	2332	521	22	143	143	159	48	30	100	100	0	0.124	0.117	0.121	0.104	1.871	0.117	0.873	117	509	91	2645	2446	-3.016	291	2354	257	2189	33462
37	19	22	ERa~N/A	HA20421~B37R22C19	6690	57570	110	320	318	85	26	28	28	28	3	10	100	100	0	159	211	116	54	112	112	113	8	7	100	100	0	6.213	2.929	6.067	4.238	2.456	3.034	0.261	85	562	79	339	389	2.635	292	47	290	99	27058
21	19	15	Hs~Ref:NM_002738.5~CAT:P2251~RFU:1187.22	HA20421~B21R15C19	6650	38190	70	319	313	49	15	30	30	44	54	122	100	100	0	157	160	13	8	115	115	120	42	35	48	0	0	6.881	6.289	6.341	6.488	1.401	7.63	0.602	39	201	86	331	328	2.783	289	42	283	45	12195
40	20	6	Hs~MGC:BC006105.1~uORF:IOH5992~RFU:27065.72	HA20421~B40R06C20	20370	54340	170	319	330	144	43	29	29	30	4	13	100	100	0	3484	3355	732	21	117	117	410	636	155	97	95	0	0.086	0.093	0.095	0.084	1.659	0.087	0.724	218	577	53	3657	3539	-3.537	290	3367	301	3238	71887
8	11	17	Hs~Ref:NM_001032293.1~uORF:IOH3584~RFU:27035.89	HA20421~B08R17C11	18560	20560	130	318	294	133	45	30	30	30	2	6	98	97	0	3087	2982	503	16	106	106	140	72	51	100	100	0	0.097	0.092	0.094	0.067	3.01	0.09	0.673	132	552	93	3269	3140	-3.372	288	2981	264	2876	38793
16	20	14	Hs~MGC:BC002559.1~uORF:IOH4053~RFU:22702.32	HA20421~B16R14C20	20370	28960	110	318	299	105	35	29	29	29	2	6	99	98	0	1076	1063	356	33	98	98	99	9	9	100	100	0	0.296	0.28	0.283	0.257	2.531	0.25	0.74	108	461	90	1267	1235	-1.759	289	978	270	965	32239
34	17	20	Hs~Ref:NM_207286.1~uORF:IOH50103~RFU:8053.33	HA20421~B34R20C17	10770	52670	110	318	324	108	33	28	28	29	3	10	100	100	0	1678	1570	502	31	150	150	248	307	123	97	88	0	0.19	0.208	0.197	0.209	1.844	0.189	0.773	102	493	92	1818	1716	-2.398	290	1528	296	1420	33073
42	2	17	Hs~Ref:NM_005720.1~uORF:IOH3992~RFU:8479.36	HA20421~B42R17C02	7810	61070	130	318	319	96	30	28	28	37	43	116	100	99	0	3064	2776	758	27	124	124	168	74	44	100	100	0	0.099	0.11	0.107	0.115	1.8	0.098	0.739	127	505	95	3230	2943	-3.342	290	2940	291	2652	40560
16	19	14	Hs~MGC:BC002559.1~uORF:IOH4053~RFU:23080.14	HA20421~B16R14C19	20180	28960	110	317	297	106	35	29	29	29	2	6	99	97	0	1068	1084	390	35	98	98	98	7	7	100	100	0	0.297	0.272	0.303	0.238	2.374	0.235	0.714	105	455	88	1258	1254	-1.752	288	970	268	986	31225
18	17	4	Hs~MGC:BC030290.1~uORF:IOH21571~RFU:5200.98	HA20421~B18R04C17	10760	31470	120	317	330	142	43	28	28	29	2	6	100	100	0	1067	1038	417	40	121	121	174	138	79	98	92	0	0.305	0.329	0.318	0.333	1.763	0.313	0.845	119	473	84	1235	1219	-1.711	289	946	302	917	39287
29	11	6	Hs~MGC:BC020726.1~uORF:IOH12969~RFU:20351.82	HA20421~B29R06C11	5100	45340	120	317	316	119	37	28	28	28	2	7	100	100	0	1426	1431	639	44	122	122	123	9	7	100	100	0	0.222	0.22	0.231	0.219	1.541	0.191	0.797	121	497	92	1593	1597	-2.174	289	1304	288	1309	38215
34	2	16	Hs~Ref:NM_005546.3~CAT:PV3875~RFU:19385.55	HA20421~B34R16C02	7770	51860	120	317	346	119	34	29	29	29	2	6	100	100	0	3035	2732	950	34	137	137	139	16	11	100	100	0	0.099	0.122	0.123	0.125	2.01	0.106	0.725	111	520	87	3186	2912	-3.331	288	2898	317	2595	38382
36	17	5	Hs~Ref:XM_378514.1~uORF:IOH42688~RFU:27008.95	HA20421~B36R05C17	19780	49680	170	317	289	211	73	28	28	31	20	64	91	80	0	1321	1815	1274	70	104	104	126	117	92	99	99	0	0.237	0.153	0.139	0.122	2.223	0.15	0.874	229	517	72	1506	1972	-2.074	289	1217	261	1711	66072
37	18	9	Hs~Ref:NM_080588.1~uORF:IOH46132~RFU:10195.8	HA20421~B37R09C18	6480	54970	130	317	317	84	26	31	31	56	62	110	100	95	0	3566	3503	421	12	303	303	1115	1306	117	98	95	0	0.088	0.089	0.09	0.086	1.441	0.062	0.446	122	545	86	3549	3486	-3.512	286	3263	286	3200	38616
16	6	8	Hs~Ref:NM_003582.1~N/A~RFU:12680.26	HA20421~B16R08C06	17570	27760	110	316	292	93	31	29	29	29	2	6	100	98	0	1462	1337	402	30	112	112	124	30	24	100	98	0	0.213	0.215	0.206	0.213	2.064	0.192	0.756	99	450	89	1637	1488	-2.234	287	1350	263	1225	28879
27	3	8	Hs~MGC:BC018736.1~uORF:IOH14106~RFU:16612.8	HA20421~B27R08C03	12450	41260	120	316	309	103	33	29	29	30	5	16	100	100	0	1314	1261	257	20	118	118	229	362	158	98	90	0	0.24	0.245	0.237	0.229	1.626	0.239	0.846	110	565	92	1483	1423	-2.059	287	1196	280	1143	33983
11	19	22	ERa~N/A	HA20421~B11R22C19	15680	26080	100	315	311	85	27	28	28	29	3	10	100	100	0	188	216	140	64	106	106	107	7	6	100	100	0	3.5	2.573	3.556	2.949	1.79	2.122	0.27	86	487	84	369	393	1.807	287	82	283	110	26709
13	13	2	Hs~MGC:BC011600.1~uORF:IOH13680~RFU:27066.14	HA20421~B13R02C13	5470	26580	130	315	301	102	33	30	30	50	50	100	98	93	0	3083	2956	779	26	117	117	520	1551	298	94	19	0	0.096	0.095	0.099	0.091	1.502	0.034	0.283	120	519	100	3251	3110	-3.379	285	2966	271	2839	36082
18	16	13	Hs~Ref:NM_183382.1~uORF:IOH40957~RFU:14399.97	HA20421~B18R13C16	10550	33280	120	315	286	115	40	29	29	29	2	6	100	99	0	1618	1601	572	35	113	113	115	12	10	100	100	0	0.19	0.173	0.169	0.16	1.727	0.164	0.842	111	506	87	1791	1745	-2.396	286	1505	257	1488	31713
25	6	3	Hs~Ref:NM_001207.2~uORF:IOH5823~RFU:23408.77	HA20421~B25R03C06	4060	40240	140	315	326	116	35	29	29	30	5	16	99	97	0	3102	2924	751	25	125	125	254	399	157	98	95	0	0.096	0.106	0.098	0.098	1.774	0.101	0.794	140	636	88	3263	3096	-3.38	286	2977	297	2799	45638
31	18	18	Hs~Ref:NM_182481.1~uORF:IOH58617~RFU:6855.41	HA20421~B31R18C18	15500	47800	110	315	369	256	69	29	29	29	4	13	98	98	0	1141	1105	314	28	125	125	165	137	83	100	98	0	0.281	0.347	0.283	0.253	2.179	0.4	0.782	96	486	88	1302	1320	-1.829	286	1016	340	980	35462
45	10	8	Hs~Ref:NM_002677.1~uORF:IOH27101~RFU:6277.86	HA20421~B45R08C10	4890	63760	120	315	298	125	41	28	28	28	3	10	100	100	0	756	787	537	68	108	108	118	29	24	99	99	0	0.443	0.398	0.455	0.379	1.942	0.25	0.507	119	449	92	935	949	-1.175	287	648	270	679	35462
13	6	7	Hs~Ref:NM_033256.1~uORF:IOH13214~RFU:23219.38	HA20421~B13R07C06	4080	27590	130	314	311	93	29	29	29	31	6	19	100	99	0	2192	2114	286	13	137	137	191	106	55	100	100	0	0.139	0.143	0.145	0.133	1.547	0.14	0.836	147	492	97	2340	2259	-2.85	285	2055	282	1977	45747
5	1	22	ERa~N/A	HA20421~B05R22C01	3080	21590	110	313	295	71	24	29	29	29	2	6	100	100	0	154	155	12	7	99	99	99	7	7	100	100	0	5.164	4.75	5.039	4.491	1.713	5.731	0.678	94	540	83	339	322	2.368	284	55	266	56	27691
9	21	6	Hs~MGC:BC040946.1~uORF:IOH26289~RFU:27031.33	HA20421~B09R06C21	7070	22850	130	313	283	116	40	29	29	29	2	6	98	96	0	3971	3656	829	22	115	115	118	20	16	100	100	0	0.074	0.072	0.075	0.059	2.171	0.07	0.8	132	527	88	4140	3795	-3.763	284	3856	254	3541	37390
13	18	9	Hs~MGC:BC008902.2~uORF:IOH46064~RFU:20152.08	HA20421~B13R09C18	6480	27990	110	313	305	98	32	28	28	28	2	7	100	100	0	2535	3232	3814	118	117	117	119	14	11	100	100	0	0.118	0.089	0.122	0.108	2.119	0.029	0.272	106	441	93	2703	3392	-3.085	285	2418	277	3115	32371
23	7	5	Hs~MGC:BC010929.1~uORF:IOH12868~RFU:11880.49	HA20421~B23R05C07	13270	36160	110	313	283	127	44	28	28	28	2	7	100	96	0	1708	1640	419	25	115	115	115	8	6	100	100	0	0.179	0.167	0.165	0.134	2.51	0.164	0.786	95	483	94	1878	1780	-2.483	285	1593	255	1525	26872
32	7	20	Hs~Ref:NM_021216.3~uORF:IOH57151~RFU:5612.46	HA20421~B32R20C07	17820	48170	100	313	301	95	31	28	28	28	2	7	100	100	0	526	505	124	24	105	105	106	10	9	100	100	0	0.677	0.683	0.68	0.662	1.595	0.688	0.829	73	482	89	706	673	-0.563	285	421	273	400	21973
38	3	7	Hs~Ref:NM_006337.3~uORF:IOH12378~RFU:14287.4	HA20421~B38R07C03	7970	54570	110	313	316	109	34	28	28	28	2	7	100	100	0	1419	1421	613	43	129	129	129	10	7	100	100	0	0.221	0.223	0.24	0.222	1.871	0.187	0.754	107	434	92	1575	1580	-2.178	285	1290	288	1292	33779
40	12	5	Hs~Ref:NM_003600.1~N/A~RFU:7817.84	HA20421~B40R05C12	18790	54140	160	313	342	152	44	29	29	30	9	30	99	99	0	903	798	578	72	115	115	121	24	19	100	99	0	0.36	0.458	0.555	0.528	1.839	0.301	0.585	187	595	50	1072	996	-1.472	284	788	313	683	63987
41	10	9	Hs~Ref:NM_138779.1~uORF:IOH10711~RFU:21850.74	HA20421~B41R09C10	4900	59450	130	313	308	109	35	28	28	28	3	10	100	100	0	3081	2889	748	25	113	113	124	31	25	100	100	0	0.096	0.101	0.099	0.099	1.688	0.098	0.84	119	506	93	3253	3056	-3.38	285	2968	280	2776	36674
42	4	15	Hs~MGC:BC069092.1~uORF:IOH63641~RFU:20986.86	HA20421~B42R15C04	8210	60650	170	313	395	337	85	28	28	49	92	187	60	56	0	1939	2285	1607	70	113	113	187	389	208	96	57	0	0.156	0.169	0.147	0.088	3.535	0.18	0.862	253	634	87	2111	2539	-2.68	285	1826	367	2172	99960
3	13	8	Hs~MGC:BC008364.1~uORF:IOH5969~RFU:27061.58	HA20421~B03R08C13	14480	14280	140	312	288	116	40	30	30	29	2	6	100	100	0	2055	1902	469	24	109	109	124	34	27	100	100	0	0.145	0.144	0.148	0.126	1.785	0.145	0.826	160	580	92	2228	2051	-2.787	282	1946	258	1793	46045
17	22	15	Hs~Ref:NM_004302.3~CAT:PV4312~RFU:18363.75	HA20421~B17R15C22	7240	33680	120	312	336	187	55	28	28	28	2	7	100	99	0	3763	3443	897	26	112	112	112	9	8	100	100	0	0.078	0.092	0.087	0.07	2.341	0.098	0.822	113	616	83	3935	3639	-3.684	284	3651	308	3331	37997
18	5	19	Hs~MGC:BC067826.1~uORF:IOH61627~RFU:13216.89	HA20421~B18R19C05	8350	34480	120	312	325	88	27	28	28	29	3	10	100	99	0	2045	1990	377	18	124	124	153	181	118	100	100	0	0.148	0.159	0.161	0.152	1.546	0.153	0.822	127	527	95	2205	2163	-2.758	284	1921	297	1866	41299
31	14	14	Hs~MGC:BC013957.1~uORF:IOH13899~RFU:27001.08	HA20421~B31R14C14	14680	46990	110	312	310	129	41	28	28	29	3	10	100	100	0	1707	1621	293	18	121	121	121	8	6	100	100	0	0.179	0.188	0.182	0.164	1.768	0.19	0.826	109	449	81	1870	1782	-2.481	284	1586	282	1500	33818
36	4	1	ERa~N/A	HA20421~B36R01C04	17210	48870	120	312	302	177	58	29	29	29	2	6	91	88	0	197	877	1797	204	111	111	111	8	7	94	91	0	3.291	0.356	3.351	1.225	13.156	0.01	0.004	118	617	49	369	1039	1.718	283	86	273	766	35681
38	1	22	ERa~N/A	HA20421~B38R22C01	7580	57570	100	312	291	117	40	28	28	28	4	14	97	97	0	183	532	633	118	119	119	120	9	7	100	100	0	4.438	0.637	4.436	1.508	6.994	0.084	0.044	89	472	72	348	676	2.15	284	64	263	413	25869
44	8	13	Hs~Ref:NM_182597.1~uORF:IOH44503~RFU:11955.53	HA20421~B44R13C08	18020	60250	170	312	308	116	37	28	28	28	3	10	100	100	0	1034	1827	2128	116	106	106	127	60	47	98	97	0	0.306	0.163	0.235	0.237	2.247	0.061	0.38	249	735	82	1212	2001	-1.708	284	928	280	1721	76680
45	2	22	ERa~N/A	HA20421~B45R22C02	3280	66560	100	312	320	70	21	27	27	28	11	39	100	100	0	123	137	77	56	83	83	84	8	9	100	100	0	7.125	5.426	6.477	6.456	1.51	4.822	0.154	71	461	59	325	347	2.833	285	40	293	54	22694
20	1	12	Hs~MGC:BC018137.1~uORF:IOH10369~RFU:10000.98	HA20421~B20R12C01	16600	33060	140	311	274	144	52	29	29	29	2	6	94	93	0	3363	2846	1134	39	112	112	139	80	57	100	100	0	0.087	0.09	0.094	0.072	3.227	0.087	0.756	148	757	82	3533	2979	-3.527	282	3251	245	2734	40624
25	11	2	Hs~MGC:BC002488.1~uORF:IOH3970~RFU:27058.68	HA20421~B25R02C11	5060	40040	130	311	311	97	31	30	30	35	16	45	100	100	0	1549	2851	3191	111	119	119	138	47	34	100	100	0	0.197	0.103	0.179	0.148	2.524	0.033	0.256	144	597	89	1711	3013	-2.347	281	1430	281	2732	44747
29	4	19	Hs~Ref:NM_003981.2~uORF:IOH5138~RFU:27058.26	HA20421~B29R19C04	3710	47940	150	311	328	103	31	29	29	36	19	52	100	100	0	4148	3908	807	20	120	120	176	114	64	100	100	0	0.07	0.079	0.076	0.077	1.496	0.072	0.789	193	498	95	4310	4087	-3.836	282	4028	299	3788	63297
37	5	16	Hs~Ref:NM_001105.2~CAT:PV4877~RFU:6961.18	HA20421~B37R16C05	3880	56370	100	311	319	191	59	28	28	28	2	7	100	100	0	3228	2823	938	33	121	121	126	24	19	100	100	0	0.091	0.108	0.105	0.08	2.779	0.107	0.718	91	434	89	3390	2993	-3.457	283	3107	291	2702	29009
40	12	20	Hs~MGC:BC017202.2~uORF:IOH57138~RFU:27061.99	HA20421~B40R20C12	18800	57150	120	311	298	126	42	28	28	28	2	7	100	100	0	3147	2998	1098	36	119	119	132	50	37	100	99	0	0.093	0.094	0.095	0.087	1.896	0.086	0.784	128	449	88	3311	3149	-3.419	283	3028	270	2879	38088
8	19	22	ERa~N/A	HA20421~B08R22C19	20140	21550	50	310	302	33	10	31	31	73	74	101	100	100	0	143	145	5	3	103	103	111	21	18	100	20	0	6.975	6.452	6.029	6.514	1.195	7.586	0.454	10	85	0	319	313	2.802	279	40	271	42	3020
16	11	5	Hs~Ref:NM_001626.2~N/A~RFU:9148.85	HA20421~B16R05C11	18570	27160	100	310	270	147	54	28	28	28	2	7	97	92	0	1953	1917	602	31	104	104	105	12	11	100	100	0	0.153	0.133	0.123	0.093	2.724	0.143	0.839	90	419	90	2131	2055	-2.713	282	1849	242	1813	24286
29	3	19	Hs~Ref:NM_003981.2~uORF:IOH5138~RFU:27044.59	HA20421~B29R19C03	3510	47950	150	310	307	78	25	31	31	42	21	50	100	100	0	4175	4065	612	15	149	149	236	136	57	100	100	0	0.069	0.07	0.07	0.068	1.393	0.065	0.84	186	469	97	4305	4192	-3.851	279	4026	276	3916	57033
35	20	6	Hs~Ref:NM_022101.1~uORF:IOH27781~RFU:27064.89	HA20421~B35R06C20	15900	49870	120	310	314	125	39	28	28	28	2	7	100	100	0	2287	2128	491	23	118	118	118	9	7	100	100	0	0.13	0.142	0.138	0.132	1.798	0.137	0.792	120	515	95	2451	2296	-2.943	282	2169	286	2010	37654
40	19	6	Hs~MGC:BC006105.1~uORF:IOH5992~RFU:0	HA20421~B40R06C19	20210	54330	180	310	299	119	39	29	29	33	20	60	100	99	0	3259	3154	530	16	237	237	548	684	124	98	97	0	0.093	0.093	0.095	0.084	1.614	0.081	0.675	253	763	11	3303	3187	-3.427	281	3022	270	2917	75588
42	21	12	Hs~MGC:BC103812.1~uORF:IOH63363~RFU:6914.45	HA20421~B42R12C21	11630	60070	130	310	311	105	33	28	28	32	14	43	100	99	0	1454	1356	375	27	112	112	120	24	20	100	100	0	0.21	0.227	0.23	0.229	1.549	0.21	0.825	134	461	96	1624	1527	-2.251	282	1342	283	1244	41637
44	11	14	Hs~MGC:BC016828.1~uORF:IOH23007~RFU:5924.14	HA20421~B44R14C11	18650	60470	100	310	316	134	42	29	29	32	11	34	98	98	0	914	906	286	31	105	105	127	65	51	100	100	0	0.347	0.358	0.367	0.329	1.748	0.354	0.841	93	408	94	1090	1088	-1.526	281	809	287	801	29402
47	8	16	Hs~Ref:NM_139016.2~uORF:IOH27635~RFU:23259.7	HA20421~B47R16C08	13540	65330	130	310	309	82	26	29	29	34	14	41	100	100	0	1643	1561	318	20	167	167	205	103	50	100	100	0	0.19	0.201	0.199	0.201	1.652	0.168	0.699	122	596	94	1757	1674	-2.393	281	1476	280	1394	37747
15	11	13	Hs~MGC:BC028059.1~uORF:IOH59056~RFU:11233.33	HA20421~B15R13C11	14040	28770	110	309	316	114	36	30	30	36	32	88	98	96	0	1258	1580	1236	78	152	152	349	533	152	100	60	0	0.252	0.2	0.234	0.207	1.817	0.096	0.363	80	485	100	1385	1714	-1.987	279	1106	286	1428	25311
21	3	1	ERa~N/A	HA20421~B21R01C03	3480	35350	110	309	309	84	27	29	29	29	6	20	100	100	0	144	150	43	28	108	108	108	8	7	100	98	0	7.778	6.667	7.479	7.469	1.595	6.599	0.444	82	552	77	316	322	2.959	280	36	280	42	25321
31	9	3	Hs~Ref:NM_021079.2~uORF:IOH14141~RFU:27064.48	HA20421~B31R03C09	13690	44800	130	309	283	116	40	29	29	29	2	6	100	98	0	1588	1795	1752	97	123	123	130	35	26	100	96	0	0.191	0.152	0.188	0.163	2.068	0.066	0.361	123	444	92	1745	1926	-2.387	280	1465	254	1672	34848
43	6	8	Hs~MGC:BC011885.1~uORF:IOH14206~RFU:8317.02	HA20421~B43R08C06	13150	59260	110	309	300	73	24	29	29	42	33	78	100	100	0	979	988	87	8	124	124	278	271	97	100	100	0	0.327	0.314	0.326	0.302	1.383	0.263	0.511	80	296	100	1135	1135	-1.61	280	855	271	864	23995
44	1	16	Hs~Ref:NM_000586.2~CAT_PHC0027~RFU:580.97	HA20421~B44R16C01	16630	60840	50	309	307	112	36	32	32	51	31	60	100	100	0	110	109	7	6	106	106	105	6	5	12	4	0	69.25	91.667	51.333	49.052	1.888	124.019	0.022	25	71	77	281	278	6.114	277	4	275	3	7681
45	9	12	Hs~MGC:BC033710.1~uORF:IOH21756~RFU:20329.12	HA20421~B45R12C09	4680	64560	130	309	303	103	33	28	28	28	3	10	100	99	0	3893	3597	1163	32	101	101	107	25	23	100	100	0	0.074	0.079	0.077	0.079	2.17	0.073	0.838	145	538	96	4073	3771	-3.754	281	3792	275	3496	43878
48	1	16	Hs~Ref:NM_005409.3~CAT_PHC1695~RFU:2822.81	HA20421~B48R16C01	16630	65310	110	309	308	109	35	31	31	38	20	52	98	98	0	121	121	10	8	150	150	283	295	104	0	0	0	-9.586	-9.552	0	0	1	-0.874	0.03	80	565	100	249	248	Error	278	-29	277	-29	24651
13	5	7	Hs~Ref:NM_033256.1~uORF:IOH13214~RFU:26321.48	HA20421~B13R07C05	3890	27590	140	308	305	96	31	29	29	30	6	20	99	99	0	2080	2028	278	13	163	163	194	102	52	100	100	0	0.146	0.148	0.145	0.134	1.813	0.145	0.785	152	547	94	2196	2141	-2.781	279	1917	276	1865	46413
17	13	12	Hs~Ref:NM_032338.2~uORF:IOH7537~RFU:9482.02	HA20421~B17R12C13	5440	33080	120	308	293	99	33	28	28	28	2	7	100	100	0	1153	1103	298	27	112	112	113	11	9	100	100	0	0.269	0.267	0.261	0.26	1.446	0.257	0.839	116	517	91	1321	1256	-1.894	280	1041	265	991	33996
20	14	18	Hs~MGC:BC015505.1~uORF:IOH9981~RFU:24178.68	HA20421~B20R18C14	19190	34260	130	308	296	135	45	29	29	33	18	54	100	97	0	1763	1700	465	27	128	128	212	231	108	99	97	0	0.171	0.17	0.172	0.152	1.915	0.16	0.686	134	556	90	1914	1839	-2.551	279	1635	267	1572	39665
27	5	15	Hs~Ref:NM_003384.1~uORF:IOH41408~RFU:26911.57	HA20421~B27R15C05	12850	42660	110	308	298	97	32	29	29	29	2	6	100	99	0	1663	1601	318	19	124	124	129	18	13	99	98	0	0.181	0.182	0.191	0.173	2.509	0.171	0.76	103	458	85	1818	1746	-2.464	279	1539	269	1477	30732
29	20	18	Hs~Ref:NM_022156.3~uORF:IOH39856~RFU:27076.08	HA20421~B29R18C20	6910	47750	130	308	304	146	48	30	30	32	12	37	100	100	0	2586	2414	507	21	137	137	152	36	23	100	100	0	0.114	0.12	0.111	0.104	1.95	0.115	0.672	139	499	92	2727	2551	-3.139	278	2449	274	2277	42208
13	3	10	Hs~MGC:BC062338.1~uORF:IOH40690~RFU:23927.15	HA20421~B13R10C03	3480	28190	140	307	268	101	37	30	30	38	23	60	99	94	0	4206	3918	951	24	119	119	600	810	135	98	96	0	0.068	0.063	0.068	0.058	1.724	0.063	0.731	156	469	100	4364	4037	-3.883	277	4087	238	3799	41835
31	1	3	Hs~Ref:NM_199139.1~uORF:IOH44783~RFU:25372.12	HA20421~B31R03C01	12080	44790	130	307	307	136	44	28	28	28	2	7	100	98	0	2541	2412	798	33	128	128	129	11	8	100	100	0	0.116	0.122	0.111	0.104	2.029	0.118	0.818	121	687	88	2692	2563	-3.112	279	2413	279	2284	37119
40	1	5	Hs~MGC:BC010501.1~uORF:IOH10253~RFU:21652.48	HA20421~B40R05C01	16590	54150	120	307	294	71	24	30	30	52	42	80	100	99	0	1741	1664	281	16	297	297	512	540	105	97	86	0	0.192	0.193	0.196	0.192	1.57	0.146	0.58	136	401	93	1721	1631	-2.382	277	1444	264	1367	39977
23	5	15	Hs~MGC:BC060319.1~uORF:IOH29295~RFU:24367.23	HA20421~B23R15C05	12870	38180	130	306	291	149	51	29	29	29	2	6	99	96	0	3037	2634	848	32	114	114	115	8	6	100	100	0	0.095	0.104	0.098	0.086	2.282	0.1	0.732	123	462	87	3200	2782	-3.399	277	2923	262	2520	35732
33	22	20	Hs~Ref:NM_016359.2~uORF:IOH45439~RFU:10561.32	HA20421~B33R20C22	7260	52650	110	306	284	99	34	28	28	29	3	10	100	99	0	1014	940	296	31	130	130	133	23	17	100	100	0	0.314	0.316	0.312	0.313	1.951	0.291	0.796	104	514	93	1162	1066	-1.669	278	884	256	810	29515
36	12	13	Hs~MGC:BC031830.1~uORF:IOH25818~RFU:26661.69	HA20421~B36R13C12	18810	51290	120	306	287	122	42	29	29	29	2	6	100	100	0	1830	1702	388	22	109	109	111	16	14	100	100	0	0.161	0.162	0.168	0.145	1.787	0.155	0.772	103	621	93	1998	1851	-2.635	277	1721	258	1593	29536
45	9	8	Hs~Ref:NM_002677.1~uORF:IOH27101~RFU:7710.93	HA20421~B45R08C09	4690	63760	130	306	312	100	32	28	28	28	3	10	100	100	0	817	751	194	25	111	111	124	39	31	97	96	0	0.394	0.444	0.439	0.455	1.646	0.41	0.802	127	571	91	984	924	-1.345	278	706	284	640	39644
13	4	10	Hs~MGC:BC062338.1~uORF:IOH40690~RFU:23500.75	HA20421~B13R10C04	3680	28190	140	305	284	91	32	29	29	35	19	54	100	99	0	4320	3951	975	24	113	113	392	670	170	98	95	0	0.066	0.066	0.067	0.067	1.764	0.06	0.711	156	531	100	4483	4093	-3.93	276	4207	255	3838	44241
29	9	14	Hs~Ref:NM_005870.3~uORF:IOH53845~RFU:17778.88	HA20421~B29R14C09	4700	46940	110	305	314	80	25	29	29	31	8	25	100	100	0	1499	1493	156	10	146	146	526	607	115	100	68	0	0.204	0.212	0.208	0.205	1.286	0.143	0.468	80	480	100	1629	1632	-2.293	276	1353	285	1347	25133
42	4	17	Hs~Ref:NM_004635.2~uORF:IOH3889~RFU:13612.93	HA20421~B42R17C04	8210	61070	140	305	309	99	32	28	28	29	5	17	100	100	0	2088	1787	623	34	112	112	135	63	46	100	100	0	0.14	0.168	0.165	0.178	1.736	0.155	0.831	153	681	93	2253	1956	-2.835	277	1976	281	1675	47263
46	4	1	ERa~N/A	HA20421~B46R01C04	8220	62350	110	305	306	65	21	28	28	29	10	34	100	100	0	142	144	14	9	108	108	108	8	7	98	90	0	8.147	7.722	8.151	8.119	1.525	7.91	0.694	88	507	53	311	314	3.026	277	34	278	36	26886
13	1	22	ERa~N/A	HA20421~B13R22C01	3090	30600	110	304	302	97	32	29	29	30	9	30	100	100	0	152	475	680	143	102	102	103	8	7	100	98	0	5.5	0.732	5.364	2.439	4.977	0.146	0.122	79	581	72	325	646	2.459	275	50	273	373	23883
15	12	13	Hs~MGC:BC028059.1~uORF:IOH59056~RFU:10973.58	HA20421~B15R13C12	14250	28770	120	304	295	92	31	30	30	36	30	83	98	95	0	1392	1351	203	15	141	141	346	517	149	98	90	0	0.219	0.219	0.224	0.204	1.584	0.151	0.513	124	544	95	1525	1475	-2.191	274	1251	265	1210	36533
21	21	15	Hs~Ref:NM_001007071.1~CAT:PV3831~RFU:16094.4	HA20421~B21R15C21	7070	38170	120	304	306	125	40	29	29	29	2	6	100	100	0	1925	2048	799	39	115	115	116	10	8	100	100	0	0.152	0.143	0.153	0.133	1.787	0.132	0.796	107	566	92	2085	2210	-2.718	275	1810	277	1933	32724
35	22	16	Hs~MGC:BC012887.1~uORF:IOH25768~RFU:12171.81	HA20421~B35R16C22	16300	51860	120	304	286	82	28	29	29	29	3	10	100	100	0	849	848	343	40	122	122	123	11	8	100	100	0	0.378	0.354	0.373	0.365	1.514	0.296	0.743	116	574	87	1002	983	-1.403	275	727	257	726	33212
40	18	7	Hs~Ref:NM_004217.1~N/A~RFU:24329.52	HA20421~B40R07C18	20000	54560	120	304	292	109	37	29	29	30	5	16	100	100	0	2069	1892	480	25	120	120	205	229	111	95	95	0	0.141	0.148	0.147	0.143	1.89	0.138	0.723	111	547	90	2224	2035	-2.825	275	1949	263	1772	32447
41	15	17	Hs~MGC:BC034692.1~uORF:IOH22176~RFU:20932.75	HA20421~B41R17C15	5900	61060	140	303	295	114	38	28	28	28	5	17	100	98	0	2657	2302	842	36	107	107	132	66	50	100	99	0	0.108	0.122	0.117	0.124	2.082	0.112	0.796	152	578	89	2825	2462	-3.213	275	2550	267	2195	44899
47	14	8	Hs~MGC:BC035568.1~uORF:IOH27552~RFU:14899.39	HA20421~B47R08C14	14730	63720	110	303	331	140	42	28	28	30	12	40	97	97	0	1907	1846	309	16	98	98	129	145	112	100	98	0	0.152	0.173	0.163	0.148	1.864	0.164	0.774	80	348	100	2084	2051	-2.718	275	1809	303	1748	26489
17	13	5	Hs~Ref:NM_032140.1~uORF:IOH6250~RFU:27054.12	HA20421~B17R05C13	5450	31680	120	302	300	126	42	29	29	29	2	6	100	100	0	2775	5474	9104	166	124	124	222	174	78	100	100	0	0.103	0.051	0.1	0.065	3.465	0.006	0.062	132	452	85	2924	5621	-3.28	273	2651	271	5350	39663
18	1	22	ERa~N/A	HA20421~B18R22C01	7550	35070	110	302	299	70	23	29	29	29	5	17	100	100	0	147	147	9	6	119	119	127	27	21	52	3	0	9.75	9.643	9.677	9.968	1.595	13.256	0.17	99	507	88	301	298	3.285	273	28	270	28	29613
22	18	20	Hs~Ref:NM_199247.1~uORF:IOH43177~RFU:14864.96	HA20421~B22R20C18	10950	39150	150	302	296	105	35	30	30	41	31	75	100	98	0	960	939	511	54	116	116	154	117	75	99	87	0	0.322	0.323	0.378	0.369	1.935	0.229	0.597	171	636	86	1116	1089	-1.634	272	844	266	823	50653
24	1	22	ERa~N/A	HA20421~B24R22C01	16600	39570	110	302	289	68	23	29	29	29	2	6	100	100	0	146	145	12	8	103	103	103	8	7	100	98	0	6.349	6.19	6.378	6.146	1.432	7.054	0.628	85	539	42	316	302	2.666	273	43	260	42	24541
26	20	17	Hs~Ref:NM_031845.1~uORF:IOH37776~RFU:27059.09	HA20421~B26R17C20	11390	43100	170	302	331	150	45	30	30	44	39	88	99	97	0	1800	1703	241	14	145	145	284	267	94	100	100	0	0.164	0.193	0.181	0.171	1.635	0.194	0.698	247	670	71	1927	1859	-2.605	272	1655	301	1558	81768
39	19	15	Hs~Ref:NM_000294.1~CAT:PV4555~RFU:12657.06	HA20421~B39R15C19	15690	56170	110	302	289	137	47	28	28	29	12	41	96	95	0	2046	1986	427	21	124	124	124	10	8	100	100	0	0.143	0.14	0.136	0.112	2.215	0.137	0.66	80	357	100	2196	2123	-2.81	274	1922	261	1862	23088
45	7	16	Hs~MGC:BC048970.1~uORF:IOH26893~RFU:4375.52	HA20421~B45R16C07	4280	65360	110	302	283	76	26	28	28	28	2	7	100	100	0	880	842	230	27	92	92	93	7	7	100	100	0	0.348	0.34	0.339	0.341	1.511	0.317	0.843	101	457	92	1062	1005	-1.524	274	788	255	750	28590
20	2	12	Hs~MGC:BC018137.1~uORF:IOH10369~RFU:7993.8	HA20421~B20R12C02	16800	33060	140	301	275	129	46	28	28	29	3	10	99	97	0	3388	2826	1182	41	125	125	195	237	121	97	91	0	0.084	0.091	0.093	0.086	2.265	0.087	0.813	149	607	87	3536	2948	-3.579	273	3263	247	2701	40990
24	9	14	Hs~Ref:NM_032377.2~uORF:IOH6191~RFU:8059.01	HA20421~B24R14C09	18220	37930	40	301	283	72	25	64	64	153	144	94	80	20	0	1060	1281	422	32	331	331	431	355	82	100	73	0	0.325	0.231	0.23	0.233	1.606	0.173	0.364	15	48	55	966	1169	-1.621	237	729	219	950	4250
46	3	5	Hs~Ref:NM_006439.3~uORF:IOH12221~RFU:27005.64	HA20421~B46R05C03	7990	63160	140	301	308	122	39	28	28	29	4	13	100	100	0	3160	2868	784	27	118	118	142	75	52	100	100	0	0.09	0.102	0.102	0.094	1.861	0.099	0.816	168	417	90	3315	3030	-3.478	273	3042	280	2750	51753
2	16	19	Hs~Ref:NM_001966.2~uORF:IOH62346~RFU:25300.43	HA20421~B02R19C16	10580	16480	120	300	292	99	33	30	30	30	2	6	100	98	0	1787	1715	280	16	114	114	122	28	22	100	100	0	0.161	0.164	0.17	0.143	2.002	0.16	0.807	122	495	89	1943	1863	-2.631	270	1673	262	1601	35607
8	6	8	Hs~Ref:NM_001896.1~N/A~RFU:10426.03	HA20421~B08R08C06	17560	18760	160	300	280	133	47	30	30	31	3	9	100	100	0	2031	2862	2798	97	119	119	155	77	49	100	100	0	0.141	0.091	0.139	0.087	3.167	0.025	0.135	173	551	68	2182	2993	-2.824	270	1912	250	2743	48375
8	14	21	Hs~Ref:Q02297-1~CAT_13499-H08H-25~RFU:738.92	HA20421~B08R21C14	19160	21370	70	300	296	27	9	31	31	40	24	60	100	100	0	151	151	13	8	102	102	106	17	16	100	79	0	5.49	5.408	5.324	5.548	1.332	6.695	0.309	24	213	55	318	314	2.457	269	49	265	49	7106
12	1	4	Hs~MGC:BC011842.2~uORF:IOH14099~RFU:11952.58	HA20421~B12R04C01	16580	22480	120	300	280	142	50	30	30	30	3	10	99	95	0	3179	3016	580	19	111	111	125	38	30	100	100	0	0.088	0.086	0.086	0.057	3.028	0.087	0.713	123	573	90	3338	3155	-3.506	270	3068	250	2905	34402
13	16	19	Hs~Ref:XM_374177.2~uORF:IOH43615~RFU:26453.26	HA20421~B13R19C16	6080	30000	130	300	292	126	43	29	29	29	2	6	96	95	0	3226	3263	1238	37	112	112	117	17	14	100	100	0	0.087	0.083	0.086	0.073	1.983	0.077	0.761	130	464	87	3385	3414	-3.522	271	3114	263	3151	37963
19	19	22	ERa~N/A	HA20421~B19R22C19	15670	35090	110	300	291	101	34	29	29	28	2	7	100	100	0	151	155	16	10	106	106	106	8	7	100	100	0	6.022	5.347	5.8	5.198	1.715	6.936	0.618	84	544	74	316	311	2.59	271	45	262	49	24432
22	22	17	Hs~Ref:NM_013264.2~uORF:IOH45462~RFU:4279.79	HA20421~B22R17C22	11760	38540	110	300	283	120	42	30	30	372	1476	396	0	0	0	817	837	212	25	114	114	191	312	163	98	58	0	0.384	0.35	0.328	0.308	1.71	2.92	0.368	79	388	82	973	976	-1.381	270	703	253	723	22395
23	14	8	Hs~MGC:BC014394.1~uORF:IOH22936~RFU:27000.25	HA20421~B23R08C14	14680	36770	130	300	297	154	51	29	29	30	4	13	98	97	0	2629	2601	1084	41	141	141	184	98	53	96	96	0	0.109	0.109	0.104	0.093	3.427	0.087	0.539	133	457	94	2759	2728	-3.199	271	2488	268	2460	39464
25	4	8	Hs~MGC:BC021930.1~uORF:IOH13703~RFU:27065.72	HA20421~B25R08C04	3650	41260	130	300	287	97	33	29	29	29	2	6	99	98	0	2358	2122	606	28	118	118	118	12	10	100	100	0	0.121	0.129	0.125	0.116	1.99	0.123	0.828	140	477	84	2511	2262	-3.047	271	2240	258	2004	40195
35	19	6	Hs~Ref:NM_022101.1~uORF:IOH27781~RFU:27071.52	HA20421~B35R06C19	15690	49860	110	300	284	95	33	29	29	29	2	6	100	100	0	2254	2355	644	27	120	120	121	9	7	100	100	0	0.127	0.114	0.115	0.108	1.606	0.105	0.798	113	429	88	2405	2490	-2.977	271	2134	255	2235	32147
39	2	8	Hs~Ref:NM_005211.1~N/A~RFU:3304.96	HA20421~B39R08C02	12290	54770	100	300	299	123	41	28	28	28	2	7	100	100	0	524	509	71	13	128	128	162	66	40	100	100	0	0.687	0.711	0.702	0.65	1.5	0.808	0.762	90	418	92	668	652	-0.542	272	396	271	381	26917
43	6	13	Hs~Ref:NM_006628.4~uORF:IOH3044~RFU:27066.97	HA20421~B43R13C06	13150	60270	130	300	305	88	28	28	28	28	2	7	100	100	0	3759	3477	866	24	119	119	136	40	29	100	100	0	0.075	0.082	0.08	0.085	1.786	0.076	0.802	138	495	91	3912	3635	-3.742	272	3640	277	3358	42157
12	17	4	Hs~MGC:BC033708.1~uORF:IOH21753~RFU:27011.02	HA20421~B12R04C17	19790	22470	130	299	310	138	44	30	30	33	11	33	98	97	0	3035	3010	705	23	113	113	198	156	78	100	99	0	0.092	0.097	0.097	0.082	2.098	0.095	0.736	130	505	89	3191	3177	-3.441	269	2922	280	2897	40362
12	8	16	Hs~Ref:NM_005416.1~uORF:IOH59847~RFU:27041.27	HA20421~B12R16C08	17980	24890	130	299	348	251	72	30	30	47	41	87	84	77	0	6111	5702	1366	23	107	107	125	91	72	100	100	0	0.045	0.057	0.047	0.03	4.701	0.053	0.524	126	516	77	6273	5913	-4.48	269	6004	318	5595	43810
15	1	12	Hs~MGC:BC033230.1~uORF:IOH23262~RFU:14524.03	HA20421~B15R12C01	12050	28570	150	299	303	124	40	29	29	31	12	38	100	100	0	5786	5098	1828	35	120	120	283	436	154	98	98	0	0.048	0.055	0.054	0.055	1.925	0.053	0.823	156	845	100	5936	5252	-4.391	270	5666	274	4978	47258
21	11	2	Hs~Ref:NM_001006634.1~uORF:IOH44197~RFU:20305.4	HA20421~B21R02C11	5060	35570	130	299	283	109	38	29	29	29	2	6	100	100	0	1441	1328	304	22	119	119	123	16	13	100	100	0	0.204	0.21	0.208	0.187	1.842	0.208	0.808	140	605	93	1592	1463	-2.292	270	1322	254	1209	39626
47	22	2	Hs~Ref:NM_003093.1~uORF:IOH41465~RFU:27052.88	HA20421~B47R02C22	16350	62530	130	299	294	93	31	28	28	28	2	7	100	100	0	4858	4364	1323	30	102	102	120	48	40	100	100	0	0.057	0.062	0.064	0.065	2.378	0.055	0.764	133	661	94	5027	4528	-4.133	271	4756	266	4262	39059
9	1	22	ERa~N/A	HA20421~B09R22C01	3060	26040	110	298	287	68	23	29	29	29	2	6	100	100	0	127	128	9	7	98	98	99	6	6	98	96	0	9.276	8.6	9.265	8.871	1.538	10.647	0.638	82	524	60	298	288	3.213	269	29	258	30	23506
10	14	20	Hs~MGC:NM_178553.2~uORF:IOH25885~RFU:27078.98	HA20421~B10R20C14	10190	25640	130	298	290	107	36	30	30	30	3	10	100	100	0	2934	2850	388	13	122	122	134	26	19	100	100	0	0.095	0.095	0.094	0.086	1.601	0.094	0.786	152	546	93	3080	2988	-3.391	268	2812	260	2728	44039
10	20	22	ERa~N/A	HA20421~B10R22C20	11410	26040	70	298	281	82	29	29	29	41	34	82	100	100	0	150	149	12	8	117	117	200	276	138	0	0	0	8.152	7.875	7.684	7.611	1.598	8.076	0.439	34	193	48	302	284	3.027	269	33	252	32	9542
16	7	7	Hs~MGC:BC001755.1~uORF:IOH4451~RFU:27032.16	HA20421~B16R07C07	17770	27560	130	298	285	124	43	29	29	29	3	10	100	98	0	2014	3391	3976	117	130	130	139	37	26	100	100	0	0.143	0.079	0.121	0.09	2.685	0.033	0.385	127	517	89	2153	3517	-2.808	269	1884	256	3261	36205
35	19	22	ERa~N/A	HA20421~B35R22C19	15700	53060	100	298	301	83	27	28	28	29	2	6	100	100	0	163	162	11	6	125	125	125	8	6	98	97	0	7.105	7.378	7.851	7.448	1.643	9.932	0.516	88	484	76	308	310	2.829	270	38	273	37	26507
40	11	20	Hs~MGC:BC017202.2~uORF:IOH57138~RFU:27070.69	HA20421~B40R20C11	18600	57150	120	298	268	102	38	28	28	28	2	7	98	98	0	3299	3028	743	24	119	119	127	23	18	100	100	0	0.085	0.083	0.085	0.075	1.728	0.08	0.832	125	523	84	3450	3149	-3.558	270	3180	240	2909	33510
47	11	8	Hs~MGC:BC036094.1~uORF:IOH27258~RFU:18022.13	HA20421~B47R08C11	14130	63730	120	298	279	93	33	29	29	30	5	16	100	100	0	2159	2045	736	35	237	237	229	61	26	96	96	0	0.14	0.138	0.143	0.153	2.801	0.119	0.762	126	492	94	2191	2058	-2.837	269	1922	250	1808	35199
48	1	22	ERa~N/A	HA20421~B48R22C01	16630	66510	120	298	289	75	25	28	28	31	15	48	100	100	0	124	123	15	12	87	87	138	276	200	0	0	0	7.297	7.25	7.072	7.804	1.771	8.047	0.297	91	717	60	307	297	2.867	270	37	261	36	26280
9	15	6	Hs~Ref:NM_013975.1~uORF:IOH40893~RFU:24957.32	HA20421~B09R06C15	5870	22840	140	297	263	108	41	30	30	32	7	21	98	97	0	1985	1766	507	28	117	117	158	82	51	100	100	0	0.143	0.141	0.148	0.122	1.973	0.144	0.847	158	566	92	2135	1882	-2.807	267	1868	233	1649	41625
11	9	17	Hs~Ref:NM_012341.2~uORF:IOH26105~RFU:10233.68	HA20421~B11R17C09	13680	25090	120	297	290	102	35	29	29	29	2	6	100	100	0	1495	1459	392	26	110	110	110	7	6	100	100	0	0.194	0.193	0.183	0.174	1.874	0.181	0.775	117	506	94	1653	1610	-2.37	268	1385	261	1349	33936
18	15	13	Hs~Ref:NM_183382.1~uORF:IOH40957~RFU:14221.37	HA20421~B18R13C15	10350	33280	120	297	292	118	40	28	28	28	2	7	100	100	0	1755	1622	349	21	117	117	121	16	13	100	100	0	0.164	0.175	0.181	0.158	1.641	0.178	0.853	112	484	88	1907	1769	-2.606	269	1638	264	1505	32694
25	5	20	Hs~Ref:NM_032848.1~uORF:IOH13466~RFU:7606.91	HA20421~B25R20C05	3860	43640	110	297	291	89	30	29	29	29	2	6	100	100	0	856	833	255	30	116	116	120	15	12	100	100	0	0.362	0.365	0.374	0.369	1.494	0.339	0.81	111	469	95	1008	979	-1.465	268	740	262	717	32301
29	18	19	Hs~Ref:NM_018132.3~uORF:IOH45979~RFU:15686.53	HA20421~B29R19C18	6510	47950	120	297	316	123	38	29	29	77	130	168	88	51	0	1373	1280	316	24	126	126	132	20	15	100	100	0	0.215	0.249	0.207	0.238	2.042	0.222	0.656	118	487	92	1515	1441	-2.218	268	1247	287	1154	37253
35	20	22	ERa~N/A	HA20421~B35R22C20	15890	53050	90	297	299	85	28	29	29	30	6	20	100	100	0	181	183	16	8	125	125	127	9	7	100	98	0	4.786	4.655	4.94	4.568	1.558	6.445	0.542	82	346	82	324	328	2.259	268	56	270	58	24484
26	16	3	Hs~Ref:NM_018664.1~uORF:IOH44746~RFU:27050.39	HA20421~B26R03C16	10590	40280	140	296	292	121	41	29	29	29	2	6	100	100	0	4497	4158	841	20	118	118	138	43	31	100	100	0	0.061	0.065	0.062	0.056	1.851	0.066	0.808	156	474	89	4646	4303	-4.036	267	4379	263	4040	45579
33	7	7	Hs~Ref:NM_000997.2~uORF:IOH1585~RFU:4235.87	HA20421~B33R07C07	4270	50030	90	296	265	101	38	29	29	29	2	6	100	100	0	972	935	241	25	131	131	265	328	123	98	68	0	0.317	0.294	0.321	0.276	1.75	0.257	0.597	69	335	85	1108	1040	-1.655	267	841	236	804	18285
45	2	14	Hs~MGC:BC012026.1~uORF:IOH10767~RFU:9646.28	HA20421~B45R14C02	3290	64960	110	296	267	122	45	27	27	28	2	7	100	100	0	2565	2267	763	33	112	112	116	20	17	100	100	0	0.11	0.111	0.118	0.101	1.553	0.111	0.869	103	438	96	2722	2395	-3.189	269	2453	240	2155	27499
17	10	3	Hs~Ref:NM_002904.4~uORF:IOH14621~RFU:27066.97	HA20421~B17R03C10	4850	31280	130	295	313	109	34	28	28	29	4	13	100	100	0	2802	2721	470	17	116	116	126	34	26	100	100	0	0.099	0.109	0.104	0.103	1.583	0.106	0.791	133	524	86	2953	2890	-3.331	267	2686	285	2605	41644
21	14	8	Hs~MGC:NM_152362.1~uORF:IOH10838~RFU:7935.11	HA20421~B21R08C14	5650	36770	110	295	290	148	51	29	29	30	8	26	98	98	0	1203	1170	183	15	120	120	123	29	23	100	100	0	0.246	0.249	0.24	0.198	2.019	0.265	0.764	80	381	100	1349	1311	-2.026	266	1083	261	1050	23200
22	2	22	ERa~N/A	HA20421~B22R22C02	7760	39550	110	295	301	75	24	29	29	29	2	6	100	100	0	158	162	27	16	123	123	129	52	40	11	3	0	7.6	6.974	7.6	8.243	2.146	8.039	0.433	100	499	58	301	311	2.926	266	35	272	39	30071
23	3	1	ERa~N/A	HA20421~B23R01C03	12470	35350	110	295	280	64	22	28	28	29	11	37	100	100	0	160	160	17	10	115	115	116	13	11	100	88	0	5.933	5.6	5.5	5.792	1.58	5.898	0.664	81	571	85	312	297	2.569	267	45	252	45	22640
23	19	22	ERa~N/A	HA20421~B23R22C19	15670	39580	80	295	260	81	31	29	29	30	3	10	100	100	0	218	3094	7212	233	105	105	106	8	7	100	100	0	2.354	0.077	2.434	0.787	9.8	0.007	0.069	57	313	90	379	3220	1.235	266	113	231	2989	14831
26	19	22	ERa~N/A	HA20421~B26R22C19	11180	44080	120	295	291	74	25	29	29	29	2	6	100	100	0	160	167	39	23	116	116	117	10	8	99	96	0	6.045	5.137	5.8	5.757	1.688	5.432	0.505	104	656	84	310	313	2.596	266	44	262	51	30255
29	2	22	ERa~N/A	HA20421~B29R22C02	3300	48540	110	295	272	85	31	28	28	28	2	7	100	100	0	144	142	11	7	114	114	114	8	7	95	86	0	8.9	8.714	8.581	8.841	1.591	9.11	0.619	104	508	79	297	272	3.154	267	30	244	28	28266
32	20	22	ERa~N/A	HA20421~B32R22C20	20420	48570	100	295	297	110	37	29	29	31	16	51	100	100	0	143	143	13	9	103	103	105	19	18	95	52	0	6.65	6.7	6.435	6.485	1.432	7.742	0.437	65	452	53	306	308	2.733	266	40	268	40	19279
34	15	17	Hs~Ref:NM_002407.1~uORF:IOH40725~RFU:16443.15	HA20421~B34R17C15	10370	52060	100	295	274	125	45	32	32	1020	3161	309	0	0	0	2917	2656	1122	42	426	426	2144	7865	366	0	0	0	0.106	0.109	0.105	0.105	3.764	0.491	0.511	71	387	39	2754	2472	-3.244	263	2491	242	2230	19436
37	1	22	ERa~N/A	HA20421~B37R22C01	3090	57550	120	295	369	272	73	28	28	28	2	7	100	100	0	155	153	21	13	109	109	109	9	8	92	84	0	5.804	7.75	6.272	7.332	1.879	14.015	0.378	112	661	46	313	385	2.537	267	46	341	44	41318
41	14	2	Hs~MGC:BC029382.1~uORF:IOH23139~RFU:19173.02	HA20421~B41R02C14	5700	58050	120	295	312	127	40	28	28	28	3	10	100	100	0	2034	1801	488	27	117	117	127	34	26	100	100	0	0.139	0.169	0.166	0.163	1.614	0.16	0.779	124	527	94	2184	1968	-2.844	267	1917	284	1684	38742
2	22	15	Hs~Ref:NM_014840.2~CAT:PV4127~RFU:995.36	HA20421~B02R15C22	11790	15680	60	294	300	85	28	33	33	47	37	78	100	100	0	164	167	15	8	111	111	114	10	8	100	100	0	4.925	4.768	4.522	4.608	1.51	7.634	0.381	44	132	48	314	323	2.3	261	53	267	56	13188
8	4	1	ERa~N/A	HA20421~B08R01C04	17180	17340	90	294	330	74	22	29	29	31	13	41	100	100	0	151	149	10	6	107	107	107	9	8	100	100	0	6.023	7.167	6.924	7.146	1.386	7.665	0.546	44	382	52	309	343	2.59	265	44	301	42	14532
20	19	22	ERa~N/A	HA20421~B20R22C19	20200	35060	100	294	299	58	19	29	29	30	3	10	100	100	0	137	146	32	21	94	94	94	8	8	100	95	0	6.163	5.192	5.643	5.734	1.704	5.8	0.547	74	518	81	308	322	2.624	265	43	270	52	22096
21	1	22	ERa~N/A	HA20421~B21R22C01	3050	39570	110	294	283	97	34	29	29	29	3	10	100	100	0	147	162	58	35	104	104	106	11	10	98	92	0	6.163	4.379	5.628	4.911	2.252	5.477	0.297	95	566	50	308	312	2.624	265	43	254	58	26865
26	6	16	Hs~Ref:NM_006274.2~CAT_PHC1244~RFU:1168.89	HA20421~B26R16C06	8580	42880	110	294	283	77	27	28	28	28	2	7	100	100	0	183	313	272	86	128	128	127	8	6	98	92	0	4.836	1.378	4.578	3.02	4.573	0.482	0.149	88	369	78	321	440	2.274	266	55	255	185	24863
27	12	8	Hs~Ref:NM_145109.1~uORF:IOH21715~RFU:27056.61	HA20421~B27R08C12	14250	41300	150	294	297	105	35	29	29	29	2	6	100	100	0	4649	4444	836	18	117	117	123	24	19	100	99	0	0.058	0.062	0.064	0.059	1.723	0.059	0.782	225	503	84	4797	4595	-4.096	265	4532	268	4327	66883
29	12	6	Hs~MGC:BC020726.1~uORF:IOH12969~RFU:18773	HA20421~B29R06C12	5310	45340	120	294	290	107	36	28	28	28	2	7	100	100	0	1472	1364	413	30	123	123	124	9	7	100	100	0	0.197	0.211	0.199	0.205	1.523	0.2	0.832	119	494	88	1615	1503	-2.342	266	1349	262	1241	34492
38	13	19	Hs~MGC:BC024254.1~uORF:IOH13735~RFU:27085.2	HA20421~B38R19C13	9990	56980	120	294	288	128	44	28	28	28	3	10	100	100	0	2737	2594	453	17	120	120	138	44	31	100	100	0	0.102	0.105	0.102	0.093	1.702	0.108	0.795	130	539	95	2883	2734	-3.298	266	2617	260	2474	37401
45	4	1	ERa~N/A	HA20421~B45R01C04	3690	62340	100	294	309	94	30	28	28	29	10	34	100	100	0	139	140	12	8	109	109	109	9	8	97	88	0	8.867	9.065	9.014	9.609	1.556	9.78	0.552	68	496	77	296	312	3.148	266	30	281	31	20994
9	12	6	Hs~Ref:NM_014062.1~uORF:IOH39919~RFU:20101.11	HA20421~B09R06C12	5270	22840	110	293	276	101	36	29	29	29	2	6	100	100	0	2308	2179	483	22	108	108	109	9	8	100	100	0	0.12	0.119	0.114	0.106	1.867	0.114	0.741	97	461	91	2464	2318	-3.059	264	2200	247	2071	26762
13	5	6	Hs~Ref:NM_016355.3~uORF:IOH39973~RFU:18150.59	HA20421~B13R06C05	3880	27400	120	293	274	107	39	29	29	29	2	6	100	100	0	1948	1797	460	25	123	123	148	77	52	99	99	0	0.145	0.146	0.146	0.128	1.823	0.145	0.828	109	513	90	2089	1919	-2.789	264	1825	245	1674	29864
30	8	19	Hs~Ref:NM_004119.1~N/A~RFU:5606.83	HA20421~B30R19C08	8990	47960	110	293	306	161	52	29	29	28	2	7	100	100	0	942	947	236	24	143	143	144	9	6	100	100	0	0.33	0.345	0.323	0.279	1.992	0.367	0.822	89	439	85	1063	1081	-1.598	264	799	277	804	27215
43	20	22	ERa~N/A	HA20421~B43R22C20	15960	62040	110	293	293	105	35	28	28	28	3	10	100	98	0	130	128	15	11	96	96	96	8	8	89	79	0	7.794	8.281	8.123	8.633	2.236	9.996	0.567	102	475	53	299	297	2.962	265	34	265	32	29873
47	10	16	Hs~Ref:NM_173822.1~uORF:IOH27491~RFU:27030.08	HA20421~B47R16C10	13940	65340	130	293	287	92	32	29	29	30	6	20	100	100	0	3230	2824	866	30	158	158	231	190	82	100	97	0	0.086	0.097	0.09	0.099	1.972	0.086	0.762	134	532	94	3336	2924	-3.541	264	3072	258	2666	38496
48	21	16	Hs~Ref:NM_173558.2~uORF:IOH57227~RFU:2105.08	HA20421~B48R16C21	20640	65300	110	293	285	107	37	39	39	66	51	77	98	87	0	3479	3469	200	5	451	451	1313	1349	102	100	95	0	0.084	0.082	0.089	0.072	1.711	0.058	0.369	80	443	100	3282	3264	-3.575	254	3028	246	3018	22805
12	11	16	Hs~Ref:NM_182770.1~uORF:IOH53444~RFU:27052.05	HA20421~B12R16C11	18580	24880	120	292	276	131	47	29	29	33	50	151	93	76	0	3096	2930	539	18	101	101	102	8	7	100	100	0	0.088	0.087	0.092	0.071	2.084	0.088	0.745	117	498	90	3258	3076	-3.509	263	2995	247	2829	32302
20	13	3	Hs~Ref:NM_199124.1~uORF:IOH43439~RFU:27066.14	HA20421~B20R03C13	19000	31270	130	292	293	130	44	29	29	34	17	50	99	97	0	2048	2091	1027	49	107	107	125	45	36	100	100	0	0.135	0.133	0.144	0.126	2.024	0.083	0.412	141	508	68	2204	2248	-2.884	263	1941	264	1984	41359
29	17	12	Hs~Ref:NM_017592.1~uORF:IOH44564~RFU:27061.99	HA20421~B29R12C17	6300	46540	110	292	332	95	28	33	33	90	89	98	100	95	0	4391	4556	679	14	217	217	2057	6260	304	2	0	0	0.062	0.069	0.065	0.067	1.345	0.035	0.393	80	500	100	4433	4638	-4.01	259	4174	299	4339	26548
36	2	22	ERa~N/A	HA20421~B36R22C02	16820	53110	80	292	294	88	29	29	29	32	12	37	100	100	0	179	314	281	89	128	128	135	39	28	63	42	0	5.157	1.425	4.103	3.091	3.046	0.591	0.217	49	299	37	314	451	2.366	263	51	265	186	14397
39	18	14	Hs~Ref:NM_002143.2~uORF:IOH4454~RFU:22505.53	HA20421~B39R14C18	15500	55970	120	292	327	168	51	28	28	28	2	7	100	100	0	2492	2287	598	26	125	125	130	22	16	100	100	0	0.112	0.138	0.124	0.124	1.762	0.136	0.741	120	535	91	2631	2461	-3.164	264	2367	299	2162	39282
40	11	17	Hs~MGC:BC000733.1~uORF:IOH4627~RFU:25924.08	HA20421~B40R17C11	18600	56560	120	292	298	131	43	28	28	28	2	7	100	100	0	1821	1688	494	29	115	115	116	11	9	100	100	0	0.155	0.172	0.167	0.159	1.619	0.169	0.81	109	567	87	1970	1843	-2.692	264	1706	270	1573	32529
41	13	2	Hs~MGC:BC029382.1~uORF:IOH23139~RFU:21911.74	HA20421~B41R02C13	5500	58050	120	292	298	107	35	28	28	28	3	10	100	100	0	2335	2278	805	35	117	117	125	32	25	100	100	0	0.119	0.125	0.129	0.125	1.673	0.106	0.695	126	550	92	2482	2431	-3.071	264	2218	270	2161	37563
41	19	22	ERa~N/A	HA20421~B41R22C19	6710	62050	110	292	290	70	24	28	28	28	4	14	100	100	0	143	142	13	9	103	103	104	8	7	100	97	0	6.6	6.718	6.608	7.027	1.44	7.569	0.721	88	541	80	304	301	2.722	264	40	262	39	25554
44	17	6	Hs~MGC:BC029112.1~uORF:IOH22118~RFU:26238.99	HA20421~B44R06C17	19840	58850	120	292	292	107	36	28	28	28	2	7	100	100	0	1442	1315	431	32	99	99	101	15	14	100	100	0	0.197	0.217	0.211	0.231	2.189	0.198	0.793	109	433	86	1607	1480	-2.347	264	1343	264	1216	31829
45	3	1	ERa~N/A	HA20421~B45R01C03	3500	62340	100	292	291	91	31	28	28	28	7	25	98	98	0	152	165	55	33	108	108	108	9	8	98	93	0	6	4.614	6.2	5.296	2.48	5.119	0.393	77	506	46	308	320	2.585	264	44	263	57	22410
13	4	1	ERa~N/A	HA20421~B13R01C04	3690	26370	110	291	290	74	25	28	28	29	2	6	100	100	0	141	140	9	6	104	104	104	8	7	97	96	0	7.108	7.278	6.929	7.264	1.607	8.639	0.59	80	551	82	300	298	2.829	263	37	262	36	23202
21	19	22	ERa~N/A	HA20421~B21R22C19	6660	39570	100	291	299	99	33	29	29	29	3	10	100	100	0	183	445	647	145	117	117	118	8	6	100	100	0	3.97	0.823	4.372	2.579	4.412	0.107	0.068	76	495	86	328	598	1.989	262	66	270	328	22753
24	20	22	ERa~N/A	HA20421~B24R22C20	20410	39570	100	291	307	146	47	30	30	31	7	22	100	100	0	137	137	18	13	93	93	94	9	9	96	91	0	5.932	6.295	6.166	6.283	1.818	8.16	0.65	84	484	80	305	321	2.568	261	44	277	44	25786
7	20	22	ERa~N/A	HA20421~B07R22C20	15880	21580	100	290	287	56	19	29	29	29	2	6	100	100	0	143	143	13	9	103	103	103	7	6	100	100	0	6.525	6.45	6.7	6.648	1.472	7.279	0.629	80	484	87	301	298	2.706	261	40	258	40	22944
8	3	10	Hs~Ref:NM_024316.1~uORF:IOH12150~RFU:27012.27	HA20421~B08R10C03	16960	19150	130	290	273	121	44	30	30	32	7	21	100	98	0	2210	4998	7868	157	156	156	209	128	61	100	100	0	0.127	0.05	0.12	0.073	3.083	0.009	0.107	137	521	87	2314	5085	-2.982	260	2054	243	4842	37368
18	6	19	Hs~MGC:BC067826.1~uORF:IOH61627~RFU:12922.71	HA20421~B18R19C06	8550	34480	120	290	282	84	29	28	28	28	2	7	100	100	0	2040	2136	811	37	127	127	129	14	10	100	100	0	0.137	0.126	0.135	0.125	1.654	0.106	0.689	120	495	95	2175	2263	-2.868	262	1913	254	2009	33826
24	18	12	Hs~Ref:NM_207356.1~uORF:IOH40044~RFU:17167.81	HA20421~B24R12C18	20000	37570	130	290	281	132	46	29	29	30	5	16	98	97	0	2829	2373	996	41	97	97	143	102	71	97	96	0	0.096	0.111	0.107	0.11	1.745	0.11	0.869	157	570	96	2993	2528	-3.388	261	2732	252	2276	44045
24	14	21	Hs~Ref:NP_055747.1~CAT_12071-H08H-25~RFU:660.7	HA20421~B24R21C14	19210	39390	50	290	270	64	23	53	53	77	60	77	100	92	0	120	120	9	7	105	105	107	14	13	61	7	0	15.8	14.467	16.306	15.588	3.008	81.818	0.005	13	87	69	252	232	3.982	237	15	217	15	3506
32	17	18	Hs~Ref:NM_016848.2~uORF:IOH11138~RFU:18724.36	HA20421~B32R18C17	19800	47800	200	290	287	151	52	29	29	29	2	6	99	97	0	1648	2042	763	37	96	96	97	10	10	100	100	0	0.168	0.133	0.128	0.106	2.199	0.133	0.783	314	753	71	1813	2204	-2.572	261	1552	258	1946	90058
37	6	16	Hs~Ref:NM_001105.2~CAT:PV4877~RFU:8357.36	HA20421~B37R16C06	4080	56370	100	290	270	138	51	28	28	28	2	7	100	100	0	2799	2525	1070	42	124	124	136	41	30	100	100	0	0.098	0.101	0.098	0.095	2.466	0.096	0.796	92	416	86	2937	2643	-3.352	262	2675	242	2401	24812
47	17	7	Hs~MGC:BC028040.1~uORF:IOH11532~RFU:15098.21	HA20421~B47R07C17	15330	63540	110	290	289	84	29	28	28	28	4	14	100	100	0	1930	1860	266	14	95	95	99	30	30	100	100	0	0.143	0.148	0.147	0.141	1.355	0.141	0.842	90	267	96	2097	2026	-2.808	262	1835	261	1765	25982
7	4	1	ERa~N/A	HA20421~B07R01C04	12690	17360	110	289	272	82	30	30	30	30	2	6	100	100	0	172	185	60	32	112	112	112	8	7	98	98	0	4.317	3.315	3.756	3.45	1.933	3.575	0.454	93	532	88	319	315	2.11	259	60	242	73	25265
10	1	16	Hs~Ref:NM_001039468.1~CAT:PV3878~RFU:14855.12	HA20421~B10R16C01	7590	24830	120	289	302	116	38	29	29	29	2	6	100	100	0	1923	1916	468	24	110	110	111	9	8	100	100	0	0.143	0.151	0.143	0.134	1.804	0.146	0.798	113	580	89	2073	2079	-2.802	260	1813	273	1806	34086
16	16	9	Hs~Ref:NM_201998.1~uORF:IOH56887~RFU:27034.23	HA20421~B16R09C16	19570	27950	120	289	282	111	39	29	29	29	2	6	100	100	0	1354	1275	273	21	99	99	167	193	115	99	96	0	0.207	0.215	0.214	0.192	1.722	0.202	0.712	120	533	87	1515	1429	-2.271	260	1255	253	1176	33864
22	8	21	Hs~Ref:NM_015609.1~uORF:IOH23006~RFU:8426.16	HA20421~B22R21C08	8950	39350	130	289	305	106	34	30	30	32	11	34	100	100	0	868	1127	934	82	125	125	145	43	29	98	98	0	0.349	0.274	0.324	0.328	2.512	0.118	0.33	133	553	94	1002	1277	-1.52	259	743	275	1002	40530
27	2	17	Hs~MGC:BC015600.1~uORF:IOH12286~RFU:3039.53	HA20421~B27R17C02	12250	43050	70	289	305	130	42	30	30	181	379	209	25	0	0	578	587	86	14	125	125	131	20	15	100	100	0	0.572	0.595	0.608	0.529	1.6	0.676	0.533	48	188	75	712	737	-0.807	259	453	275	462	14648
39	21	16	Hs~MGC:BC053646.1~uORF:IOH28946~RFU:27049.15	HA20421~B39R16C21	16100	56380	130	289	302	185	61	29	29	53	99	186	73	63	0	4074	3689	1105	29	136	136	248	583	235	98	92	0	0.066	0.077	0.066	0.063	2.685	0.061	0.363	130	517	94	4198	3826	-3.921	260	3938	273	3553	39270
41	2	4	Hs~Ref:NM_145043.1~uORF:IOH13260~RFU:27071.94	HA20421~B41R04C02	3300	58450	140	289	288	93	32	28	28	29	5	17	100	100	0	2904	2593	734	28	111	111	185	158	85	100	100	0	0.093	0.105	0.102	0.105	1.641	0.101	0.794	151	493	89	3054	2742	-3.42	261	2793	260	2482	43515
47	7	8	Hs~MGC:BC010876.1~uORF:IOH9862~RFU:7423.13	HA20421~B47R08C07	13330	63730	110	289	280	95	33	27	27	27	2	7	100	100	0	930	884	300	33	99	99	100	8	8	100	100	0	0.315	0.322	0.325	0.338	1.664	0.308	0.901	105	455	84	1093	1038	-1.665	262	831	253	785	29435
2	15	19	Hs~Ref:NM_001966.2~uORF:IOH62346~RFU:26631.86	HA20421~B02R19C15	10380	16480	120	288	290	93	32	30	30	30	2	6	100	100	0	1852	1785	262	14	114	114	114	9	7	100	100	0	0.148	0.156	0.15	0.142	1.671	0.152	0.822	125	516	89	1996	1931	-2.752	258	1738	260	1671	36296
12	10	17	Hs~MGC:NM_175738.2~uORF:IOH27507~RFU:14435.97	HA20421~B12R17C10	18380	25080	130	288	411	338	82	31	31	52	78	150	75	63	0	5565	5140	1485	28	113	113	118	21	17	100	100	0	0.047	0.076	0.056	0.046	3.544	0.069	0.435	137	493	84	5709	5407	-4.407	257	5452	380	5027	56247
17	8	13	Hs~MGC:BC034488.2~uORF:IOH22312~RFU:26999.01	HA20421~B17R13C08	4450	33290	120	288	304	84	27	30	30	60	70	116	98	95	0	1420	1450	156	10	150	150	408	634	155	100	52	0	0.203	0.211	0.207	0.201	1.355	0.192	0.663	120	577	100	1528	1574	-2.299	258	1270	274	1300	36438
19	3	21	Hs~Ref:XM_379060.1~uORF:IOH44018~RFU:27035.89	HA20421~B19R21C03	12460	34880	140	288	257	143	55	29	29	29	3	10	95	94	0	5369	4587	1794	39	117	117	157	100	63	100	98	0	0.049	0.051	0.052	0.04	2.712	0.052	0.774	168	580	93	5511	4698	-4.342	259	5252	228	4470	43116
19	1	22	ERa~N/A	HA20421~B19R22C01	12060	35080	110	288	287	73	25	28	28	29	2	6	100	100	0	167	165	18	10	114	114	114	8	7	100	93	0	4.906	5.078	4.867	5.252	1.795	6.175	0.641	95	548	91	313	310	2.294	260	53	259	51	27312
35	21	16	Hs~MGC:BC012887.1~uORF:IOH25768~RFU:11294.55	HA20421~B35R16C21	16100	51860	110	288	285	131	45	29	29	29	2	6	98	98	0	914	972	558	57	125	125	126	17	13	100	100	0	0.328	0.302	0.36	0.262	3.189	0.18	0.391	117	437	93	1048	1103	-1.607	259	789	256	847	33302
42	4	1	ERa~N/A	HA20421~B42R01C04	8220	57850	100	288	301	97	32	28	28	28	2	7	100	100	0	151	151	10	6	120	120	120	7	5	96	93	0	8.387	8.806	9.296	8.91	1.657	10.517	0.569	90	456	90	291	304	3.068	260	31	273	31	27098
46	12	7	Hs~MGC:BC022816.1~uORF:IOH14672~RFU:22059.09	HA20421~B46R07C12	9780	63520	170	288	304	122	40	29	29	29	6	20	98	98	0	2446	2472	521	21	122	122	219	316	144	98	98	0	0.111	0.117	0.109	0.105	1.916	0.067	0.386	271	472	71	2583	2625	-3.166	259	2324	275	2350	82448
8	5	8	Hs~Ref:NM_001896.1~N/A~RFU:11244.65	HA20421~B08R08C05	17370	18760	130	287	290	126	43	30	30	32	7	21	100	97	0	1990	1976	280	14	117	117	198	183	92	100	100	0	0.137	0.14	0.136	0.116	2.055	0.141	0.702	142	397	88	2130	2119	-2.866	257	1873	260	1859	41204
8	22	9	Hs~Ref:NM_004596.1~uORF:IOH6628~RFU:26857.28	HA20421~B08R09C22	20770	18940	110	287	267	106	39	30	30	30	3	10	100	95	0	1894	1748	339	19	95	95	108	84	77	100	100	0	0.143	0.143	0.145	0.114	2.528	0.138	0.747	104	480	94	2056	1890	-2.807	257	1799	237	1653	27729
10	19	22	ERa~N/A	HA20421~B10R22C19	11190	26040	110	287	275	68	24	28	28	29	8	27	100	100	0	151	151	10	6	110	110	110	7	6	100	98	0	6.317	6.024	6.18	5.898	1.474	6.708	0.707	92	575	93	300	288	2.659	259	41	247	41	25338
12	12	14	Hs~Ref:NM_006792.2~uORF:IOH58223~RFU:19012.93	HA20421~B12R14C12	18780	24480	110	287	303	142	46	29	29	29	2	6	99	98	0	2430	3358	3163	94	101	101	102	8	7	100	100	0	0.111	0.084	0.098	0.086	2.223	0.047	0.518	108	427	87	2587	3531	-3.174	258	2329	274	3257	32749
23	17	7	Hs~MGC:BC045535.1~uORF:IOH26895~RFU:15643.13	HA20421~B23R07C17	15270	36570	110	287	275	113	41	28	28	28	2	7	100	98	0	1737	1641	337	20	118	118	129	38	29	100	100	0	0.16	0.162	0.151	0.14	1.783	0.165	0.763	86	399	95	1878	1770	-2.644	259	1619	247	1523	23681
27	2	8	Hs~Ref:NM_016093.2~uORF:IOH14674~RFU:21829.52	HA20421~B27R08C02	12250	41260	120	287	276	87	31	29	29	29	2	6	100	100	0	1103	1065	200	18	117	117	132	43	32	100	100	0	0.262	0.261	0.248	0.245	1.603	0.253	0.819	104	537	94	1244	1195	-1.934	258	986	247	948	28710
33	18	15	Hs~Ref:NM_014326.2~CAT:PV3614~RFU:800.41	HA20421~B33R15C18	6440	51640	110	287	267	89	33	28	28	29	5	17	100	100	0	142	143	11	7	125	125	125	13	10	58	8	0	15.235	13.278	15.607	13.639	1.998	-0.007	0	80	383	100	276	257	3.929	259	17	239	18	21381
40	20	18	Hs~Ref:NM_032860.2~uORF:IOH22948~RFU:7163.52	HA20421~B40R18C20	20410	56760	100	287	281	131	46	28	28	28	2	7	100	100	0	612	599	175	29	99	99	99	9	9	100	100	0	0.505	0.506	0.462	0.456	1.897	0.513	0.779	86	454	92	772	753	-0.986	259	513	253	500	24124
42	1	17	Hs~Ref:NM_005720.1~uORF:IOH3992~RFU:8235.95	HA20421~B42R17C01	7610	61060	120	287	276	83	30	28	28	32	19	59	100	98	0	3043	2788	718	25	124	124	178	91	51	100	100	0	0.089	0.093	0.092	0.094	1.843	0.086	0.767	125	560	87	3178	2912	-3.494	259	2919	248	2664	34541
4	1	18	Hs~MGC:BC002914.1~uORF:IOH5733~RFU:27050.39	HA20421~B04R18C01	16570	16280	130	286	277	130	46	30	30	30	4	13	98	97	0	2163	2052	607	29	120	120	126	24	19	99	99	0	0.125	0.128	0.124	0.108	2.645	0.118	0.684	141	586	82	2299	2179	-2.996	256	2043	247	1932	39029
15	7	20	Hs~Ref:NM_015414.2~uORF:IOH4985~RFU:16622.23	HA20421~B15R20C07	13250	30170	120	286	276	118	42	28	28	28	2	7	100	100	0	2053	1878	596	31	113	113	114	9	7	100	100	0	0.133	0.141	0.136	0.127	1.943	0.138	0.839	117	520	93	2198	2013	-2.911	258	1940	248	1765	32329
20	13	5	Hs~Ref:NM_006607.1~uORF:IOH40244~RFU:23869.55	HA20421~B20R05C13	18980	31670	120	286	274	106	38	29	29	29	2	6	100	100	0	1842	1599	582	36	107	107	216	218	100	94	90	0	0.148	0.164	0.153	0.159	2.737	0.149	0.739	118	432	92	1992	1737	-2.755	257	1735	245	1492	32340
29	17	13	Hs~Ref:NM_001646.1~uORF:IOH14363~RFU:15172.92	HA20421~B29R13C17	6300	46750	130	286	282	110	39	31	31	75	80	106	91	77	0	3221	3138	408	13	485	485	930	1088	116	99	86	0	0.093	0.095	0.101	0.084	1.827	0.083	0.679	121	607	91	2991	2904	-3.423	255	2736	251	2653	34151
38	12	7	Hs~MGC:BC000044.1~uORF:IOH4604~RFU:17805.82	HA20421~B38R07C12	9790	54570	120	286	277	99	35	30	30	36	14	38	100	100	0	1043	1028	104	10	152	152	189	71	37	100	100	0	0.287	0.282	0.272	0.257	1.565	0.277	0.691	121	374	93	1147	1123	-1.799	256	891	247	876	33548
42	20	22	ERa~N/A	HA20421~B42R22C20	11430	62050	100	286	291	97	33	28	28	28	4	14	100	100	0	164	185	100	54	103	103	104	8	7	100	96	0	4.23	3.207	4.538	4.017	2.144	3.826	0.21	88	460	83	319	345	2.08	258	61	263	82	25649
45	14	2	Hs~Ref:NM_018039.2~uORF:IOH43857~RFU:9174.95	HA20421~B45R02C14	5690	62560	100	286	306	116	37	28	28	27	2	7	98	98	0	1169	1244	677	54	98	98	99	10	10	100	100	0	0.241	0.243	0.257	0.251	2.309	0.174	0.579	90	454	94	1329	1424	-2.054	258	1071	278	1146	27573
45	1	22	ERa~N/A	HA20421~B45R22C01	3090	66560	120	286	282	78	27	28	28	28	8	28	100	100	0	126	142	58	40	83	83	84	7	8	100	97	0	6	4.305	5.692	5.063	1.814	4.682	0.427	91	685	73	301	313	2.585	258	43	254	59	25626
7	15	3	Hs~Ref:NM_020467.2~uORF:IOH3994~RFU:11836.97	HA20421~B07R03C15	14870	17780	130	285	258	101	39	31	31	32	7	21	97	95	0	2408	2241	529	23	118	118	123	17	13	100	100	0	0.111	0.107	0.109	0.091	2.154	0.098	0.711	149	482	88	2544	2350	-3.172	254	2290	227	2123	38456
8	3	1	ERa~N/A	HA20421~B08R01C03	16980	17340	90	285	296	42	14	29	29	32	12	37	100	100	0	155	152	11	7	107	107	107	8	7	97	97	0	5.333	5.933	5.818	6.243	1.577	6.885	0.582	37	394	73	304	312	2.415	256	48	267	45	10959
15	10	6	Hs~Ref:NM_015907.2~uORF:IOH39976~RFU:27039.62	HA20421~B15R06C10	13840	27360	110	285	260	68	26	29	29	30	10	33	100	100	0	4487	4324	455	10	122	122	272	283	104	100	100	0	0.059	0.055	0.058	0.053	1.352	0.052	0.782	80	537	100	4621	4433	-4.092	256	4365	231	4202	20781
18	3	16	Hs~Ref:NM_021803.1~CAT_PHC0215~RFU:1037.54	HA20421~B18R16C03	7940	33870	110	285	289	74	25	29	29	30	9	30	100	100	0	144	146	12	8	115	115	135	168	124	0	0	0	8.828	8.387	8.407	8.906	1.506	9.171	0.572	90	477	75	285	291	3.142	256	29	260	31	26027
23	8	16	Hs~MGC:BC094800.1~uORF:IOH62619~RFU:10047.23	HA20421~B23R16C08	13490	38400	180	285	269	137	50	29	29	29	2	6	100	100	0	1460	1692	1382	81	111	111	162	401	247	98	72	0	0.19	0.152	0.174	0.147	2.015	0.081	0.405	262	666	90	1605	1821	-2.398	256	1349	240	1581	70471
25	8	10	Hs~MGC:BC006106.1~uORF:IOH6536~RFU:27074.42	HA20421~B25R10C08	4440	41660	140	285	286	92	32	29	29	35	26	74	99	98	0	2813	2562	677	26	123	123	244	271	111	100	100	0	0.095	0.105	0.109	0.102	1.635	0.099	0.764	172	449	84	2946	2696	-3.393	256	2690	257	2439	49149
29	10	10	Hs~Ref:NM_153694.3~uORF:IOH40756~RFU:27087.27	HA20421~B29R10C10	4910	46140	120	285	273	106	38	29	29	29	1	3	100	100	0	2514	2296	688	29	127	127	133	29	21	100	100	0	0.107	0.112	0.113	0.109	1.685	0.109	0.858	113	542	85	2643	2413	-3.221	256	2387	244	2169	30812
43	4	14	Hs~Ref:NM_194290.1~uORF:IOH42276~RFU:23574.51	HA20421~B43R14C04	12760	60460	130	285	257	84	32	28	28	29	5	17	99	99	0	1915	1822	490	26	110	110	124	34	27	100	100	0	0.142	0.134	0.142	0.127	2.007	0.126	0.81	133	562	83	2062	1941	-2.812	257	1805	229	1712	34177
45	13	2	Hs~Ref:NM_018039.2~uORF:IOH43857~RFU:8901.04	HA20421~B45R02C13	5490	62560	110	285	284	106	37	28	28	27	2	7	100	100	0	973	951	316	33	100	100	101	9	8	100	100	0	0.294	0.301	0.281	0.297	1.67	0.287	0.835	100	509	89	1130	1107	-1.764	257	873	256	851	28427
47	1	22	ERa~N/A	HA20421~B47R22C01	12130	66520	100	285	280	79	28	28	28	30	6	20	100	100	0	131	128	13	10	93	93	93	6	6	97	96	0	6.763	7.2	7.018	7.659	1.893	8.604	0.617	80	506	88	295	287	2.758	257	38	252	35	22403
47	19	22	ERa~N/A	HA20421~B47R22C19	15730	66520	100	285	291	108	37	27	27	28	4	14	100	100	0	111	109	10	9	82	82	82	8	9	92	87	0	8.897	9.778	9.92	9.503	1.707	11.135	0.614	78	492	76	287	291	3.153	258	29	264	27	22674
48	7	6	Hs~Ref:NM_024591.1~uORF:IOH13020~RFU:26752.03	HA20421~B48R06C07	17830	63300	40	285	292	48	16	200	200	199	64	32	57	21	0	5377	5395	69	1	4094	4094	4076	1589	38	0	0	0	0.066	0.071	0.062	0.063	1.671	0.013	0.014	14	54	53	1368	1393	-3.916	85	1283	92	1301	4090
2	16	8	Hs~Ref:NM_017503.2~uORF:IOH12519~RFU:27073.18	HA20421~B02R08C16	10580	14290	130	284	256	99	38	29	29	30	3	10	98	96	0	3415	3227	756	23	116	116	122	26	21	100	100	0	0.077	0.073	0.077	0.061	2.06	0.07	0.736	140	486	94	3554	3338	-3.693	255	3299	227	3111	35860
14	12	2	Hs~Ref:NM_080548.1~uORF:IOH4085~RFU:15058.3	HA20421~B14R02C12	9770	26510	130	284	301	70	23	29	29	37	20	54	100	100	0	2171	1942	616	31	122	122	236	203	86	95	92	0	0.124	0.149	0.141	0.185	3.016	0.126	0.772	120	611	100	2304	2092	-3.006	255	2049	272	1820	36069
24	22	15	Hs~Ref:NM_000222.1~CAT:PV4132~RFU:1289.42	HA20421~B24R15C22	20820	38160	120	284	250	134	53	29	29	32	16	50	83	77	0	156	369	427	115	92	92	94	12	12	100	100	0	3.984	0.798	4.323	1.02	14.941	0.028	0.002	81	637	0	319	498	1.994	255	64	221	277	20268
25	3	8	Hs~MGC:BC021930.1~uORF:IOH13703~RFU:27077.74	HA20421~B25R08C03	3450	41250	130	284	271	92	33	29	29	30	3	10	99	99	0	2393	2090	697	33	119	119	118	12	10	100	100	0	0.112	0.123	0.124	0.119	1.783	0.114	0.854	141	467	88	2529	2213	-3.157	255	2274	242	1971	38150
32	13	16	Hs~MGC:BC015875.1~uORF:IOH62816~RFU:27046.66	HA20421~B32R16C13	19020	47370	130	284	310	215	69	29	29	29	2	6	96	91	0	3605	3155	1057	33	110	110	132	44	33	98	98	0	0.073	0.092	0.084	0.062	3.741	0.097	0.69	131	534	91	3750	3326	-3.777	255	3495	281	3045	40610
33	1	22	ERa~N/A	HA20421~B33R22C01	3060	53040	120	284	287	68	23	28	28	29	4	13	100	100	0	207	990	2077	209	115	115	115	9	7	98	96	0	2.783	0.296	2.94	1.6	5.371	0.032	0.083	99	665	87	348	1134	1.476	256	92	259	875	28399
36	11	13	Hs~MGC:BC031830.1~uORF:IOH25818~RFU:22243.91	HA20421~B36R13C11	18600	51280	110	284	285	108	37	29	29	29	2	6	100	100	0	1899	1755	460	26	110	110	111	14	12	100	100	0	0.143	0.156	0.154	0.148	1.8	0.14	0.718	102	487	90	2044	1901	-2.811	255	1789	256	1645	29072
37	7	5	Hs~MGC:BC010901.1~uORF:IOH13498~RFU:27078.57	HA20421~B37R05C07	4280	54170	140	284	290	134	46	28	28	29	2	6	100	100	0	3892	3520	1057	30	134	134	206	165	80	100	100	0	0.068	0.077	0.075	0.07	1.661	0.079	0.845	145	662	92	4014	3648	-3.876	256	3758	262	3386	42064
38	2	22	ERa~N/A	HA20421~B38R22C02	7780	57560	100	284	300	99	33	28	28	29	6	20	100	100	0	178	194	73	37	118	118	119	9	7	98	91	0	4.267	3.579	4.284	4.417	1.887	3.579	0.473	93	429	82	316	348	2.093	256	60	272	76	27864
39	19	6	Hs~Ref:NM_003677.3~uORF:IOH56971~RFU:11725.51	HA20421~B39R06C19	15700	54380	130	284	277	73	26	29	29	40	37	92	100	100	0	1455	1410	561	39	142	142	190	90	47	100	99	0	0.194	0.196	0.192	0.206	1.624	0.144	0.553	150	427	81	1568	1516	-2.364	255	1313	248	1268	41570
39	18	8	Hs~Ref:NM_006590.2~uORF:IOH45672~RFU:27039.62	HA20421~B39R08C18	15500	54770	130	284	303	95	31	30	30	47	43	91	99	97	0	1424	1367	188	13	181	181	548	695	126	95	0	0	0.204	0.23	0.213	0.214	1.548	0.188	0.604	142	564	89	1497	1459	-2.291	254	1243	273	1186	43068
9	3	1	ERa~N/A	HA20421~B09R01C03	3470	21820	100	283	286	55	19	29	29	30	3	10	100	100	0	139	140	11	7	98	98	98	8	8	98	98	0	6.195	6.119	5.99	6.196	1.473	6.808	0.691	90	485	86	295	299	2.631	254	41	257	42	25703
9	11	6	Hs~Ref:NM_014062.1~uORF:IOH39919~RFU:21685.73	HA20421~B09R06C11	5070	22840	110	283	274	95	34	29	29	29	4	13	100	100	0	2493	2285	532	23	106	106	107	8	7	100	100	0	0.106	0.112	0.106	0.104	1.702	0.108	0.788	100	458	94	2641	2424	-3.232	254	2387	245	2179	27403
11	12	2	Hs~MGC:BC034401.1~uORF:IOH22782~RFU:22326.46	HA20421~B11R02C12	14300	22070	140	283	278	100	35	29	29	29	2	6	100	99	0	5036	4660	1156	24	114	114	115	12	10	100	100	0	0.052	0.055	0.052	0.049	1.98	0.052	0.785	156	570	91	5176	4795	-4.276	254	4922	249	4546	43335
12	1	15	Hs~Ref:NM_020204.2~uORF:IOH41164~RFU:27071.52	HA20421~B12R15C01	16580	24680	120	283	258	111	43	29	29	29	2	6	96	96	0	5285	4817	1334	27	111	111	113	13	11	100	100	0	0.049	0.049	0.048	0.041	2.037	0.049	0.838	119	594	83	5428	4935	-4.348	254	5174	229	4706	30673
15	2	22	ERa~N/A	HA20421~B15R22C02	12250	30570	110	283	276	84	30	28	28	28	2	7	100	100	0	144	144	13	9	113	113	113	7	6	97	93	0	8.226	8	8.565	7.52	2.221	8.962	0.62	96	522	92	286	279	3.04	255	31	248	31	26539
18	12	4	Hs~Ref:NM_016304.2~uORF:IOH7552~RFU:15658.88	HA20421~B18R04C12	9770	31470	110	283	301	101	33	29	29	29	3	10	100	100	0	2523	2361	518	21	135	135	142	28	19	100	100	0	0.106	0.122	0.114	0.116	1.487	0.113	0.741	114	441	93	2642	2498	-3.233	254	2388	272	2226	34313
20	4	1	ERa~N/A	HA20421~B20R01C04	17230	30840	100	283	301	100	33	29	29	29	2	6	100	100	0	180	718	1682	234	108	108	108	9	8	97	94	0	3.528	0.446	3.37	2.315	5.152	0.031	0.041	79	455	70	326	882	1.819	254	72	272	610	23803
21	9	3	Hs~Ref:NM_018990.1~uORF:IOH27033~RFU:27062.41	HA20421~B21R03C09	4670	35770	140	283	270	100	37	29	29	29	3	10	100	99	0	2613	2486	494	19	119	119	135	37	27	100	100	0	0.102	0.102	0.104	0.092	1.715	0.102	0.818	150	604	93	2748	2608	-3.296	254	2494	241	2367	40552
26	15	15	Hs~Ref:NM_005030.2~CAT:PV3501~RFU:1659.21	HA20421~B26R15C15	10380	42680	110	283	281	85	30	28	28	29	2	6	100	100	0	150	437	1245	284	121	121	122	9	7	98	92	0	8.793	0.801	7.285	4.693	3.814	0.046	0.053	80	443	85	284	569	3.136	255	29	253	316	22501
31	13	18	Hs~MGC:BC036056.1~uORF:IOH27184~RFU:20666.11	HA20421~B31R18C13	14490	47800	110	283	273	87	31	28	28	28	2	7	100	100	0	1167	1084	216	19	133	133	159	66	41	100	100	0	0.247	0.258	0.253	0.241	1.753	0.248	0.779	101	454	92	1289	1196	-2.02	255	1034	245	951	27579
33	19	22	ERa~N/A	HA20421~B33R22C19	6660	53040	110	283	272	61	22	28	28	28	2	7	100	100	0	166	167	19	11	123	123	123	8	6	97	90	0	5.93	5.545	5.88	5.902	1.69	6.309	0.617	88	550	70	298	288	2.568	255	43	244	44	23928
43	5	8	Hs~MGC:BC011885.1~uORF:IOH14206~RFU:8843.86	HA20421~B43R08C05	12950	59270	140	283	269	114	42	29	29	31	9	29	100	98	0	1046	1252	1064	84	122	122	485	836	172	69	4	0	0.275	0.212	0.245	0.202	2.127	0.081	0.27	146	594	84	1178	1370	-1.863	254	924	240	1130	39264
43	14	17	Hs~Ref:NM_003092.3~uORF:IOH21977~RFU:27093.07	HA20421~B43R17C14	14760	61060	140	283	260	142	54	28	28	28	2	7	99	98	0	2295	1906	844	44	105	105	128	68	53	100	100	0	0.116	0.129	0.124	0.111	1.89	0.128	0.801	154	569	86	2445	2033	-3.102	255	2190	232	1801	40011
1	17	20	Hs~Ref:NM_133430.1~uORF:IOH50108~RFU:18944.26	HA20421~B01R20C17	6250	16690	150	282	260	92	35	30	30	30	4	13	98	98	0	5083	4572	1409	30	109	109	171	133	77	100	100	0	0.051	0.052	0.053	0.048	1.731	0.05	0.814	173	483	95	5226	4693	-4.303	252	4974	230	4463	45023
28	1	22	ERa~N/A	HA20421~B28R22C01	16570	44030	50	282	283	70	24	32	32	113	97	85	100	83	0	154	165	35	21	129	129	142	86	60	11	0	0	10	6.972	8.353	11.813	3.579	-0.55	0.071	18	39	46	275	287	3.322	250	25	251	36	5101
29	6	7	Hs~Ref:NM_024779.2~uORF:IOH11402~RFU:6598.71	HA20421~B29R07C06	4110	45540	120	282	272	120	44	28	28	28	2	7	99	99	0	1153	1137	437	38	119	119	120	9	7	100	100	0	0.246	0.24	0.233	0.211	2.517	0.23	0.837	103	556	87	1288	1262	-2.025	254	1034	244	1018	27997
30	7	19	Hs~Ref:NM_004119.1~N/A~RFU:5650.12	HA20421~B30R19C07	8790	47970	110	282	309	165	53	28	28	28	2	7	100	100	0	1028	990	307	31	140	140	142	10	7	100	100	0	0.286	0.331	0.314	0.3	1.759	0.342	0.829	91	464	93	1142	1131	-1.806	254	888	281	850	28094
32	4	1	ERa~N/A	HA20421~B32R01C04	17230	44350	100	282	287	71	24	29	29	30	5	16	100	100	0	145	146	9	6	109	109	109	7	6	100	100	0	7.028	6.973	7.639	6.983	1.498	8.268	0.642	73	496	82	289	295	2.813	253	36	258	37	20924
37	17	9	Hs~Ref:NM_080588.1~uORF:IOH46132~RFU:9571.01	HA20421~B37R09C17	6270	54990	160	282	279	82	29	29	29	44	51	115	99	96	0	2718	2730	807	29	172	172	416	594	142	98	95	0	0.099	0.098	0.096	0.097	1.524	0.087	0.769	250	657	86	2799	2808	-3.331	253	2546	250	2558	69757
41	1	22	ERa~N/A	HA20421~B41R22C01	3100	62050	100	282	274	54	19	27	27	28	4	14	100	100	0	143	148	20	13	100	100	102	9	8	98	97	0	5.93	5.146	5.315	5.5	1.592	5.623	0.623	75	471	54	298	295	2.568	255	43	247	48	20564
2	2	22	ERa~N/A	HA20421~B02R22C02	7780	17090	100	281	265	67	25	31	31	31	4	12	100	100	0	153	153	7	4	112	112	112	7	6	100	100	0	6.098	5.707	6.011	5.454	1.497	7.217	0.622	80	451	89	291	275	2.608	250	41	234	41	21238
16	4	9	Hs~Ref:NM_133494.1~uORF:IOH45126~RFU:20831.41	HA20421~B16R09C04	17170	27990	140	281	274	119	43	29	29	47	47	100	99	87	0	4404	4375	636	14	111	111	543	1229	226	100	100	0	0.059	0.057	0.061	0.05	2.013	0.035	0.309	156	628	100	4545	4509	-4.09	252	4293	245	4264	42706
19	2	19	Hs~Ref:NM_003512.3~uORF:IOH14485~RFU:12300.88	HA20421~B19R19C02	12250	34500	120	281	270	106	39	29	29	29	2	6	100	100	0	2109	1879	585	31	121	121	123	13	10	100	100	0	0.127	0.137	0.124	0.123	1.909	0.133	0.816	119	523	90	2240	1999	-2.98	252	1988	241	1758	32170
23	12	17	Hs~Ref:NM_130807.1~uORF:IOH10112~RFU:27040.03	HA20421~B23R17C12	14290	38610	180	281	289	128	44	29	29	30	8	26	99	98	0	5374	5094	930	18	113	113	147	239	162	100	99	0	0.048	0.052	0.049	0.045	1.809	0.052	0.703	253	758	87	5513	5241	-4.384	252	5261	260	4981	73069
23	13	18	Hs~Ref:NM_207428.1~uORF:IOH58670~RFU:3016.68	HA20421~B23R18C13	14470	38770	100	281	307	149	48	29	29	29	5	17	100	100	0	569	578	120	20	107	107	139	272	195	93	27	0	0.545	0.59	0.574	0.491	1.947	0.623	0.718	76	433	88	714	749	-0.874	252	462	278	471	23297
25	20	9	Hs~MGC:BC004876.1~uORF:IOH5626~RFU:22994.05	HA20421~B25R09C20	6840	41420	160	281	259	182	70	29	29	30	9	30	74	73	0	1611	2115	2294	108	128	128	133	46	34	100	100	0	0.17	0.116	0.146	0.067	6.175	0.059	0.391	187	642	0	1735	2217	-2.557	252	1483	230	1987	48394
26	15	17	Hs~Ref:NM_001412.2~uORF:IOH3055~RFU:8954.59	HA20421~B26R17C15	10370	43080	110	281	289	72	24	32	32	50	34	68	100	100	0	459	1079	1274	118	144	144	163	80	49	100	100	0	0.79	0.275	0.716	0.474	2.61	0.068	0.216	80	326	100	564	1192	-0.339	249	315	257	935	23097
29	10	14	Hs~Ref:NM_005870.3~uORF:IOH53845~RFU:17417.12	HA20421~B29R14C10	4910	46950	120	281	272	133	48	28	28	29	7	24	99	97	0	1446	1332	388	29	133	133	330	486	147	91	83	0	0.193	0.204	0.2	0.198	2.476	0.174	0.59	127	498	91	1566	1443	-2.376	253	1313	244	1199	34583
29	19	22	ERa~N/A	HA20421~B29R22C19	6710	48560	120	281	256	117	45	28	28	28	3	10	97	95	0	387	8461	13888	164	125	125	126	9	7	100	100	0	0.966	0.027	0.51	0.184	14.402	0.007	0.203	98	694	78	515	8564	-0.05	253	262	228	8336	25040
31	5	20	Hs~Ref:NM_033414.1~uORF:IOH10240~RFU:17217.99	HA20421~B31R20C05	12880	48200	110	281	273	127	46	28	28	28	2	7	100	100	0	1032	956	304	31	128	128	127	9	7	100	100	0	0.28	0.296	0.273	0.253	2.687	0.271	0.676	108	463	95	1157	1073	-1.837	253	904	245	828	29487
31	19	22	ERa~N/A	HA20421~B31R22C19	15690	48600	100	281	277	88	31	28	28	28	2	7	100	100	0	151	150	15	10	118	118	119	9	7	98	74	0	7.667	7.781	9.154	8.201	1.827	10.551	0.417	81	483	66	286	281	2.939	253	33	249	32	22410
33	20	4	Hs~Ref:NM_198517.2~uORF:IOH25922~RFU:22642.3	HA20421~B33R04C20	6840	49470	170	281	271	128	47	28	28	28	2	7	100	99	0	2301	2233	494	22	143	143	160	50	31	100	100	0	0.117	0.116	0.112	0.097	2.179	0.113	0.701	242	500	89	2411	2333	-3.092	253	2158	243	2090	65624
41	21	2	Hs~MGC:BC024184.2~uORF:IOH10751~RFU:11312.37	HA20421~B41R02C21	7090	58050	110	281	287	110	38	28	28	29	8	27	98	97	0	1541	1390	462	33	117	117	123	34	27	100	100	0	0.178	0.203	0.196	0.191	1.757	0.183	0.761	80	392	100	1677	1532	-2.493	253	1424	259	1273	22990
44	12	14	Hs~MGC:BC016828.1~uORF:IOH23007~RFU:5729.82	HA20421~B44R14C12	18840	60470	110	281	281	123	43	31	31	53	68	128	92	82	0	1010	1011	217	21	229	229	224	121	54	100	100	0	0.32	0.32	0.301	0.272	2.173	0.293	0.691	92	448	82	1031	1032	-1.643	250	781	250	782	25882
46	11	7	Hs~MGC:BC022816.1~uORF:IOH14672~RFU:26483.92	HA20421~B46R07C11	9570	63500	180	281	277	111	40	28	28	32	13	40	99	97	0	2254	2333	571	24	180	180	883	1384	156	98	5	0	0.122	0.116	0.127	0.102	1.995	0.056	0.279	275	582	60	2327	2402	-3.035	253	2074	249	2153	76222
48	9	6	Hs~Ref:NM_032117.1~uORF:IOH23109~RFU:26968.76	HA20421~B48R06C09	18230	63310	110	281	281	80	28	29	29	30	10	33	100	100	0	3435	3322	364	10	104	104	426	661	155	100	100	0	0.076	0.078	0.077	0.074	1.369	0.071	0.757	80	471	100	3583	3470	-3.724	252	3331	252	3218	22489
7	16	3	Hs~Ref:NM_020467.2~uORF:IOH3994~RFU:12278.74	HA20421~B07R03C16	15070	17780	140	280	263	102	38	30	30	31	5	16	99	98	0	2379	2230	536	24	117	117	174	211	121	99	97	0	0.111	0.11	0.111	0.099	1.871	0.104	0.756	152	573	92	2512	2346	-3.178	250	2262	233	2113	39956
12	2	15	Hs~Ref:NM_020204.2~uORF:IOH41164~RFU:27046.25	HA20421~B12R15C02	16780	24680	130	280	268	125	46	29	29	29	2	6	99	97	0	5166	4758	1288	27	112	112	175	308	176	100	100	0	0.05	0.051	0.05	0.041	2.23	0.053	0.798	127	589	83	5305	4885	-4.332	251	5054	239	4646	34052
13	22	15	Hs~N/A:NM_005228.3~CAT:PV4128~RFU:10862.75	HA20421~B13R15C22	7290	29200	110	280	282	143	50	28	28	28	2	7	100	100	0	1751	1690	549	32	111	111	111	7	6	100	100	0	0.154	0.161	0.161	0.133	1.855	0.166	0.861	103	486	90	1892	1833	-2.702	252	1640	254	1579	29065
18	20	22	ERa~N/A	HA20421~B18R22C20	11360	35080	110	280	273	86	31	28	28	29	2	6	100	100	0	152	431	889	206	109	109	110	9	8	100	100	0	5.86	0.761	5.159	3.408	3.47	0.096	0.135	92	510	77	295	567	2.551	252	43	245	322	25109
24	5	18	Hs~MGC:BC047536.1~uORF:IOH27737~RFU:26329.77	HA20421~B24R18C05	17390	38770	160	280	301	175	58	30	30	33	15	45	97	95	0	1233	1083	571	52	111	111	130	59	45	98	98	0	0.223	0.279	0.27	0.263	1.803	0.259	0.764	198	581	84	1372	1243	-2.166	250	1122	271	972	59509
29	15	2	Hs~Ref:NM_014065.2~uORF:IOH43942~RFU:4892.67	HA20421~B29R02C15	5900	44530	110	280	267	99	37	28	28	28	2	7	100	100	0	1483	1326	355	26	122	122	123	10	8	100	100	0	0.185	0.199	0.186	0.184	1.83	0.193	0.836	109	471	96	1613	1443	-2.433	252	1361	239	1204	29055
31	10	3	Hs~Ref:NM_021079.2~uORF:IOH14141~RFU:27067.79	HA20421~B31R03C10	13890	44800	130	280	261	109	41	29	29	29	2	6	98	97	0	1475	1331	440	33	129	129	133	17	12	100	100	0	0.186	0.193	0.194	0.172	2.278	0.182	0.768	128	567	88	1597	1434	-2.423	251	1346	232	1202	33428
40	20	8	Hs~MGC:BC006986.1~uORF:IOH7170~RFU:8459.31	HA20421~B40R08C20	20400	54760	100	280	286	89	31	29	29	29	5	17	100	100	0	751	695	193	27	104	104	105	10	9	100	100	0	0.388	0.435	0.397	0.446	1.713	0.386	0.693	95	408	86	898	848	-1.366	251	647	257	591	27207
40	12	17	Hs~MGC:BC000733.1~uORF:IOH4627~RFU:27075.25	HA20421~B40R17C12	18800	56560	120	280	290	144	49	28	28	28	2	7	100	100	0	1780	1562	582	37	111	111	112	10	8	100	100	0	0.151	0.181	0.173	0.165	2.047	0.172	0.772	114	529	90	1921	1713	-2.727	252	1669	262	1451	33097
47	18	7	Hs~MGC:BC028040.1~uORF:IOH11532~RFU:16381.57	HA20421~B47R07C18	15540	63540	110	280	252	73	28	28	28	28	2	7	100	100	0	1904	1795	275	15	93	93	93	8	8	100	100	0	0.139	0.132	0.141	0.122	1.541	0.129	0.84	97	330	94	2063	1926	-2.845	252	1811	224	1702	24483
5	4	1	ERa~N/A	HA20421~B05R01C04	3690	17360	120	279	300	104	34	30	30	31	8	25	100	100	0	142	142	12	8	100	100	101	8	7	100	98	0	5.929	6.429	6.217	6.247	1.63	7.509	0.655	87	656	75	291	312	2.568	249	42	270	42	26079
14	1	10	Hs~Ref:NM_004286.2~uORF:IOH14552~RFU:13160.33	HA20421~B14R10C01	7560	28140	120	279	272	104	38	29	29	29	2	6	100	100	0	2114	1987	343	17	116	116	118	12	10	100	100	0	0.125	0.13	0.13	0.115	1.875	0.127	0.771	129	560	95	2248	2114	-2.999	250	1998	243	1871	35141
14	13	16	Hs~MGC:BC022543.1~uORF:IOH55985~RFU:11258.42	HA20421~B14R16C13	9960	29350	120	279	276	114	41	28	28	28	3	10	100	97	0	1780	1583	400	25	111	111	112	7	6	100	100	0	0.15	0.168	0.161	0.144	1.981	0.171	0.841	106	564	95	1920	1720	-2.733	251	1669	248	1472	29292
15	9	21	Hs~Ref:NP_079513.1~CAT_10593-H07H-25~RFU:634.13	HA20421~B15R21C09	13640	30370	80	279	257	59	22	28	28	29	3	10	100	100	0	125	125	8	6	115	115	118	14	11	36	2	0	25.1	22.9	17.8	22.387	2.186	23.854	0.216	46	330	83	261	239	4.65	251	10	229	10	11833
18	19	22	ERa~N/A	HA20421~B18R22C19	11160	35080	110	279	267	66	24	29	29	29	2	6	100	100	0	158	156	10	6	108	108	108	7	6	100	100	0	5	4.958	5.067	4.836	1.48	5.839	0.694	98	551	84	300	286	2.322	250	50	238	48	26129
45	17	3	Hs~Ref:NM_012396.1~uORF:IOH12626~RFU:23667.54	HA20421~B45R03C17	6290	62760	130	279	297	86	28	28	28	29	6	20	100	100	0	3831	3423	965	28	101	101	110	34	30	100	100	0	0.067	0.081	0.08	0.083	1.61	0.076	0.85	128	531	91	3981	3591	-3.893	251	3730	269	3322	38019
45	15	17	Hs~Ref:NM_013242.1~uORF:IOH5166~RFU:22439.61	HA20421~B45R17C15	5890	65570	140	279	256	134	52	28	28	28	5	17	98	94	0	2442	2078	806	38	99	99	128	76	59	100	100	0	0.107	0.115	0.115	0.094	2.299	0.116	0.814	157	531	93	2594	2207	-3.223	251	2343	228	1979	40168
46	19	22	ERa~N/A	HA20421~B46R22C19	11200	66550	90	279	289	66	22	28	28	30	10	33	100	100	0	181	227	122	53	95	95	95	8	8	100	100	0	2.919	1.977	2.859	2.597	2.156	2.022	0.296	64	347	48	337	393	1.545	251	86	261	132	18499
48	10	10	Hs~MGC:BC013966.2~uORF:IOH12372~RFU:10096.92	HA20421~B48R10C10	18430	64110	130	279	258	98	37	28	28	29	4	13	100	98	0	1887	1725	415	24	91	91	94	12	12	100	100	0	0.14	0.141	0.143	0.127	1.868	0.137	0.828	132	582	86	2047	1864	-2.839	251	1796	230	1634	34068
5	14	19	Hs~MGC:BC010467.1~uORF:IOH11119~RFU:27062.41	HA20421~B05R19C14	5690	20980	130	278	267	112	41	30	30	30	3	10	100	100	0	2574	2536	470	18	109	109	111	15	13	100	100	0	0.101	0.098	0.103	0.084	1.971	0.095	0.766	127	552	96	2713	2664	-3.313	248	2465	237	2427	33907
7	13	6	Hs~Ref:NM_002713.2~uORF:IOH45768~RFU:27022.21	HA20421~B07R06C13	14470	18380	140	278	262	111	42	30	30	30	3	10	99	98	0	4405	4254	634	14	113	113	141	67	47	100	100	0	0.058	0.056	0.057	0.044	2.42	0.056	0.775	154	593	92	4540	4373	-4.113	248	4292	232	4141	40388
13	21	15	Hs~N/A:NM_005228.3~CAT:PV4128~RFU:10545.33	HA20421~B13R15C21	7090	29200	120	278	264	123	46	28	28	28	2	7	100	98	0	1777	1664	576	34	111	111	112	9	8	100	100	0	0.15	0.152	0.146	0.127	2.096	0.153	0.865	101	578	89	1916	1789	-2.736	250	1666	236	1553	26691
18	7	19	Hs~MGC:BC093051.1~uORF:IOH63174~RFU:12345.16	HA20421~B18R19C07	8750	34480	120	278	251	92	36	29	29	29	2	6	100	98	0	1406	1599	701	43	124	124	125	11	8	100	100	0	0.194	0.151	0.164	0.139	1.957	0.116	0.594	121	443	89	1531	1697	-2.364	249	1282	222	1475	30429
23	11	12	Hs~MGC:NM_178152.1~uORF:IOH20954~RFU:21504.4	HA20421~B23R12C11	14090	37600	180	278	325	232	71	29	29	29	2	6	100	98	0	2439	2906	2425	83	111	111	123	42	34	100	100	0	0.107	0.106	0.102	0.088	2.338	0.07	0.484	194	583	60	2577	3091	-3.225	249	2328	296	2795	63004
35	16	7	Hs~Ref:NM_006756.2~uORF:IOH42106~RFU:27072.77	HA20421~B35R07C16	15100	50090	170	278	274	114	41	29	29	64	73	114	98	75	0	1524	2082	1969	94	136	136	457	614	134	96	83	0	0.179	0.126	0.159	0.136	2.075	0.044	0.238	205	528	76	1637	2191	-2.479	249	1388	245	1946	56117
44	20	22	ERa~N/A	HA20421~B44R22C20	20430	62060	100	278	282	89	31	28	28	28	2	7	100	98	0	119	120	13	10	90	90	90	8	8	95	90	0	8.621	8.467	8.036	8.574	2.137	9.533	0.625	71	492	49	279	284	3.108	250	29	254	30	19994
46	3	1	ERa~N/A	HA20421~B46R01C03	8020	62360	100	278	292	100	34	29	29	30	13	43	98	98	0	135	135	10	7	107	107	107	9	8	100	89	0	8.893	9.393	8.566	8.968	1.986	14.243	0.352	74	490	72	277	291	3.153	249	28	263	28	21621
10	2	22	ERa~N/A	HA20421~B10R22C02	7780	26030	100	277	270	94	34	29	29	30	3	10	98	98	0	151	391	697	178	114	114	114	8	7	97	95	0	6.703	0.87	5.721	3.407	7.659	0.02	0.003	82	441	76	285	518	2.745	248	37	241	277	22117
26	15	3	Hs~Ref:NM_018664.1~uORF:IOH44746~RFU:27048.73	HA20421~B26R03C15	10390	40280	140	277	268	104	38	29	29	29	2	6	98	98	0	4396	4130	764	18	120	120	138	41	29	100	100	0	0.058	0.06	0.059	0.053	1.834	0.06	0.819	158	564	89	4524	4249	-4.108	248	4276	239	4010	42307
30	2	15	Hs~MGC:BC052806.1~uORF:IOH28971~RFU:5730.31	HA20421~B30R15C02	7780	47170	100	277	277	121	43	28	28	28	2	7	98	98	0	736	737	153	20	133	133	133	9	6	100	100	0	0.413	0.412	0.398	0.376	1.625	0.425	0.771	88	446	92	852	853	-1.276	249	603	249	604	24375
32	8	7	Hs~Ref:NM_007177.1~uORF:IOH10203~RFU:27012.68	HA20421~B32R07C08	18000	45570	140	277	266	161	60	30	30	35	15	42	81	79	0	3122	2863	563	19	258	258	1184	1528	129	95	14	0	0.086	0.091	0.092	0.059	4.232	0.065	0.426	141	658	24	3111	2841	-3.535	247	2864	236	2605	37449
40	15	3	Hs~Ref:NM_006591.1~uORF:IOH41599~RFU:20702.39	HA20421~B40R03C15	19400	53750	110	277	290	124	42	29	29	29	7	24	100	100	0	1335	1252	371	29	103	103	110	72	65	98	97	0	0.201	0.227	0.218	0.218	1.767	0.218	0.772	99	312	93	1480	1410	-2.313	248	1232	261	1149	28743
42	11	6	Hs~MGC:BC000412.1~uORF:IOH3631~RFU:15496.85	HA20421~B42R06C11	9610	58870	120	277	261	96	36	27	27	27	2	7	100	100	0	2087	1908	705	36	111	111	113	8	7	100	100	0	0.127	0.13	0.129	0.13	2.36	0.116	0.78	113	540	89	2226	2031	-2.983	250	1976	234	1797	29458
48	4	1	ERa~N/A	HA20421~B48R01C04	17250	62300	100	277	283	83	29	28	28	29	5	17	100	100	0	127	127	13	10	97	97	97	7	7	95	90	0	8.3	8.5	8.279	8.478	1.509	7.698	0.417	84	463	84	279	285	3.053	249	30	255	30	23731
48	9	10	Hs~MGC:BC013966.2~uORF:IOH12372~RFU:19185.32	HA20421~B48R10C09	18230	64120	120	277	275	91	33	28	28	29	5	17	100	100	0	1930	1768	429	24	95	95	99	15	15	100	100	0	0.136	0.148	0.147	0.141	1.712	0.14	0.819	127	502	89	2084	1920	-2.882	249	1835	247	1673	34975
9	22	6	Hs~MGC:BC040946.1~uORF:IOH26289~RFU:27055.78	HA20421~B09R06C22	7270	22840	130	276	272	106	38	29	29	29	2	6	98	97	0	3899	3582	907	25	111	111	114	22	19	100	100	0	0.065	0.07	0.067	0.065	1.877	0.068	0.797	131	606	87	4035	3714	-3.939	247	3788	243	3471	35601
20	3	13	Hs~MGC:BC033159.1~uORF:IOH23223~RFU:12668.37	HA20421~B20R13C03	16980	33270	120	276	268	93	34	28	28	29	5	17	100	100	0	1984	1878	345	18	111	111	142	75	52	100	100	0	0.132	0.136	0.133	0.124	1.642	0.133	0.819	119	535	92	2121	2007	-2.917	248	1873	240	1767	31866
24	9	13	Hs~MGC:BC033736.1~uORF:IOH21824~RFU:27040.44	HA20421~B24R13C09	18200	37770	120	276	267	108	40	31	31	47	56	119	96	85	0	2113	1907	487	25	118	118	234	193	82	100	98	0	0.123	0.132	0.126	0.12	1.617	0.136	0.821	132	538	87	2240	2025	-3.026	245	1995	236	1789	35295
25	2	22	ERa~N/A	HA20421~B25R22C02	3270	44040	120	276	289	72	24	29	29	29	5	17	100	100	0	158	155	17	10	109	109	110	12	10	93	90	0	5.041	5.652	5.111	6.04	1.986	6.287	0.618	83	672	72	296	306	2.334	247	49	260	46	23974
32	19	22	ERa~N/A	HA20421~B32R22C19	20230	48550	140	276	242	129	53	29	29	30	4	13	82	80	0	145	190	92	48	99	99	138	138	100	23	8	0	5.37	2.341	5.446	2.01	11.457	0.417	0	103	836	14	293	304	2.425	247	46	213	91	24966
40	16	3	Hs~Ref:NM_006591.1~uORF:IOH41599~RFU:19040.69	HA20421~B40R03C16	19600	53750	110	276	274	86	31	29	29	30	12	40	100	100	0	1356	1273	445	34	103	103	124	143	115	96	95	0	0.197	0.209	0.199	0.235	2.36	0.188	0.819	107	425	89	1500	1415	-2.343	247	1253	245	1170	29269
40	20	22	ERa~N/A	HA20421~B40R22C20	20400	57550	110	276	252	84	33	29	29	29	2	6	100	98	0	196	2137	4594	214	103	103	104	11	10	100	100	0	2.656	0.11	2.568	0.798	9.363	0.011	0.063	94	531	77	340	2257	1.409	247	93	223	2034	23723
44	11	7	Hs~Ref:NM_014445.2~uORF:IOH41298~RFU:26596.64	HA20421~B44R07C11	18630	59040	110	276	283	105	37	28	28	29	4	13	100	100	0	4658	4395	1069	24	139	139	191	158	82	100	100	0	0.055	0.06	0.057	0.058	1.679	0.057	0.784	109	327	96	4767	4511	-4.188	248	4519	255	4256	30802
45	20	22	ERa~N/A	HA20421~B45R22C20	6900	66550	110	276	258	72	27	28	28	28	3	10	100	100	0	148	160	61	38	90	90	90	7	7	100	97	0	4.276	3.286	4.104	3.742	1.886	3.483	0.266	92	510	51	306	300	2.096	248	58	230	70	23754
48	19	22	ERa~N/A	HA20421~B48R22C19	20230	66510	90	276	281	60	21	28	28	31	10	32	100	100	0	108	108	10	9	75	75	75	7	9	100	98	0	7.515	7.667	7.629	7.755	1.455	8.662	0.637	54	390	55	281	286	2.91	248	33	253	33	15176
4	19	22	ERa~N/A	HA20421~B04R22C19	20180	17080	100	275	265	80	30	30	30	34	17	50	98	98	0	148	154	45	29	93	93	95	9	9	98	96	0	4.455	3.852	4.69	3.85	2.115	5.292	0.317	63	522	60	300	296	2.155	245	55	235	61	16688
8	20	22	ERa~N/A	HA20421~B08R22C20	20370	21560	100	275	251	141	56	30	30	37	31	83	78	71	0	145	310	392	126	94	94	96	10	10	100	100	0	4.804	1.023	7.156	2.551	10.997	0.086	0.003	28	557	46	296	437	2.264	245	51	221	216	7037
13	17	9	Hs~MGC:BC008902.2~uORF:IOH46064~RFU:21148.27	HA20421~B13R09C17	6290	27990	120	275	290	101	34	28	28	28	2	7	100	100	0	2733	2708	1122	41	113	113	113	9	7	100	100	0	0.094	0.101	0.107	0.104	2.032	0.082	0.672	112	532	90	2867	2857	-3.407	247	2620	262	2595	32425
18	20	14	Hs~MGC:BC009851.1~uORF:IOH12351~RFU:20164.1	HA20421~B18R14C20	11350	33490	130	275	255	98	38	29	29	29	2	6	100	98	0	2308	2150	567	26	117	117	123	28	22	100	100	0	0.112	0.111	0.11	0.094	2.176	0.106	0.766	138	493	90	2437	2259	-3.155	246	2191	226	2033	35186
26	14	17	Hs~MGC:BC021187.1~uORF:IOH10893~RFU:23170.89	HA20421~B26R17C14	10180	43090	120	275	272	72	26	29	29	31	7	22	100	100	0	1139	1079	246	22	126	126	127	13	10	100	100	0	0.243	0.255	0.247	0.255	1.528	0.241	0.855	121	455	95	1259	1196	-2.042	246	1013	243	953	32865
27	10	8	Hs~Ref:NM_006790.1~uORF:IOH7249~RFU:26106.83	HA20421~B27R08C10	13850	41260	140	275	268	136	50	30	30	29	2	6	95	95	0	1840	1614	690	42	122	122	184	188	102	97	92	0	0.143	0.16	0.147	0.135	3.087	0.137	0.617	137	537	61	1963	1730	-2.81	245	1718	238	1492	36699
29	20	22	ERa~N/A	HA20421~B29R22C20	6900	48550	80	275	282	86	30	28	28	30	8	26	100	100	0	222	231	32	13	127	127	130	15	11	100	100	0	2.6	2.442	2.287	2.392	1.641	3.255	0.44	57	311	90	342	358	1.379	247	95	254	104	16066
36	18	5	Hs~Ref:XM_378514.1~uORF:IOH42688~RFU:23794.95	HA20421~B36R05C18	19990	49670	160	275	265	210	79	28	28	31	22	70	78	66	0	1951	2066	1424	68	101	101	137	174	127	98	89	0	0.134	0.121	0.106	0.081	2.49	0.125	0.862	221	424	82	2097	2202	-2.905	247	1850	237	1965	58594
42	2	22	ERa~N/A	HA20421~B42R22C02	7810	62060	110	275	298	105	35	28	28	28	2	7	100	100	0	143	142	16	11	102	102	101	7	6	94	90	0	6.024	6.75	6.412	6.547	1.65	8.136	0.65	84	487	87	288	310	2.591	247	41	270	40	25007
46	12	18	Hs~Ref:NM_024578.1~uORF:IOH23128~RFU:16292.12	HA20421~B46R18C12	9790	65760	120	275	276	102	36	27	27	27	2	7	100	100	0	1572	1532	453	29	99	99	99	9	9	100	100	0	0.168	0.174	0.155	0.172	2.204	0.156	0.732	120	521	94	1721	1682	-2.57	248	1473	249	1433	33152
11	18	6	Hs~Ref:NM_005884.2~uORF:IOH2475~RFU:27071.11	HA20421~B11R06C18	15470	22870	130	274	287	125	43	29	29	29	2	6	100	98	0	3314	3118	761	24	115	115	137	49	35	100	100	0	0.077	0.086	0.086	0.073	2.208	0.083	0.732	146	499	83	3444	3261	-3.707	245	3199	258	3003	41934
14	3	1	ERa~N/A	HA20421~B14R01C03	7960	26320	100	274	276	67	24	29	29	29	2	6	100	100	0	150	168	80	47	113	113	113	7	6	100	97	0	6.622	4.491	6.27	5.655	1.783	4.546	0.218	93	478	85	282	302	2.727	245	37	247	55	25628
21	20	22	ERa~N/A	HA20421~B21R22C20	6870	39570	110	274	273	76	27	29	29	30	5	16	100	100	0	160	168	38	22	117	117	118	9	7	100	95	0	5.698	4.784	5.526	5.189	1.789	4.964	0.531	99	522	74	288	295	2.51	245	43	244	51	27048
22	4	1	ERa~N/A	HA20421~B22R01C04	8170	35330	100	274	278	46	16	29	29	29	2	6	100	100	0	156	157	10	6	117	117	117	8	6	100	98	0	6.282	6.225	6.429	6.335	1.366	7.663	0.646	81	475	80	284	289	2.651	245	39	249	40	22480
22	19	22	ERa~N/A	HA20421~B22R22C19	11150	39550	100	274	272	77	28	30	30	31	14	45	100	100	0	204	372	514	138	113	113	113	9	7	100	100	0	2.681	0.934	1.912	1.786	2.855	0.185	0.133	60	532	60	335	501	1.423	244	91	242	259	16290
25	4	1	ERa~N/A	HA20421~B25R01C04	3680	39820	100	274	278	53	19	29	29	30	5	16	100	100	0	147	240	254	105	112	112	112	8	7	100	96	0	7	1.945	6.625	4.988	3.003	0.672	0.125	66	477	51	280	377	2.807	245	35	249	128	18344
26	5	7	Hs~Ref:NM_022551.2~uORF:IOH41520~RFU:5113.96	HA20421~B26R07C05	8380	41080	110	274	291	95	32	29	29	29	2	6	100	100	0	674	650	131	20	126	126	126	10	7	100	100	0	0.447	0.5	0.492	0.48	1.461	0.49	0.81	105	420	89	793	786	-1.161	245	548	262	524	30520
28	7	8	Hs~Ref:NM_005371.2~uORF:IOH4172~RFU:13190.34	HA20421~B28R08C07	17780	41280	140	274	265	81	30	29	29	36	22	61	100	99	0	1878	1821	408	22	108	108	121	36	29	100	100	0	0.138	0.138	0.14	0.135	1.424	0.126	0.797	148	642	88	2015	1949	-2.853	245	1770	236	1713	39147
31	8	14	Hs~Ref:NM_003935.3~uORF:IOH54164~RFU:12976.13	HA20421~B31R14C08	13490	47010	110	274	277	123	44	28	28	28	2	7	100	100	0	1486	1362	370	27	120	120	120	7	5	100	100	0	0.18	0.2	0.196	0.178	1.656	0.199	0.802	101	467	85	1612	1491	-2.473	246	1366	249	1242	27932
31	15	18	Hs~Ref:XM_498434.1~uORF:IOH57016~RFU:27039.2	HA20421~B31R18C15	14890	47800	130	274	284	117	41	29	29	29	3	10	99	97	0	5833	5485	1281	23	131	131	136	21	15	100	100	0	0.043	0.048	0.049	0.042	2.435	0.044	0.722	137	491	90	5947	5609	-4.541	245	5702	255	5354	38846
40	3	18	Hs~MGC:BC071909.1~uORF:IOH63092~RFU:7926.4	HA20421~B40R18C03	17000	56760	100	274	263	84	31	27	27	27	2	7	100	100	0	870	814	250	30	120	120	121	12	9	100	98	0	0.329	0.34	0.33	0.354	1.599	0.322	0.867	91	430	90	997	930	-1.602	247	750	236	694	23916
43	1	22	ERa~N/A	HA20421~B43R22C01	12150	62060	100	274	275	69	25	28	28	28	3	10	100	100	0	141	143	17	11	105	105	105	10	9	100	96	0	6.833	6.5	6.532	6.769	1.505	7.795	0.332	76	496	48	282	285	2.773	246	36	247	38	20905
48	8	6	Hs~Ref:NM_024591.1~uORF:IOH13020~RFU:26871.79	HA20421~B48R06C08	18030	63310	110	274	279	74	26	31	31	52	42	80	100	100	0	5413	5328	556	10	1194	1194	1112	974	87	100	100	0	0.058	0.06	0.059	0.058	1.412	0.048	0.758	80	563	100	4462	4382	-4.118	243	4219	248	4134	22348
9	13	9	Hs~MGC:BC028711.2~uORF:IOH11814~RFU:17947.54	HA20421~B09R09C13	5460	23450	110	273	257	108	42	29	29	29	2	6	100	100	0	2848	2639	810	30	105	105	105	8	7	100	100	0	0.089	0.09	0.087	0.082	1.621	0.088	0.832	111	416	93	2987	2762	-3.491	244	2743	228	2534	28496
13	18	19	Hs~Ref:NM_001009880.1~uORF:IOH42078~RFU:27082.3	HA20421~B13R19C18	6460	30020	170	273	306	170	55	29	29	29	2	6	98	98	0	2984	2813	714	25	110	110	113	17	15	100	99	0	0.085	0.102	0.092	0.084	2.116	0.109	0.769	243	737	94	3118	2980	-3.558	244	2874	277	2703	74292
19	20	22	ERa~N/A	HA20421~B19R22C20	15870	35090	110	273	263	63	23	28	28	28	2	7	100	100	0	162	185	93	50	104	104	104	8	7	100	100	0	4.224	2.901	4.103	3.563	2.061	3.045	0.248	93	518	69	303	316	2.079	245	58	235	81	24485
22	8	6	Hs~Ref:NM_019067.1~uORF:IOH13693~RFU:25205.95	HA20421~B22R06C08	8950	36340	130	273	250	89	35	29	29	29	2	6	100	100	0	1689	1574	312	19	123	123	123	7	5	100	100	0	0.156	0.152	0.158	0.132	1.914	0.149	0.779	128	531	81	1810	1672	-2.682	244	1566	221	1451	31969
23	1	10	Hs~Ref:NM_005663.2~uORF:IOH46152~RFU:26282.28	HA20421~B23R10C01	12090	37170	150	273	241	153	63	29	29	34	26	76	76	70	0	1856	1923	814	42	113	113	125	48	38	100	99	0	0.14	0.117	0.162	0.064	7.113	0.04	0.101	187	630	49	1987	2022	-2.837	244	1743	212	1810	45043
31	13	14	Hs~MGC:BC013957.1~uORF:IOH13899~RFU:27071.94	HA20421~B31R14C13	14480	46990	120	273	282	132	46	28	28	28	3	10	99	99	0	1938	3667	5688	155	125	125	141	54	38	100	99	0	0.135	0.072	0.12	0.101	2.439	0.027	0.448	111	499	83	2058	3796	-2.888	245	1813	254	3542	31310
36	19	4	Hs~Ref:NM_178483.2~uORF:IOH43017~RFU:26702.3	HA20421~B36R04C19	20210	49490	120	273	263	89	33	29	29	29	2	6	100	100	0	4455	4306	817	18	165	165	491	458	93	100	100	0	0.057	0.057	0.053	0.053	1.584	0.057	0.743	111	276	92	4534	4375	-4.136	244	4290	234	4141	29178
40	17	5	Hs~Ref:NM_001001330.1~uORF:IOH40137~RFU:16938.55	HA20421~B40R05C17	19800	54160	120	273	252	103	40	29	29	29	2	6	100	100	0	996	902	246	27	119	119	151	62	41	97	96	0	0.278	0.285	0.279	0.28	1.945	0.282	0.809	109	530	93	1121	1006	-1.846	244	877	223	783	27466
44	16	4	Hs~Ref:NM_016648.1~uORF:IOH41297~RFU:27078.57	HA20421~B44R04C16	19640	58460	110	273	259	105	40	28	28	29	4	13	100	99	0	2491	2877	2081	72	104	104	107	14	13	100	99	0	0.103	0.083	0.105	0.087	2.858	0.05	0.509	115	383	54	2632	3004	-3.284	245	2387	231	2773	29836
1	19	20	Hs~Ref:XM_003960444.1~uORF:IOH50171~RFU:27050.8	HA20421~B01R20C19	6650	16690	130	272	259	83	32	30	30	30	2	6	100	100	0	3105	2800	681	24	109	109	110	10	9	100	100	0	0.081	0.085	0.086	0.078	1.911	0.08	0.76	143	476	88	3238	2920	-3.63	242	2996	229	2691	36970
2	19	22	ERa~N/A	HA20421~B02R22C19	11170	17080	110	272	275	92	33	30	30	30	2	6	100	100	0	179	216	148	68	111	111	112	6	5	100	98	0	3.559	2.333	4.169	3.209	2.4	2.012	0.176	88	542	87	310	350	1.831	242	68	245	105	24170
17	10	7	Hs~Ref:NM_007054.1~uORF:IOH26900~RFU:12163.52	HA20421~B17R07C10	4840	32080	120	272	263	107	40	28	28	28	2	7	100	100	0	1439	1423	828	58	111	111	112	8	7	100	100	0	0.184	0.179	0.185	0.173	1.775	0.134	0.642	104	551	94	1572	1547	-2.444	244	1328	235	1312	27351
22	1	12	Hs~Ref:NM_015640.1~uORF:IOH22934~RFU:16309.34	HA20421~B22R12C01	7540	37560	160	272	296	140	47	29	29	32	15	46	99	99	0	695	614	263	42	120	120	129	31	24	100	100	0	0.423	0.54	0.578	0.54	1.582	0.514	0.809	235	800	62	818	761	-1.243	243	575	267	494	69512
23	9	16	Hs~MGC:BC094687.1~uORF:IOH62581~RFU:7149.43	HA20421~B23R16C09	13680	38380	110	272	316	196	62	29	29	29	2	6	100	96	0	1244	1171	346	29	110	110	110	8	7	100	100	0	0.214	0.27	0.245	0.196	2.363	0.295	0.8	88	398	91	1377	1348	-2.222	243	1134	287	1061	27849
28	14	4	Hs~MGC:BC010537.1~uORF:IOH10170~RFU:26948.04	HA20421~B28R04C14	19180	40480	130	272	256	113	44	30	30	33	12	36	100	98	0	4164	3376	1393	41	121	121	189	226	119	98	95	0	0.06	0.069	0.071	0.071	1.77	0.064	0.766	157	459	90	4285	3481	-4.062	242	4043	226	3255	40230
30	3	1	ERa~N/A	HA20421~B30R01C03	7990	44360	110	272	277	89	32	28	28	29	10	34	97	97	0	165	163	12	7	134	134	134	9	6	93	80	0	7.871	8.586	8.096	9.482	2.209	10.41	0.573	86	536	60	275	278	2.977	244	31	249	29	23791
30	19	3	Hs~Ref:NM_201613.1~uORF:IOH45918~RFU:27072.77	HA20421~B30R03C19	11190	44770	140	272	270	134	49	29	29	30	6	20	97	94	0	4253	6646	9355	140	133	133	189	132	69	100	99	0	0.059	0.037	0.064	0.048	3.67	0.006	0.085	174	550	74	4363	6754	-4.084	243	4120	241	6513	46992
37	14	7	Hs~Ref:NM_000723.3~uORF:IOH39502~RFU:14642.1	HA20421~B37R07C14	5680	54580	150	272	281	87	30	29	29	33	24	72	100	100	0	1017	926	233	25	134	134	163	81	49	100	99	0	0.275	0.318	0.318	0.316	1.419	0.307	0.806	179	486	92	1126	1044	-1.861	243	883	252	792	50343
47	21	2	Hs~Ref:NM_003093.1~uORF:IOH41465~RFU:27031.74	HA20421~B47R02C21	16140	62530	120	272	274	111	40	27	27	27	2	7	100	100	0	4965	4660	1005	21	104	104	139	63	45	100	100	0	0.05	0.054	0.052	0.05	2.097	0.05	0.724	128	524	89	5106	4803	-4.31	245	4861	247	4556	35084
47	2	22	ERa~N/A	HA20421~B47R22C02	12330	66530	90	272	259	67	25	29	29	31	8	25	100	100	0	129	128	8	6	94	94	94	6	6	94	94	0	6.943	6.765	7.171	6.845	1.514	8.428	0.646	59	387	84	278	264	2.796	243	35	230	34	15268
2	6	20	Hs~Ref:NM_003792.1~uORF:IOH10852~RFU:15337.31	HA20421~B02R20C06	8570	16690	130	271	255	105	41	30	30	30	3	10	99	99	0	1490	1433	329	22	122	122	288	416	144	98	91	0	0.176	0.172	0.172	0.149	2.058	0.166	0.763	123	513	86	1609	1536	-2.505	241	1368	225	1311	31351
12	7	16	Hs~Ref:NM_005416.1~uORF:IOH59847~RFU:27055.78	HA20421~B12R16C07	17780	24890	130	271	323	253	78	29	29	29	2	6	91	82	0	6323	5969	1408	23	104	104	105	9	8	100	100	0	0.039	0.05	0.04	0.024	5.399	0.051	0.563	125	568	90	6461	6159	-4.684	242	6219	294	5865	40359
13	21	3	Hs~Ref:NM_012420.1~uORF:IOH22625~RFU:27065.72	HA20421~B13R03C21	7080	26800	130	271	254	108	42	29	29	33	18	54	98	95	0	5193	5083	531	10	155	155	583	810	138	100	100	0	0.048	0.046	0.048	0.038	1.934	0.044	0.585	120	523	100	5280	5153	-4.38	242	5038	225	4928	30427
16	6	16	Hs~Ref:NM_030906.2~CAT:PV4343~RFU:958.33	HA20421~B16R16C06	17590	29360	80	271	287	74	25	29	29	34	19	55	100	100	0	149	148	10	6	107	107	200	444	222	0	0	0	5.762	6.293	6.544	6.282	1.339	7.033	0.619	39	306	41	284	299	2.527	242	42	258	41	11195
24	10	14	Hs~Ref:NM_032377.2~uORF:IOH6191~RFU:8514.29	HA20421~B24R14C10	18410	37950	100	271	271	63	23	31	31	56	54	96	100	100	0	1016	1006	132	13	186	186	292	209	71	100	97	0	0.289	0.293	0.298	0.288	1.396	0.251	0.679	35	406	68	1070	1060	-1.79	240	830	240	820	9473
31	20	22	ERa~N/A	HA20421~B31R22C20	15900	48600	110	271	279	83	29	29	29	29	4	13	100	100	0	145	144	8	5	118	118	119	10	8	93	78	0	8.963	9.615	9.241	9.953	1.73	11.334	0.447	96	511	87	269	276	3.164	242	27	250	26	26823
32	17	19	Hs~MGC:BC070154.1~uORF:IOH63011~RFU:11285.97	HA20421~B32R19C17	19820	47980	110	271	259	89	34	29	29	29	2	6	100	100	0	852	820	160	19	95	95	96	16	16	100	100	0	0.32	0.317	0.328	0.281	1.756	0.313	0.835	98	311	93	999	955	-1.645	242	757	230	725	25334
35	17	15	Hs~Ref:NM_004119.1~CAT:PV3967~RFU:734.71	HA20421~B35R15C17	15290	51660	80	271	271	64	23	29	29	30	7	23	100	100	0	144	142	5	3	125	125	123	18	14	58	0	0	12.737	14.235	14.763	14.251	1.456	23.404	0.159	46	334	85	261	259	3.671	242	19	242	17	12463
36	14	4	Hs~MGC:BC025266.1~uORF:IOH23199~RFU:27072.77	HA20421~B36R04C14	19210	49490	110	271	272	94	34	28	28	28	2	7	100	98	0	1864	1643	576	35	110	110	139	112	80	94	94	0	0.139	0.159	0.149	0.171	3.177	0.142	0.787	103	372	95	1997	1777	-2.852	243	1754	244	1533	28003
40	19	22	ERa~N/A	HA20421~B40R22C19	20210	57550	100	271	264	84	31	29	29	29	3	10	100	100	0	188	182	20	10	100	100	101	10	9	98	97	0	2.75	2.866	2.742	2.791	1.482	3.416	0.747	80	484	88	330	317	1.459	242	88	235	82	21133
44	15	5	Hs~Ref:NM_016167.3~uORF:IOH40609~RFU:19414.47	HA20421~B44R05C15	19440	58650	110	271	279	108	38	28	28	28	2	7	100	100	0	1340	1193	445	37	104	104	105	13	12	100	99	0	0.197	0.23	0.223	0.246	1.773	0.219	0.881	100	455	83	1479	1340	-2.347	243	1236	251	1089	27892
46	18	7	Hs~Ref:NM_004734.1~N/A~RFU:27055.36	HA20421~B46R07C18	10990	63560	130	271	266	118	44	28	28	28	2	7	100	100	0	2537	2383	597	25	149	149	172	66	38	100	100	0	0.102	0.107	0.106	0.092	1.907	0.107	0.813	129	499	86	2631	2472	-3.297	243	2388	238	2234	34373
18	11	3	Hs~Ref:NM_080390.3~uORF:IOH41393~RFU:27044.59	HA20421~B18R03C11	9560	31280	110	270	260	94	36	29	29	39	41	105	100	91	0	4135	3974	729	18	172	172	417	705	169	98	97	0	0.061	0.061	0.061	0.057	1.468	0.057	0.796	80	384	100	4204	4033	-4.039	241	3963	231	3802	20827
18	15	15	Hs~Ref:NM_006875.1~CAT:PV3649~RFU:24364.15	HA20421~B18R15C15	10340	33670	130	270	261	120	45	29	29	29	2	6	98	96	0	4630	4158	1106	26	115	115	118	11	9	100	100	0	0.053	0.057	0.055	0.046	2.173	0.059	0.851	129	555	95	4756	4275	-4.228	241	4515	232	4043	33646
19	12	18	Hs~Ref:NM_199190.1~uORF:IOH42760~RFU:20309.55	HA20421~B19R18C12	14260	34300	120	270	295	131	44	30	30	37	17	45	100	100	0	2265	2153	450	20	143	143	197	104	52	100	100	0	0.113	0.132	0.124	0.122	1.604	0.123	0.7	129	502	94	2362	2275	-3.144	240	2122	265	2010	38000
20	4	12	Hs~MGC:BC000877.1~uORF:IOH3268~RFU:8934.61	HA20421~B20R12C04	17180	33060	110	270	240	100	41	28	28	28	2	7	100	100	0	1042	988	250	25	105	105	105	8	7	100	100	0	0.258	0.24	0.241	0.205	2.122	0.234	0.771	90	496	89	1179	1095	-1.953	242	937	212	883	21565
23	20	22	ERa~N/A	HA20421~B23R22C20	15870	39570	80	270	280	78	27	29	29	29	3	10	100	100	0	162	160	16	10	109	109	109	10	9	98	94	0	4.547	4.922	4.918	4.826	1.817	5.856	0.59	59	313	85	294	302	2.185	241	53	251	51	16491
25	18	19	Hs~MGC:BC018722.1~uORF:IOH13970~RFU:24058.93	HA20421~B25R19C18	6460	43450	140	270	272	98	36	29	29	29	3	10	100	100	0	1918	1869	276	14	129	129	184	106	57	100	100	0	0.135	0.14	0.142	0.124	1.847	0.142	0.773	145	521	92	2030	1983	-2.892	241	1789	243	1740	39413
26	19	17	Hs~Ref:NM_031845.1~uORF:IOH37776~RFU:27041.69	HA20421~B26R17C19	11180	43090	150	270	288	149	51	30	30	41	36	87	93	89	0	2046	3710	5272	142	276	276	334	297	88	100	100	0	0.136	0.075	0.106	0.089	2.307	0.026	0.359	173	480	84	2010	3692	-2.883	240	1770	258	3434	49906
30	20	3	Hs~Ref:NM_201613.1~uORF:IOH45918~RFU:27070.28	HA20421~B30R03C20	11390	44770	150	270	258	117	45	29	29	31	8	25	98	96	0	4412	3801	1517	39	134	134	205	151	73	100	99	0	0.056	0.062	0.064	0.057	2.017	0.059	0.786	165	600	84	4519	3896	-4.15	241	4278	229	3667	42576
34	19	22	ERa~N/A	HA20421~B34R22C19	11170	53060	90	270	286	97	33	29	29	30	7	23	100	100	0	200	880	1771	201	123	123	125	14	11	98	98	0	3.13	0.339	3.267	1.667	5.111	0.033	0.06	67	368	76	318	1014	1.646	241	77	257	757	19175
40	3	1	ERa~N/A	HA20421~B40R01C03	17010	53330	110	270	256	91	35	28	28	29	10	34	98	98	0	168	169	38	22	125	125	128	24	18	71	27	0	5.628	5.182	5.972	5.891	1.967	5.859	0.212	73	571	53	285	272	2.493	242	43	228	44	18712
40	13	16	Hs~Ref:NM_145015.2~uORF:IOH53933~RFU:6440.41	HA20421~B40R16C13	18990	56360	100	270	253	140	55	29	29	40	47	117	83	75	0	898	841	213	25	108	108	109	9	8	100	100	0	0.305	0.306	0.335	0.237	2.774	0.3	0.629	97	429	95	1031	957	-1.713	241	790	224	733	24538
41	20	22	ERa~N/A	HA20421~B41R22C20	6910	62050	110	270	284	102	35	28	28	28	4	14	100	100	0	145	155	43	27	101	101	103	9	8	100	95	0	5.5	4.741	5.545	5.221	1.922	7.102	0.319	85	517	91	286	310	2.459	242	44	256	54	24141
42	12	6	Hs~MGC:BC000412.1~uORF:IOH3631~RFU:16562.66	HA20421~B42R06C12	9820	58870	120	270	274	112	40	28	28	28	2	7	100	100	0	2281	2163	738	34	112	112	112	8	7	100	100	0	0.112	0.12	0.112	0.12	1.715	0.111	0.783	109	493	93	2411	2297	-3.164	242	2169	246	2051	29820
43	10	7	Hs~MGC:BC016790.1~uORF:IOH27885~RFU:26606.98	HA20421~B43R07C10	13950	59060	110	270	264	60	22	29	29	39	27	69	100	100	0	2117	2389	957	40	128	128	508	866	170	100	92	0	0.121	0.104	0.12	0.105	1.499	0.068	0.544	80	512	100	2230	2496	-3.045	241	1989	235	2261	21129
45	18	3	Hs~Ref:NM_012396.1~uORF:IOH12626~RFU:24881.68	HA20421~B45R03C18	6490	62760	130	270	270	101	37	28	28	29	6	20	100	100	0	3920	3494	994	28	105	105	149	136	91	99	98	0	0.063	0.071	0.062	0.07	1.85	0.064	0.708	127	497	88	4057	3631	-3.979	242	3815	242	3389	34228
47	9	16	Hs~Ref:NM_173822.1~uORF:IOH27491~RFU:27034.23	HA20421~B47R16C09	13740	65340	120	270	282	105	37	29	29	32	12	37	100	100	0	3277	3066	685	22	184	184	232	143	61	99	99	0	0.078	0.088	0.076	0.086	1.9	0.076	0.657	114	490	94	3334	3135	-3.682	241	3093	253	2882	32188
7	19	22	ERa~N/A	HA20421~B07R22C19	15680	21580	110	269	253	126	49	29	29	30	2	6	100	95	0	170	504	935	185	105	105	106	7	6	100	100	0	3.692	0.561	3.111	1.431	10.279	0.005	0	93	537	0	305	623	1.885	240	65	224	399	23494
14	13	2	Hs~Ref:NM_022756.2~uORF:IOH13235~RFU:19003.79	HA20421~B14R02C13	9960	26530	130	269	281	97	34	29	29	32	11	34	99	98	0	3130	2996	491	16	125	125	163	105	64	100	100	0	0.08	0.088	0.09	0.079	1.721	0.086	0.805	138	542	93	3245	3123	-3.646	240	3005	252	2871	38772
17	22	12	Hs~Ref:NM_080659.1~uORF:IOH7410~RFU:18574.92	HA20421~B17R12C22	7240	33080	120	269	248	97	39	28	28	28	2	7	100	100	0	2536	2277	565	24	112	112	113	11	9	100	100	0	0.099	0.102	0.109	0.091	1.732	0.102	0.852	111	582	84	2665	2385	-3.33	241	2424	220	2165	27498
19	11	7	Hs~MGC:BC000934.2~uORF:IOH2996~RFU:27035.47	HA20421~B19R07C11	14060	32070	120	269	262	91	34	28	28	28	2	7	100	99	0	2081	1995	520	26	120	120	120	10	8	100	100	0	0.123	0.125	0.122	0.116	1.822	0.119	0.825	123	369	93	2202	2109	-3.024	241	1961	234	1875	32279
21	9	12	Hs~MGC:BC013171.1~uORF:IOH22121~RFU:25641.89	HA20421~B21R12C09	4660	37570	130	269	263	85	32	28	28	29	2	6	99	99	0	2620	2437	545	22	114	114	116	13	11	100	100	0	0.096	0.101	0.099	0.093	1.691	0.099	0.86	137	546	87	2747	2558	-3.378	241	2506	235	2323	35986
22	2	16	Hs~Ref:NM_030662.2~CAT:PV3615~RFU:632.77	HA20421~B22R16C02	7740	38340	70	269	279	88	31	29	29	31	14	45	100	100	0	136	139	11	7	116	116	118	10	8	97	44	0	12	10.87	10.88	11.109	1.824	21.223	0.188	49	185	70	260	273	3.585	240	20	250	23	13651
25	5	3	Hs~Ref:NM_001207.2~uORF:IOH5823~RFU:9022.48	HA20421~B25R03C05	3860	40240	140	269	265	114	43	30	30	30	2	6	100	100	0	3049	3028	971	32	122	122	133	27	20	100	100	0	0.082	0.081	0.086	0.071	2.003	0.073	0.696	146	606	83	3166	3141	-3.614	239	2927	235	2906	38664
29	3	1	ERa~N/A	HA20421~B29R01C03	3510	44310	100	269	247	75	30	29	29	30	6	20	100	100	0	145	140	11	7	115	115	114	9	7	82	73	0	8	8.72	8.55	9.7	1.917	8.33	0.586	63	496	63	270	243	3	240	30	218	25	15571
29	21	9	Hs~MGC:BC019039.2~uORF:IOH46089~RFU:27074.01	HA20421~B29R09C21	7090	45970	170	269	276	93	33	29	29	29	2	6	99	99	0	3078	3046	614	20	132	132	134	12	8	100	100	0	0.081	0.085	0.086	0.079	1.803	0.08	0.742	261	568	89	3186	3161	-3.618	240	2946	247	2914	72081
30	21	8	Hs~MGC:BC042608.1~uORF:IOH27462~RFU:14518.48	HA20421~B30R08C21	11590	45760	110	269	243	101	41	29	29	29	2	6	100	99	0	1201	1099	301	27	128	128	128	13	10	100	100	0	0.224	0.22	0.229	0.196	2.109	0.212	0.777	107	448	94	1313	1185	-2.161	240	1073	214	971	25974
34	2	22	ERa~N/A	HA20421~B34R22C02	7770	53070	110	269	268	84	31	29	29	29	2	6	100	100	0	265	279	72	25	131	131	131	8	6	100	100	0	1.791	1.615	1.842	1.64	1.605	1.724	0.659	84	506	85	374	387	0.841	240	134	239	148	22550
43	19	22	ERa~N/A	HA20421~B43R22C19	15770	62050	110	269	270	86	31	28	28	29	6	20	98	98	0	130	141	63	44	96	96	96	7	7	98	89	0	7.088	5.378	6.741	6.946	1.904	5.288	0.33	97	518	88	275	287	2.825	241	34	242	45	26174
47	12	8	Hs~MGC:BC036094.1~uORF:IOH27258~RFU:17221.53	HA20421~B47R08C12	14340	63730	120	269	273	87	31	28	28	30	6	20	100	100	0	2026	1871	483	25	211	211	206	69	33	98	98	0	0.133	0.148	0.136	0.153	2.21	0.128	0.744	128	472	90	2056	1905	-2.913	241	1815	245	1660	34969
11	2	22	ERa~N/A	HA20421~B11R22C02	12280	26090	110	268	250	78	31	28	28	29	4	13	100	100	0	166	607	1157	190	112	112	113	11	9	100	98	0	4.444	0.448	3.84	1.981	5.702	0.042	0.046	72	573	42	294	717	2.152	240	54	222	495	17998
13	17	19	Hs~Ref:NM_001009880.1~uORF:IOH42078~RFU:27071.11	HA20421~B13R19C17	6270	30020	180	268	276	118	42	28	28	28	2	7	100	99	0	2617	2562	659	25	112	112	117	20	17	99	99	0	0.096	0.101	0.1	0.09	1.804	0.102	0.824	258	766	93	2745	2698	-3.384	240	2505	248	2450	71081
27	1	8	Hs~Ref:NM_016093.2~uORF:IOH14674~RFU:21748.72	HA20421~B27R08C01	12050	41260	120	268	301	141	46	29	29	29	2	6	100	100	0	1327	1239	261	21	118	118	131	46	35	100	100	0	0.198	0.243	0.248	0.205	2.074	0.248	0.777	106	605	86	1448	1393	-2.339	239	1209	272	1121	31927
27	21	8	Hs~Ref:NM_007080.1~uORF:IOH10074~RFU:27071.11	HA20421~B27R08C21	16050	41260	110	268	261	61	23	29	29	31	11	35	100	100	0	3305	3340	299	8	118	118	140	88	62	100	100	0	0.075	0.072	0.077	0.069	1.433	0.064	0.715	80	300	100	3426	3454	-3.737	239	3187	232	3222	20846
33	4	4	Hs~Ref:NM_032359.1~uORF:IOH5762~RFU:27071.52	HA20421~B33R04C04	3650	49450	140	268	245	101	41	28	28	28	2	7	97	95	0	3953	3625	760	20	119	119	142	64	45	100	100	0	0.063	0.062	0.065	0.049	2.49	0.063	0.81	141	667	94	4074	3723	-3.998	240	3834	217	3506	34493
44	1	22	ERa~N/A	HA20421~B44R22C01	16630	62060	100	268	261	89	34	28	28	29	4	13	100	100	0	159	194	93	47	98	98	99	10	10	100	98	0	3.934	2.427	3.575	2.915	2.473	2.995	0.236	71	493	87	301	329	1.976	240	61	233	96	18516
46	4	5	Hs~Ref:NM_006439.3~uORF:IOH12221~RFU:25707.19	HA20421~B46R05C04	8180	63160	170	268	267	141	52	29	29	29	4	13	100	99	0	3021	2670	771	28	155	155	188	104	55	99	99	0	0.083	0.095	0.087	0.078	2.378	0.094	0.74	201	516	77	3105	2753	-3.584	239	2866	238	2515	53673
6	7	17	Hs~MGC:BC032508.1~uORF:IOH62199~RFU:24781.33	HA20421~B06R17C07	8730	20550	130	267	249	97	38	29	29	30	2	6	100	100	0	2856	2747	509	18	115	115	116	16	13	100	100	0	0.087	0.084	0.088	0.074	1.819	0.081	0.792	118	539	92	2979	2852	-3.526	238	2741	220	2632	29403
7	4	8	Hs~Ref:NM_014110.3~uORF:IOH39485~RFU:27045	HA20421~B07R08C04	12670	18790	130	267	250	117	46	30	30	30	2	6	97	97	0	4345	4050	910	22	119	119	134	40	29	100	100	0	0.056	0.056	0.06	0.041	2.822	0.056	0.754	136	502	96	4463	4151	-4.156	237	4226	220	3931	33964
15	10	12	Hs~MGC:BC034718.1~uORF:IOH21418~RFU:9110.05	HA20421~B15R12C10	13850	28570	120	267	252	94	37	29	29	29	3	10	98	96	0	2124	2022	364	18	114	114	164	162	98	100	100	0	0.118	0.117	0.118	0.095	2.54	0.115	0.72	127	496	95	2248	2131	-3.078	238	2010	223	1908	32005
18	4	13	Hs~MGC:BC029427.1~uORF:IOH23192~RFU:19941.57	HA20421~B18R13C04	8150	33290	130	267	260	106	40	29	29	30	7	23	100	100	0	3293	3203	901	28	124	124	129	22	17	100	100	0	0.075	0.075	0.074	0.068	1.616	0.073	0.82	137	503	93	3407	3310	-3.735	238	3169	231	3079	35628
19	4	1	ERa~N/A	HA20421~B19R01C04	12660	30860	100	267	259	63	24	28	28	28	2	7	100	100	0	159	168	34	20	116	116	117	8	6	100	98	0	5.558	4.442	5.387	4.786	1.727	5.314	0.445	83	472	86	282	283	2.475	239	43	231	52	21530
31	19	3	Hs~MGC:BC015059.1~uORF:IOH13646~RFU:21696.92	HA20421~B31R03C19	15690	44800	130	267	261	96	36	30	30	32	9	28	100	99	0	4130	4335	1669	38	128	128	565	742	131	100	100	0	0.059	0.055	0.059	0.051	1.671	0.05	0.735	118	456	91	4239	4438	-4.078	237	4002	231	4207	30824
38	4	7	Hs~Ref:NM_006337.3~uORF:IOH12378~RFU:13674.42	HA20421~B38R07C04	8170	54570	110	267	268	99	36	28	28	28	2	7	100	99	0	1404	1328	402	30	130	130	130	10	7	100	100	0	0.188	0.2	0.197	0.188	1.899	0.193	0.85	110	470	91	1513	1438	-2.414	239	1274	240	1198	29467
39	20	22	ERa~N/A	HA20421~B39R22C20	15910	57560	100	267	267	87	32	28	28	28	6	21	100	100	0	161	186	140	75	116	116	117	10	8	95	93	0	5.311	3.414	5.206	4.749	1.821	2.52	0.217	64	480	52	284	309	2.409	239	45	239	70	17076
41	22	17	Hs~Ref:NM_001008.2~uORF:IOH11799~RFU:5242.42	HA20421~B41R17C22	7300	61050	100	267	260	104	40	27	27	27	2	7	100	100	0	853	812	237	29	105	105	106	10	9	100	100	0	0.321	0.33	0.331	0.308	1.599	0.329	0.865	88	472	79	988	940	-1.64	240	748	233	707	22885
13	6	6	Hs~Ref:NM_016355.3~uORF:IOH39973~RFU:18247.56	HA20421~B13R06C06	4080	27400	120	266	252	104	41	29	29	29	2	6	98	97	0	1940	1766	461	26	114	114	146	82	56	99	97	0	0.13	0.135	0.131	0.115	1.916	0.135	0.796	112	531	89	2063	1875	-2.946	237	1826	223	1652	28173
16	12	2	Hs~Ref:NM_013293.1~uORF:IOH9999~RFU:1961.92	HA20421~B16R02C12	18770	26550	120	266	230	91	39	29	29	29	2	6	100	100	0	1485	1424	257	18	106	106	112	19	16	100	100	0	0.172	0.153	0.16	0.129	2.048	0.145	0.703	105	588	85	1616	1519	-2.541	237	1379	201	1318	24180
24	20	20	Hs~Ref:NM_172238.1~uORF:IOH34861~RFU:3262.16	HA20421~B24R20C20	20390	39170	140	266	255	134	52	29	29	30	4	13	99	95	0	2055	1748	751	42	96	96	126	87	69	100	96	0	0.121	0.137	0.13	0.117	2.283	0.138	0.849	139	644	75	2196	1878	-3.047	237	1959	226	1652	35390
35	15	7	Hs~Ref:NM_006756.2~uORF:IOH42106~RFU:27069.87	HA20421~B35R07C15	14920	50080	180	266	264	104	39	30	30	63	71	112	94	82	0	1502	1505	426	28	140	140	485	638	131	96	63	0	0.173	0.171	0.179	0.159	1.952	0.144	0.57	191	460	69	1598	1599	-2.529	236	1362	234	1365	50353
35	12	18	Hs~Ref:NM_004465.1~uORF:IOH40262~RFU:6817.53	HA20421~B35R18C12	14300	52260	110	266	262	93	35	28	28	28	2	7	100	100	0	732	693	166	23	139	139	150	33	22	100	100	0	0.401	0.422	0.415	0.407	1.598	0.412	0.833	102	466	89	831	788	-1.317	238	593	234	554	26690
3	3	19	Hs~MGC:BC009415.1~uORF:IOH14115~RFU:27079.4	HA20421~B03R19C03	12480	16490	140	265	242	101	41	30	30	30	3	10	99	98	0	5976	5645	1226	21	121	121	202	134	66	100	100	0	0.04	0.038	0.04	0.031	2.267	0.038	0.752	158	552	96	6090	5736	-4.639	235	5855	212	5524	38225
10	8	21	Hs~Ref:NM_205838.1~uORF:IOH50083~RFU:27079.81	HA20421~B10R21C08	8980	25840	130	265	241	102	42	29	29	29	2	6	97	97	0	5457	5108	1182	23	118	118	123	17	13	100	100	0	0.044	0.042	0.044	0.034	2.108	0.042	0.778	140	517	91	5575	5202	-4.5	236	5339	212	4990	33728
12	7	20	Hs~Ref:NM_052969.1~uORF:IOH12514~RFU:22906.48	HA20421~B12R20C07	17790	25660	130	265	295	192	65	30	30	34	11	32	97	93	0	2355	3432	4340	126	112	112	115	13	11	100	100	0	0.105	0.08	0.105	0.072	3.521	0.017	0.077	162	497	81	2478	3585	-3.255	235	2243	265	3320	47838
13	7	14	Hs~Ref:NM_003636.1~uORF:IOH29625~RFU:27078.15	HA20421~B13R14C07	4280	29000	100	265	239	84	35	28	28	29	6	20	98	98	0	3880	3665	765	20	108	108	110	13	11	100	100	0	0.063	0.059	0.062	0.052	2.091	0.057	0.786	98	449	94	4009	3768	-3.992	237	3772	211	3557	23455
19	11	2	Hs~Ref:NM_006658.1~uORF:IOH21548~RFU:27064.48	HA20421~B19R02C11	14060	31070	120	265	258	112	43	29	29	29	2	6	100	100	0	3782	3693	573	15	112	112	113	10	8	100	100	0	0.064	0.064	0.062	0.055	1.923	0.062	0.666	133	541	93	3906	3810	-3.959	236	3670	229	3581	34321
28	3	5	Hs~Ref:NM_007030.1~uORF:IOH43477~RFU:27026.36	HA20421~B28R05C03	16980	40700	170	265	264	106	40	29	29	29	2	6	100	100	0	2389	2308	775	33	115	115	141	92	65	100	100	0	0.104	0.107	0.108	0.102	1.491	0.105	0.85	255	587	83	2510	2428	-3.268	236	2274	235	2193	67405
32	9	19	Hs~MGC:BC000251.1~N/A~RFU:9374.72	HA20421~B32R19C09	18210	47980	100	265	273	168	61	28	28	28	2	7	98	96	0	1343	1301	410	31	106	106	106	8	7	100	100	0	0.192	0.205	0.181	0.144	2.889	0.214	0.724	89	432	85	1474	1440	-2.384	237	1237	245	1195	24298
37	18	16	Hs~MGC:BC053901.1~uORF:IOH29032~RFU:9224.18	HA20421~B37R16C18	6490	56360	110	265	258	91	35	28	28	29	7	24	100	100	0	1243	1171	400	34	116	116	116	9	7	100	100	0	0.21	0.218	0.208	0.222	1.754	0.198	0.785	106	467	94	1364	1285	-2.25	237	1127	230	1055	27384
39	10	10	Hs~Ref:NM_207350.1~uORF:IOH40748~RFU:15647.17	HA20421~B39R10C10	13890	55170	120	265	254	108	42	30	30	45	30	66	91	87	0	4022	3833	1688	44	197	197	396	314	79	100	98	0	0.061	0.062	0.062	0.055	1.985	0.046	0.607	161	361	77	4060	3860	-4.025	235	3825	224	3636	40867
39	8	13	Hs~MGC:BC039039.1~uORF:IOH27465~RFU:27033.4	HA20421~B39R13C08	13500	55770	120	265	270	99	36	29	29	30	7	23	100	100	0	4510	4159	1034	24	218	218	231	68	29	100	99	0	0.055	0.061	0.06	0.06	1.719	0.058	0.809	121	504	94	4528	4182	-4.185	236	4292	241	3941	32652
40	19	18	Hs~Ref:NM_032860.2~uORF:IOH22948~RFU:6454.09	HA20421~B40R18C19	20200	56760	100	265	264	88	33	29	29	29	2	6	100	100	0	661	608	137	22	103	103	104	8	7	100	100	0	0.423	0.465	0.473	0.446	1.552	0.448	0.784	78	449	80	794	740	-1.241	236	558	235	505	20575
42	3	17	Hs~Ref:NM_004635.2~uORF:IOH3889~RFU:12743.64	HA20421~B42R17C03	8010	61070	130	265	258	82	31	29	29	30	6	20	100	100	0	1978	1779	586	32	118	118	155	74	47	100	100	0	0.127	0.138	0.135	0.146	1.773	0.128	0.824	146	549	93	2096	1890	-2.978	236	1860	229	1661	37671
44	16	5	Hs~Ref:NM_016167.3~uORF:IOH40609~RFU:18206.53	HA20421~B44R05C16	19640	58660	110	265	275	127	46	28	28	28	3	10	98	98	0	1168	1080	430	39	100	100	101	10	9	100	100	0	0.222	0.252	0.233	0.248	1.834	0.238	0.799	109	351	89	1305	1227	-2.172	237	1068	247	980	30006
48	20	22	ERa~N/A	HA20421~B48R22C20	20460	66500	70	265	277	87	31	29	29	42	38	90	100	100	0	120	119	7	5	80	80	81	11	13	100	93	0	5.9	6.359	6.743	6.183	1.448	8.208	0.691	45	185	49	276	287	2.561	236	40	248	39	12468
25	14	8	Hs~MGC:BC029220.1~uORF:IOH22755~RFU:27077.74	HA20421~B25R08C14	5660	41250	140	264	252	79	31	30	30	35	17	48	100	100	0	2025	1995	309	15	134	134	239	187	78	100	100	0	0.124	0.119	0.123	0.112	1.51	0.121	0.785	145	569	94	2125	2083	-3.015	234	1891	222	1861	36473
27	19	22	ERa~N/A	HA20421~B27R22C19	15650	44060	100	264	254	67	26	28	28	29	3	10	100	100	0	150	152	16	10	110	110	111	11	9	100	91	0	5.9	5.381	5.809	5.591	1.659	6.347	0.57	67	484	79	276	268	2.561	236	40	226	42	17018
29	1	4	Hs~Ref:NM_001997.2~uORF:IOH1655~RFU:17331.76	HA20421~B29R04C01	3100	44940	120	264	299	136	45	28	28	28	2	7	100	100	0	1989	1794	523	29	109	109	114	23	20	100	99	0	0.126	0.161	0.16	0.156	1.734	0.16	0.827	105	618	86	2116	1956	-2.994	236	1880	271	1685	31399
39	8	18	Hs~MGC:BC021622.1~uORF:IOH21430~RFU:13364.98	HA20421~B39R18C08	13500	56770	120	264	255	119	46	27	27	28	2	7	97	96	0	2202	1969	620	31	129	129	130	13	10	100	100	0	0.114	0.124	0.126	0.103	2.746	0.121	0.771	125	391	83	2310	2068	-3.129	237	2073	228	1840	31921
45	16	17	Hs~Ref:NM_013242.1~uORF:IOH5166~RFU:22152.8	HA20421~B45R17C16	6090	65570	150	264	254	144	56	27	27	27	2	7	98	94	0	2604	2523	2780	110	98	98	103	32	31	100	100	0	0.095	0.094	0.107	0.079	2.791	0.044	0.4	173	412	96	2743	2652	-3.402	237	2506	227	2425	43980
46	17	7	Hs~Ref:NM_004734.1~N/A~RFU:27057.85	HA20421~B46R07C17	10790	63560	130	264	250	98	39	28	28	28	2	7	100	100	0	2381	2309	1059	45	133	133	150	59	39	100	100	0	0.105	0.102	0.101	0.1	1.694	0.088	0.773	134	503	90	2484	2398	-3.252	236	2248	222	2176	33440
47	4	1	ERa~N/A	HA20421~B47R01C04	12750	62310	110	264	253	82	32	28	28	28	4	14	98	98	0	138	137	9	6	101	101	100	7	7	98	98	0	6.378	6.25	6.349	6.028	1.494	7.071	0.691	93	530	71	273	261	2.673	236	37	225	36	23551
48	9	18	Hs~Ref:NM_152595.3~uORF:IOH35990~RFU:27066.55	HA20421~B48R18C09	18240	65710	130	264	250	97	38	28	28	28	2	7	100	100	0	1809	1704	481	28	85	85	88	13	14	100	100	0	0.137	0.137	0.128	0.13	2.105	0.131	0.813	118	549	80	1960	1841	-2.869	236	1724	222	1619	29558
5	13	19	Hs~MGC:BC010467.1~uORF:IOH11119~RFU:27074.01	HA20421~B05R19C13	5480	20990	130	263	258	106	41	29	29	29	2	6	99	99	0	2330	2342	424	18	106	106	105	7	6	100	100	0	0.105	0.102	0.108	0.086	2.084	0.103	0.808	130	574	94	2458	2465	-3.249	234	2224	229	2236	33546
19	3	1	ERa~N/A	HA20421~B19R01C03	12470	30860	110	263	257	66	25	28	28	28	3	10	100	100	0	153	152	13	8	115	115	115	7	6	95	94	0	6.184	6.189	5.867	6.395	1.776	6.705	0.602	84	537	41	273	266	2.629	235	38	229	37	21566
23	15	8	Hs~Ref:NM_201259.1~uORF:IOH45586~RFU:27018.48	HA20421~B23R08C15	14870	36770	150	263	254	158	62	30	30	32	8	25	87	83	0	1869	1899	766	40	142	142	166	76	45	98	97	0	0.135	0.127	0.158	0.102	4.52	0.076	0.313	177	445	29	1960	1981	-2.89	233	1727	224	1757	44965
23	15	17	Hs~MGC:BC041172.1~uORF:IOH61509~RFU:26649.78	HA20421~B23R17C15	14870	38580	120	263	298	166	55	29	29	29	2	6	99	98	0	3031	2637	867	32	108	108	107	8	7	100	100	0	0.08	0.106	0.095	0.088	2.67	0.1	0.646	109	459	94	3157	2798	-3.643	234	2923	269	2529	32502
40	2	22	ERa~N/A	HA20421~B40R22C02	16800	57550	110	263	268	73	27	28	28	29	10	34	100	100	0	201	303	239	78	118	118	119	10	8	98	96	0	2.831	1.297	3.081	2.256	3.292	0.7	0.162	63	490	56	318	425	1.501	235	83	240	185	16883
2	8	13	Hs~MGC:BC096708.1~uORF:IOH63336~RFU:18493.29	HA20421~B02R13C08	8960	15290	120	262	260	93	35	30	30	30	2	6	99	99	0	3126	2906	691	23	116	116	117	9	7	100	100	0	0.077	0.082	0.079	0.076	1.654	0.081	0.822	128	469	88	3242	3020	-3.698	232	3010	230	2790	33260
5	18	15	Hs~Ref:NM_001895.1~CAT:PV3248~RFU:1776.48	HA20421~B05R15C18	6480	20180	100	262	246	66	26	30	30	30	2	6	100	100	0	297	291	28	9	111	111	138	74	53	100	84	0	1.247	1.2	1.216	1.153	1.354	1.207	0.551	82	385	89	418	396	0.319	232	186	216	180	20203
8	19	17	Hs~Ref:NM_004196.2~N/A~RFU:16041.72	HA20421~B08R17C19	20160	20550	130	262	266	98	36	30	30	30	2	6	100	100	0	4369	4125	879	21	101	101	122	47	38	100	100	0	0.054	0.059	0.057	0.053	1.644	0.058	0.813	132	535	86	4500	4260	-4.201	232	4268	236	4024	35157
12	2	4	Hs~MGC:BC011842.2~uORF:IOH14099~RFU:13699.51	HA20421~B12R04C02	16780	22480	130	262	265	131	49	29	29	29	2	6	94	92	0	3259	3104	663	21	111	111	125	35	28	100	100	0	0.074	0.079	0.077	0.061	2.813	0.079	0.743	126	525	87	3381	3229	-3.756	233	3148	236	2993	33365
21	2	5	Hs~MGC:BC010907.1~uORF:IOH12088~RFU:12083.13	HA20421~B21R05C02	3250	36170	110	262	254	90	35	29	29	29	3	10	100	100	0	1601	1509	518	34	112	112	127	104	81	97	96	0	0.156	0.161	0.171	0.173	2.252	0.146	0.79	111	419	87	1722	1622	-2.676	233	1489	225	1397	28236
29	1	22	ERa~N/A	HA20421~B29R22C01	3100	48540	110	262	283	81	28	28	28	29	3	10	100	100	0	151	149	13	8	112	112	111	8	7	97	95	0	6	6.892	7	6.856	1.585	8	0.62	111	543	76	273	292	2.585	234	39	255	37	31358
31	7	7	Hs~MGC:BC024291.1~uORF:IOH14775~RFU:11163.48	HA20421~B31R07C07	13280	45600	110	262	304	160	52	28	28	28	2	7	100	100	0	1207	1215	368	30	121	121	121	8	6	100	100	0	0.215	0.252	0.241	0.216	1.599	0.27	0.89	94	444	85	1320	1370	-2.214	234	1086	276	1094	28570
36	7	20	Hs~Ref:NM_005517.2~uORF:IOH40568~RFU:18260.4	HA20421~B36R20C07	17800	52690	110	262	342	275	80	29	29	29	2	6	100	100	0	1044	986	386	39	119	119	130	29	22	92	90	0	0.252	0.361	0.284	0.36	2.836	0.355	0.5	106	463	84	1158	1180	-1.989	233	925	313	867	36298
38	14	19	Hs~MGC:BC024254.1~uORF:IOH13735~RFU:27091.83	HA20421~B38R19C14	10190	56970	120	262	267	132	49	28	28	29	4	13	97	97	0	2817	3068	2053	66	125	125	150	51	34	100	100	0	0.087	0.081	0.089	0.07	2.648	0.051	0.451	132	505	87	2926	3182	-3.524	234	2692	239	2943	35196
43	5	18	Hs~MGC:BC020972.1~N/A~RFU:27094.31	HA20421~B43R18C05	12960	61270	130	262	266	99	37	28	28	28	4	14	100	100	0	2494	2304	561	24	110	110	128	41	32	100	100	0	0.098	0.108	0.105	0.105	1.667	0.106	0.823	137	527	92	2618	2432	-3.349	234	2384	238	2194	36469
11	16	2	Hs~MGC:BC007228.1~uORF:IOH6059~RFU:11106.41	HA20421~B11R02C16	15100	22070	130	261	265	122	46	29	29	29	2	6	98	96	0	1339	1341	237	17	110	110	110	7	6	100	100	0	0.189	0.192	0.199	0.132	3.427	0.191	0.726	131	545	92	1461	1467	-2.405	232	1229	236	1231	34778
12	9	18	Hs~MGC:BC066284.1~uORF:IOH61831~RFU:4763.61	HA20421~B12R18C09	18180	25270	110	261	269	145	53	29	29	31	8	25	92	91	0	990	1011	271	26	110	110	116	22	18	100	100	0	0.264	0.266	0.265	0.186	2.872	0.28	0.76	98	369	87	1112	1141	-1.923	232	880	240	901	26341
32	12	18	Hs~MGC:BC039256.1~uORF:IOH27247~RFU:5529.59	HA20421~B32R18C12	18820	47770	100	261	244	109	44	29	29	29	2	6	100	100	0	785	745	184	24	110	110	110	9	8	100	100	0	0.344	0.339	0.354	0.291	1.895	0.344	0.793	83	447	92	907	850	-1.541	232	675	215	635	20223
32	20	20	Hs~Ref:NM_201433.1~uORF:IOH36830~RFU:11774.41	HA20421~B32R20C20	20420	48180	120	261	225	96	42	29	29	29	4	13	98	98	0	1361	1320	269	20	122	122	167	98	58	99	99	0	0.187	0.164	0.179	0.132	2.48	0.162	0.758	111	539	96	1471	1394	-2.417	232	1239	196	1198	25014
34	6	4	Hs~MGC:NM_153207.2~uORF:IOH14301~RFU:10513.84	HA20421~B34R04C06	8580	49460	110	261	266	87	32	28	28	28	2	7	100	100	0	858	825	241	29	143	143	143	9	6	100	100	0	0.326	0.349	0.338	0.346	1.57	0.329	0.827	96	476	88	948	920	-1.618	233	715	238	682	25517
46	15	2	Hs~MGC:BC057760.1~uORF:IOH29220~RFU:27058.68	HA20421~B46R02C15	10400	62550	130	261	244	82	33	29	29	32	10	31	100	100	0	2625	2941	2375	80	122	122	152	66	43	100	100	0	0.093	0.076	0.091	0.084	1.765	0.04	0.467	144	514	97	2735	3034	-3.431	232	2503	215	2819	35157
2	20	3	Hs~Ref:NM_014280.1~uORF:IOH42939~RFU:27080.64	HA20421~B02R03C20	11390	13280	140	260	252	112	44	30	30	30	2	6	100	100	0	3866	3692	929	25	116	116	133	52	39	100	100	0	0.061	0.062	0.059	0.05	2.422	0.058	0.601	149	515	94	3980	3798	-4.027	230	3750	222	3576	37584
11	8	18	Hs~Ref:NM_015963.4~uORF:IOH40797~RFU:7367.54	HA20421~B11R18C08	13480	25290	120	260	250	109	43	28	28	29	2	6	100	95	0	1356	1214	289	23	113	113	112	8	7	100	100	0	0.187	0.202	0.207	0.16	2.463	0.203	0.8	115	545	92	1475	1323	-2.422	232	1243	222	1101	28795
12	5	4	Hs~MGC:BC000903.2~uORF:IOH2920~RFU:21710.53	HA20421~B12R04C05	17380	22470	120	260	240	104	43	29	29	29	2	6	99	99	0	1557	1679	920	54	103	103	105	15	14	100	100	0	0.159	0.134	0.149	0.124	2.257	0.1	0.601	114	517	87	1685	1787	-2.654	231	1454	211	1576	27344
16	3	20	Hs~Ref:NM_015891.2~uORF:IOH44384~RFU:26770.26	HA20421~B16R20C03	16970	30160	120	260	315	304	96	28	28	28	2	7	100	100	0	1610	1462	331	22	106	106	114	51	44	100	100	0	0.154	0.212	0.152	0.173	1.86	0.216	0.395	113	555	88	1736	1643	-2.697	232	1504	287	1356	35562
22	3	1	ERa~N/A	HA20421~B22R01C03	7970	35330	110	260	259	59	22	28	28	29	2	6	100	100	0	152	149	10	6	118	118	117	9	7	100	87	0	6.824	7.452	7.605	7.471	1.606	8.122	0.61	96	546	88	266	262	2.771	232	34	231	31	24908
22	1	22	ERa~N/A	HA20421~B22R22C01	7560	39550	110	260	258	76	29	29	29	29	3	10	98	98	0	146	145	9	6	123	123	123	9	7	94	60	0	10.043	10.409	10.094	9.965	2.052	10.6	0.543	93	527	65	254	251	3.328	231	23	229	22	23979
25	19	22	ERa~N/A	HA20421~B25R22C19	6660	44050	110	260	272	96	35	29	29	29	3	10	100	100	0	158	157	11	7	123	123	122	9	7	100	86	0	6.6	7.147	7.122	6.927	1.74	8.77	0.583	102	538	76	266	277	2.722	231	35	243	34	27775
34	20	22	ERa~N/A	HA20421~B34R22C20	11370	53070	110	260	258	81	31	29	29	29	2	6	100	100	0	220	309	196	63	129	129	134	17	12	100	100	0	2.538	1.272	2.163	1.836	2.468	0.762	0.25	89	541	91	322	409	1.344	231	91	229	180	22927
41	3	1	ERa~N/A	HA20421~B41R01C03	3510	57840	110	260	254	70	27	28	28	28	2	7	100	100	0	145	147	14	9	113	113	114	9	7	95	88	0	7.25	6.647	6.875	6.88	1.66	7.975	0.532	92	544	81	264	260	2.858	232	32	226	34	23410
41	4	1	ERa~N/A	HA20421~B41R01C04	3710	57840	110	260	249	77	30	28	28	28	2	7	100	98	0	150	151	17	11	115	115	115	9	7	95	90	0	6.629	6.139	6.273	6.341	1.77	6.681	0.601	92	516	62	267	257	2.729	232	35	221	36	22949
45	2	9	Hs~MGC:BC009894.2~uORF:IOH14557~RFU:27043.76	HA20421~B45R09C02	3280	63960	140	260	246	116	47	28	28	49	106	216	76	57	0	3654	3105	1219	39	119	119	187	182	97	100	100	0	0.066	0.073	0.076	0.063	2.556	0.068	0.431	154	528	89	3767	3204	-3.93	232	3535	218	2986	37930
48	21	9	Hs~Ref:NM_018454.4~uORF:IOH3087~RFU:4999.17	HA20421~B48R09C21	20640	63910	110	260	251	83	33	27	27	27	2	7	100	100	0	611	572	164	28	87	87	89	15	16	100	100	0	0.445	0.462	0.453	0.48	1.937	0.432	0.788	98	464	89	757	709	-1.169	233	524	224	485	24622
5	17	5	Hs~Ref:NM_004088.1~uORF:IOH11297~RFU:11316.97	HA20421~B05R05C17	6280	18180	130	259	277	84	30	31	31	33	8	24	100	100	0	2151	2088	274	13	263	263	365	319	87	100	99	0	0.121	0.135	0.124	0.13	1.503	0.121	0.658	124	494	84	2116	2071	-3.05	228	1888	246	1825	34359
5	2	22	ERa~N/A	HA20421~B05R22C02	3280	21590	110	259	257	78	30	29	29	29	2	6	100	100	0	155	154	17	11	100	100	99	7	7	100	100	0	4.182	4.222	4.583	4.037	1.742	5.254	0.635	99	513	81	285	282	2.064	230	55	228	54	25400
7	3	13	Hs~Ref:NM_006912.3~uORF:IOH29584~RFU:15718.5	HA20421~B07R13C03	12460	19780	130	259	230	110	47	30	30	30	2	6	100	97	0	2846	2540	802	31	125	125	244	212	86	96	94	0	0.084	0.083	0.084	0.065	2.776	0.08	0.706	136	519	94	2950	2615	-3.571	229	2721	200	2415	31315
9	2	22	ERa~N/A	HA20421~B09R22C02	3270	26030	110	259	273	82	30	29	29	29	2	6	100	100	0	133	131	8	6	99	99	99	7	7	100	96	0	6.765	7.625	7.741	7.436	1.609	8.9	0.614	97	470	53	264	276	2.758	230	34	244	32	26451
11	10	17	Hs~Ref:NM_012341.2~uORF:IOH26105~RFU:11143.31	HA20421~B11R17C10	13880	25090	120	259	265	94	35	29	29	29	2	6	100	100	0	1425	1303	348	26	108	108	109	7	6	100	100	0	0.175	0.197	0.197	0.188	1.6	0.188	0.803	124	510	94	1547	1431	-2.518	230	1317	236	1195	32864
14	9	15	Hs~Ref:NM_006212.1~uORF:IOH34755~RFU:27086.03	HA20421~B14R15C09	9160	29150	120	259	248	106	42	29	29	29	2	6	98	98	0	2536	2305	527	22	121	121	139	43	30	100	100	0	0.095	0.1	0.099	0.079	2.457	0.097	0.719	129	512	95	2645	2403	-3.392	230	2415	219	2184	31930
18	22	2	Hs~MGC:BC010074.2~uORF:IOH13694~RFU:10689.72	HA20421~B18R02C22	11770	31070	130	259	273	94	34	29	29	29	2	6	100	100	0	1670	1625	203	12	118	118	137	139	101	100	100	0	0.148	0.162	0.159	0.147	1.668	0.159	0.804	126	652	85	1782	1751	-2.754	230	1552	244	1507	34363
21	18	6	Hs~Ref:NM_006306.2~uORF:IOH44953~RFU:9536.71	HA20421~B21R06C18	6460	36370	120	259	242	85	35	29	29	29	2	6	100	99	0	830	809	95	11	115	115	117	11	9	100	100	0	0.322	0.307	0.32	0.273	1.784	0.311	0.802	109	514	96	945	907	-1.636	230	715	213	694	26398
24	2	22	ERa~N/A	HA20421~B24R22C02	16800	39570	110	259	266	76	28	29	29	29	3	10	100	100	0	141	142	12	8	103	103	103	8	7	100	96	0	6.053	6.077	6.342	6.033	1.406	7.346	0.679	89	508	85	268	276	2.598	230	38	237	39	23660
26	8	10	Hs~MGC:BC057774.1~uORF:IOH29168~RFU:23811.68	HA20421~B26R10C08	8980	41680	130	259	249	87	34	29	29	29	2	6	99	99	0	1847	1650	501	30	129	129	132	16	12	100	100	0	0.134	0.145	0.135	0.138	1.581	0.138	0.846	143	512	91	1948	1741	-2.901	230	1718	220	1521	35625
28	21	6	Hs~MGC:BC092474.1~uORF:IOH62679~RFU:24801.5	HA20421~B28R06C21	20580	40870	110	259	276	77	27	31	31	52	42	80	100	100	0	4970	4979	250	5	118	118	548	722	131	100	100	0	0.047	0.05	0.047	0.048	1.357	0.046	0.669	80	318	100	5080	5106	-4.411	228	4852	245	4861	22100
37	1	20	Hs~Ref:NM_004965.3~uORF:IOH4772~RFU:4773.95	HA20421~B37R20C01	3080	57160	120	259	247	84	34	28	28	28	4	14	100	100	0	737	2714	6179	227	109	109	111	10	9	100	98	0	0.368	0.084	0.38	0.268	4.407	0.007	0.057	123	560	83	859	2824	-1.443	231	628	219	2605	30380
45	10	12	Hs~MGC:BC033710.1~uORF:IOH21756~RFU:25053.38	HA20421~B45R12C10	4890	64570	140	259	253	106	41	28	28	35	29	82	94	90	0	3396	3046	956	31	109	109	415	830	200	91	88	0	0.07	0.077	0.075	0.074	2.482	0.07	0.746	142	650	94	3518	3162	-3.831	231	3287	225	2937	35942
2	5	6	Hs~Ref:NM_198219.1~uORF:IOH59467~RFU:26074.51	HA20421~B02R06C05	8370	13880	110	258	259	45	17	32	32	55	41	74	100	100	0	4638	4757	320	6	258	258	1029	1136	110	100	100	0	0.052	0.05	0.051	0.05	1.219	0.045	0.763	80	451	100	4606	4726	-4.277	226	4380	227	4499	20736
8	19	6	Hs~MGC:BC040020.2~uORF:IOH26263~RFU:23805.32	HA20421~B08R06C19	20160	18360	110	258	248	98	39	30	30	30	2	6	100	100	0	2810	2705	362	13	97	97	104	22	21	100	100	0	0.084	0.084	0.083	0.07	1.979	0.082	0.729	105	459	91	2941	2826	-3.573	228	2713	218	2608	26034
13	17	4	Hs~MGC:BC014959.1~uORF:IOH13467~RFU:27071.11	HA20421~B13R04C17	6290	26990	120	258	262	127	48	28	28	28	2	7	100	100	0	3038	2744	823	29	111	111	114	13	11	100	100	0	0.079	0.089	0.087	0.08	2.091	0.086	0.757	127	496	89	3157	2867	-3.67	230	2927	234	2633	33310
16	4	20	Hs~Ref:NM_015891.2~uORF:IOH44384~RFU:27087.27	HA20421~B16R20C04	17170	30160	120	258	223	104	46	29	29	45	71	157	82	68	0	1605	1496	271	18	109	109	254	457	179	100	92	0	0.153	0.14	0.157	0.109	2.597	0.13	0.634	113	523	91	1725	1581	-2.708	229	1496	194	1387	25185
18	18	20	Hs~MGC:BC008492.1~uORF:IOH7568~RFU:2928.62	HA20421~B18R20C18	10950	34680	100	258	259	84	32	29	29	29	3	10	98	98	0	403	417	134	32	110	110	112	9	8	100	100	0	0.782	0.749	0.729	0.756	1.564	0.687	0.669	80	475	83	522	537	-0.356	229	293	230	307	20695
20	3	1	ERa~N/A	HA20421~B20R01C03	17020	30850	120	258	253	64	25	29	29	29	2	6	100	100	0	155	170	44	25	108	108	109	10	9	100	98	0	4.872	3.613	4.293	3.969	1.656	3.667	0.579	80	707	77	276	286	2.285	229	47	224	62	20218
24	17	12	Hs~Ref:NM_207356.1~uORF:IOH40044~RFU:17592.86	HA20421~B24R12C17	19790	37570	160	258	252	177	70	29	29	30	5	16	87	83	0	2558	1891	1173	62	105	105	143	93	65	98	97	0	0.093	0.125	0.121	0.092	2.852	0.127	0.843	208	744	87	2682	2009	-3.421	229	2453	223	1786	52337
27	6	15	Hs~Ref:NM_003384.1~uORF:IOH41408~RFU:26368.72	HA20421~B27R15C06	13050	42660	120	258	244	95	38	29	29	29	2	6	98	98	0	1791	1687	435	25	124	124	132	28	21	100	100	0	0.137	0.138	0.136	0.118	2.644	0.13	0.761	109	561	92	1896	1778	-2.864	229	1667	215	1563	26621
27	17	15	Hs~Ref:NM_001786.2~CAT:PV3292~RFU:1122.16	HA20421~B27R15C17	15250	42650	100	258	263	76	28	28	28	29	3	10	100	100	0	132	130	6	4	109	109	109	8	7	96	88	0	10	11.19	11.016	10.785	1.53	15.126	0.43	62	406	53	253	256	3.322	230	23	235	21	16282
29	9	10	Hs~Ref:NM_153694.3~uORF:IOH40756~RFU:27083.54	HA20421~B29R10C09	4700	46150	120	258	245	118	48	28	28	29	1	3	100	100	0	2758	2593	595	22	124	124	125	11	8	100	100	0	0.087	0.088	0.085	0.072	1.834	0.091	0.831	113	519	96	2864	2686	-3.518	230	2634	217	2469	27676
30	1	14	Hs~Ref:NM_003073.1~uORF:IOH29630~RFU:13076.2	HA20421~B30R14C01	7590	46960	120	258	256	79	30	28	28	28	2	7	100	100	0	1798	1719	498	28	131	131	132	8	6	100	100	0	0.138	0.144	0.144	0.137	1.515	0.14	0.925	118	596	93	1897	1816	-2.858	230	1667	228	1588	30191
39	1	8	Hs~Ref:NM_005211.1~N/A~RFU:3356.13	HA20421~B39R08C01	12090	54770	100	258	231	79	34	29	29	29	2	6	100	100	0	473	470	94	20	127	127	155	65	41	98	96	0	0.662	0.589	0.613	0.555	1.619	0.604	0.813	90	433	83	575	545	-0.595	229	346	202	343	20773
41	2	22	ERa~N/A	HA20421~B41R22C02	3300	62050	110	258	253	70	27	27	27	27	2	7	100	100	0	154	152	17	11	103	103	104	9	8	99	93	0	4.529	4.612	4.574	4.682	1.548	5.257	0.662	105	489	93	282	275	2.179	231	51	226	49	26523
47	7	6	Hs~Ref:NM_017819.1~uORF:IOH45746~RFU:27060.33	HA20421~B47R06C07	13330	63330	110	258	272	83	30	29	29	30	6	20	100	100	0	3090	2780	693	24	112	112	135	49	36	100	100	0	0.077	0.091	0.092	0.091	1.519	0.083	0.787	109	448	88	3207	2911	-3.701	229	2978	243	2668	29618
48	4	5	Hs~Ref:NM_021639.2~uORF:IOH10045~RFU:26974.56	HA20421~B48R05C04	17230	63110	120	258	256	96	37	30	30	33	9	27	100	100	0	1901	1728	578	33	120	120	289	466	161	91	87	0	0.128	0.141	0.139	0.147	2.03	0.121	0.712	132	462	86	2009	1834	-2.966	228	1781	226	1608	33797
10	2	16	Hs~Ref:NM_001039468.1~CAT:PV3878~RFU:15340.68	HA20421~B10R16C02	7790	24840	120	257	252	102	40	29	29	29	6	20	98	97	0	1904	1811	311	17	111	111	113	19	16	100	100	0	0.127	0.131	0.128	0.108	2.233	0.134	0.803	112	527	97	2021	1923	-2.975	228	1793	223	1700	28274
11	16	7	Hs~Ref:NM_017451.1~uORF:IOH42068~RFU:27045	HA20421~B11R07C16	15070	23100	170	257	234	125	53	29	29	29	4	13	98	97	0	3408	2744	1240	45	110	110	115	46	40	100	100	0	0.069	0.078	0.075	0.062	2.233	0.073	0.743	249	559	87	3526	2839	-3.854	228	3298	205	2634	58300
17	9	3	Hs~Ref:NM_002904.4~uORF:IOH14621~RFU:27083.13	HA20421~B17R03C09	4650	31280	130	257	253	91	35	29	29	29	4	13	98	97	0	2841	2728	900	32	116	116	119	13	10	100	100	0	0.084	0.086	0.085	0.078	1.973	0.081	0.835	146	545	95	2953	2836	-3.579	228	2725	224	2612	36883
21	13	4	Hs~Ref:NM_020661.1~uORF:IOH6382~RFU:10824.22	HA20421~B21R04C13	5460	35970	110	257	259	113	43	29	29	30	9	30	97	97	0	1553	1505	427	28	117	117	118	9	7	100	100	0	0.159	0.166	0.165	0.14	2.046	0.168	0.825	108	412	85	1664	1618	-2.655	228	1436	230	1388	27951
22	10	6	Hs~MGC:BC006104.1~uORF:IOH6588~RFU:27076.5	HA20421~B22R06C10	9350	36340	120	257	241	92	38	29	29	29	3	10	99	99	0	3187	3044	433	14	123	123	126	35	27	100	100	0	0.074	0.073	0.075	0.061	2.097	0.071	0.777	128	501	94	3292	3133	-3.748	228	3064	212	2921	30874
22	8	13	Hs~MGC:BC011680.1~uORF:IOH14815~RFU:4243.33	HA20421~B22R13C08	8960	37750	100	257	248	106	42	29	29	30	6	20	100	100	0	670	672	155	23	120	120	126	29	23	100	100	0	0.415	0.397	0.385	0.357	1.575	0.4	0.725	82	406	93	778	771	-1.27	228	550	219	552	20352
29	2	4	Hs~Ref:NM_001997.2~uORF:IOH1655~RFU:18340.38	HA20421~B29R04C02	3300	44940	110	257	233	80	34	28	28	29	9	31	98	98	0	1892	1795	375	20	112	112	388	1200	309	87	0	0	0.129	0.122	0.124	0.111	1.654	0.068	0.407	80	401	100	2009	1888	-2.958	229	1780	205	1683	18654
44	18	6	Hs~MGC:BC029112.1~uORF:IOH22118~RFU:24273.63	HA20421~B44R06C18	20020	58860	160	257	234	123	52	29	29	29	2	6	92	88	0	1521	1353	408	30	100	100	134	159	118	96	93	0	0.16	0.164	0.171	0.12	3.962	0.139	0.615	128	666	10	1649	1458	-2.64	228	1421	205	1253	29927
45	18	12	Hs~Ref:NM_002714.2~uORF:IOH39632~RFU:10870.21	HA20421~B45R12C18	6480	64570	110	257	247	112	45	27	27	27	2	7	100	100	0	988	983	421	42	98	98	101	14	13	100	98	0	0.258	0.249	0.261	0.256	1.806	0.232	0.813	112	399	88	1120	1105	-1.952	230	890	220	885	27697
3	19	22	ERa~N/A	HA20421~B03R22C19	15690	17080	100	256	263	94	35	30	30	30	2	6	100	100	0	154	161	50	31	105	105	106	7	6	97	97	0	4.612	4.161	4.436	4.248	1.678	4.385	0.462	91	469	78	275	289	2.205	226	49	233	56	23972
18	13	13	Hs~Ref:NM_007000.2~uORF:IOH35385~RFU:22451.42	HA20421~B18R13C13	9950	33290	130	256	235	104	44	28	28	29	3	10	100	99	0	4570	4087	1187	29	117	117	119	15	12	100	100	0	0.051	0.052	0.052	0.046	1.853	0.051	0.778	133	571	95	4681	4177	-4.288	228	4453	207	3970	31191
19	2	22	ERa~N/A	HA20421~B19R22C02	12260	35080	100	256	267	74	27	28	28	29	3	10	100	100	0	188	1359	2485	182	114	114	115	9	7	97	97	0	3.081	0.192	2.651	1.265	6.574	0.035	0.179	75	486	82	302	1484	1.623	228	74	239	1245	20024
20	12	14	Hs~MGC:BC009458.1~uORF:IOH13468~RFU:9265.29	HA20421~B20R14C12	18780	33470	120	256	256	105	41	28	28	29	3	10	100	98	0	2007	2022	961	47	109	109	122	39	31	100	100	0	0.12	0.119	0.141	0.111	2.271	0.091	0.564	118	530	90	2126	2141	-3.057	228	1898	228	1913	30167
21	10	12	Hs~MGC:BC013171.1~uORF:IOH22121~RFU:24088.76	HA20421~B21R12C10	4860	37580	130	256	243	105	43	29	29	29	2	6	98	97	0	2717	2538	688	27	116	116	117	10	8	100	100	0	0.087	0.088	0.085	0.075	2.079	0.088	0.791	145	529	89	2828	2636	-3.518	227	2601	214	2422	35207
24	9	15	Hs~Ref:NM_006298.2~uORF:IOH34757~RFU:23180.01	HA20421~B24R15C09	18200	38170	120	256	264	71	26	32	32	59	56	94	100	91	0	2725	2605	443	17	245	245	344	283	82	99	98	0	0.09	0.098	0.096	0.095	1.462	0.088	0.767	108	472	93	2704	2592	-3.469	224	2480	232	2360	28533
27	9	3	Hs~Ref:NM_032403.1~uORF:IOH6540~RFU:20044.77	HA20421~B27R03C09	13660	40260	140	256	240	103	42	29	29	30	4	13	100	100	0	2136	1867	575	30	117	117	141	66	46	99	99	0	0.112	0.121	0.12	0.111	1.872	0.119	0.814	150	631	93	2246	1961	-3.153	227	2019	211	1750	36058
29	21	16	Hs~Ref:NM_003955.2~uORF:IOH29563~RFU:13571.6	HA20421~B29R16C21	7100	47380	190	256	295	168	56	28	28	29	4	13	98	98	0	2797	3429	1852	54	131	131	136	31	22	98	98	0	0.086	0.081	0.077	0.081	2.568	0.077	0.832	295	699	85	2894	3565	-3.548	228	2666	267	3298	86999
39	3	1	ERa~N/A	HA20421~B39R01C03	12520	53370	90	256	264	83	31	28	28	29	7	24	100	100	0	211	208	15	7	137	137	144	28	19	100	84	0	3.081	3.324	3.053	3.189	1.581	5.276	0.301	58	333	70	302	307	1.623	228	74	236	71	15338
40	10	13	Hs~MGC:BC052988.1~uORF:IOH28908~RFU:20285.1	HA20421~B40R13C10	18400	55760	110	256	260	100	38	29	29	29	2	6	100	99	0	1426	1322	495	37	122	122	123	12	9	100	100	0	0.174	0.192	0.191	0.194	2.1	0.164	0.728	100	347	88	1531	1431	-2.522	227	1304	231	1200	26026
43	13	17	Hs~Ref:NM_003092.3~uORF:IOH21977~RFU:27089.34	HA20421~B43R17C13	14550	61070	130	256	240	107	44	28	28	28	2	7	99	98	0	2214	1976	781	39	109	109	136	74	54	100	100	0	0.108	0.114	0.111	0.103	1.875	0.11	0.823	140	469	91	2333	2079	-3.207	228	2105	212	1867	33539
47	18	15	Hs~Ref:NM_001278.2~CAT:PV4310~RFU:591.75	HA20421~B47R15C18	15540	65120	90	256	260	67	25	28	28	28	3	10	100	100	0	146	223	252	113	96	96	98	10	10	100	100	0	4.56	1.827	4.654	3.368	2.468	0.533	0.107	65	356	37	278	359	2.189	228	50	232	127	16903
5	18	5	Hs~Ref:NM_004088.1~uORF:IOH11297~RFU:12400.75	HA20421~B05R05C18	6490	18180	120	255	251	74	29	31	31	32	6	18	100	100	0	2213	2173	266	12	182	182	285	260	91	100	99	0	0.11	0.11	0.112	0.103	1.586	0.107	0.743	124	438	90	2255	2211	-3.181	224	2031	220	1991	31068
6	22	11	Hs~Ref:NM_005801.2~uORF:IOH6916~RFU:22090.32	HA20421~B06R11C22	11730	19340	130	255	231	95	41	30	30	30	3	10	98	93	0	2764	2655	653	24	116	116	126	31	24	100	100	0	0.085	0.079	0.079	0.061	2.597	0.076	0.761	148	633	95	2873	2740	-3.557	225	2648	201	2539	34152
13	6	10	Hs~MGC:BC062353.1~uORF:IOH40673~RFU:9430.63	HA20421~B13R10C06	4080	28190	110	255	241	110	45	29	29	29	2	6	100	99	0	1306	1176	352	29	108	108	112	23	20	100	100	0	0.189	0.199	0.192	0.171	1.911	0.195	0.754	100	457	95	1424	1280	-2.406	226	1198	212	1068	24136
21	4	1	ERa~N/A	HA20421~B21R01C04	3670	35350	100	255	247	75	30	28	28	29	2	6	100	100	0	139	138	9	6	107	107	108	7	6	100	97	0	7.094	7.065	6.969	6.881	1.562	9.482	0.52	90	449	56	259	250	2.827	227	32	219	31	22239
21	11	12	Hs~MGC:BC027465.1~uORF:IOH22829~RFU:27065.31	HA20421~B21R12C11	5060	37580	120	255	264	105	39	28	28	29	5	17	98	98	0	4318	4083	997	24	117	117	119	10	8	100	100	0	0.054	0.06	0.055	0.053	1.733	0.059	0.808	124	491	92	4428	4202	-4.21	227	4201	236	3966	32786
22	16	4	Hs~MGC:BC036123.1~uORF:IOH27289~RFU:23206.12	HA20421~B22R04C16	10550	35940	110	255	260	81	31	29	29	30	6	20	100	100	0	2335	2362	181	7	123	123	135	74	54	100	100	0	0.102	0.103	0.103	0.097	1.492	0.072	0.56	80	342	100	2438	2470	-3.291	226	2212	231	2239	20832
25	17	12	Hs~Ref:NM_000989.2~uORF:IOH3809~RFU:8950.77	HA20421~B25R12C17	6250	42060	120	255	248	104	41	28	28	28	2	7	99	97	0	1416	1326	380	28	120	120	120	9	7	100	100	0	0.175	0.182	0.18	0.161	1.85	0.182	0.866	108	526	94	1523	1426	-2.513	227	1296	220	1206	26782
25	1	22	ERa~N/A	HA20421~B25R22C01	3060	44030	110	255	251	83	33	29	29	29	5	17	100	100	0	144	163	52	31	107	107	109	15	13	94	85	0	6.108	3.964	5.169	4.724	2.305	5.34	0.256	87	577	74	263	278	2.611	226	37	222	56	21878
26	21	20	Hs~Ref:NM_205837.1~uORF:IOH50125~RFU:27067.38	HA20421~B26R20C21	11570	43670	120	255	248	89	35	30	30	41	29	70	93	90	0	4405	3909	1469	37	139	139	379	427	112	91	89	0	0.053	0.058	0.057	0.064	1.832	0.054	0.825	120	564	100	4491	3988	-4.245	225	4266	218	3770	29748
37	21	12	Hs~Ref:XM_085833.5~uORF:IOH43266~RFU:27088.51	HA20421~B37R12C21	7080	55560	150	255	209	141	67	29	29	31	8	25	76	68	0	3565	3599	838	23	127	127	430	886	206	99	94	0	0.066	0.052	0.081	0.034	6.114	0.032	0.22	184	563	0	3664	3652	-3.927	226	3438	180	3472	38527
42	17	3	Hs~Ref:XM_086879.4~uORF:IOH43381~RFU:25978.26	HA20421~B42R03C17	10830	58260	120	255	282	111	39	28	28	28	2	7	100	100	0	2814	2489	737	29	114	114	116	13	11	99	99	0	0.084	0.107	0.102	0.112	2.373	0.099	0.754	125	399	88	2927	2629	-3.572	227	2700	254	2375	35265
43	11	3	Hs~MGC:BC013567.1~uORF:IOH9922~RFU:12369.75	HA20421~B43R03C11	14160	58260	110	255	239	89	37	29	29	34	17	50	98	97	0	2012	1832	765	41	113	113	119	22	18	100	99	0	0.119	0.122	0.117	0.127	2.413	0.107	0.785	103	438	93	2125	1929	-3.071	226	1899	210	1719	24647
9	3	17	Hs~Ref:NM_198513.1~uORF:IOH11823~RFU:12217.39	HA20421~B09R17C03	3470	25050	110	254	243	83	34	29	29	29	2	6	99	99	0	1775	1602	452	28	104	104	104	8	7	100	100	0	0.135	0.143	0.137	0.135	1.905	0.127	0.713	106	423	88	1896	1712	-2.893	225	1671	214	1498	25746
9	20	22	ERa~N/A	HA20421~B09R22C20	6880	26040	120	254	282	100	35	29	29	30	8	26	100	100	0	148	167	137	82	108	108	109	7	6	100	97	0	5.625	4.288	6.05	6.144	1.835	2.792	0.205	104	649	29	265	312	2.492	225	40	253	59	29345
11	13	19	Hs~Ref:NM_001545.1~uORF:IOH11951~RFU:15544.35	HA20421~B11R19C13	14480	25490	120	254	236	102	43	28	28	28	2	7	98	97	0	2429	2196	604	27	108	108	108	8	7	100	100	0	0.097	0.1	0.102	0.082	2.323	0.1	0.832	125	482	95	2547	2296	-3.36	226	2321	208	2088	29459
25	20	22	ERa~N/A	HA20421~B25R22C20	6870	44050	120	254	253	76	30	29	29	29	6	20	100	100	0	156	158	13	8	124	124	123	8	6	98	94	0	7.031	6.588	6.939	6.736	1.734	7.659	0.61	101	642	84	257	258	2.814	225	32	224	34	25550
31	12	20	Hs~MGC:BC001780.1~uORF:IOH4955~RFU:12590.75	HA20421~B31R20C12	14300	48200	110	254	247	112	45	28	28	28	2	7	100	100	0	1451	1281	454	35	126	126	125	9	7	100	99	0	0.171	0.19	0.173	0.187	2.483	0.182	0.805	102	444	96	1551	1374	-2.552	226	1325	219	1155	25232
33	18	3	Hs~MGC:BC040106.1~uORF:IOH26285~RFU:15770.65	HA20421~B33R03C18	6460	49240	120	254	261	76	29	28	28	28	2	7	100	99	0	1609	1476	328	22	142	142	143	16	11	100	100	0	0.154	0.175	0.175	0.167	1.698	0.169	0.864	111	561	93	1693	1567	-2.698	226	1467	233	1334	28988
38	19	22	ERa~N/A	HA20421~B38R22C19	11190	57570	100	254	252	64	25	28	28	29	6	20	100	100	0	147	147	9	6	117	117	117	8	6	95	92	0	7.533	7.467	7.196	7.656	1.581	8.62	0.612	68	519	66	256	254	2.913	226	30	224	30	17165
39	5	20	Hs~MGC:BC005004.1~uORF:IOH4814~RFU:15776.15	HA20421~B39R20C05	12890	57170	120	254	256	131	51	28	28	28	2	7	100	99	0	1417	1331	560	42	125	125	127	14	11	100	99	0	0.175	0.189	0.178	0.179	2.734	0.185	0.844	115	411	86	1518	1434	-2.515	226	1292	228	1206	29412
2	1	22	ERa~N/A	HA20421~B02R22C01	7580	17090	110	253	236	61	25	30	30	31	7	22	100	100	0	150	149	12	8	111	111	113	9	7	95	94	0	5.718	5.421	5.362	5.303	1.778	6.227	0.657	74	543	74	262	244	2.515	223	39	206	38	17452
2	20	22	ERa~N/A	HA20421~B02R22C20	11370	17080	110	253	284	87	30	30	30	30	2	6	100	100	0	168	169	16	9	112	112	112	7	6	98	97	0	3.982	4.456	4.26	4.456	1.585	5.358	0.641	91	520	53	279	311	1.994	223	56	254	57	25811
4	2	22	ERa~N/A	HA20421~B04R22C02	16790	17080	110	253	257	58	22	29	29	29	3	10	100	100	0	144	146	9	6	108	108	110	12	10	98	93	0	6.222	6	6.071	6.065	1.593	7.201	0.542	87	511	65	260	266	2.637	224	36	228	38	22342
8	20	19	Hs~Ref:NM_139355.1~uORF:IOH4506~RFU:27064.89	HA20421~B08R19C20	20370	20950	120	253	244	99	40	29	29	29	2	6	100	100	0	3332	3177	578	18	100	100	108	23	21	100	100	0	0.069	0.07	0.069	0.06	2.006	0.069	0.778	133	498	94	3456	3292	-3.851	224	3232	215	3077	32504
11	20	22	ERa~N/A	HA20421~B11R22C20	15880	26080	100	253	274	73	26	28	28	29	5	17	100	100	0	169	180	49	27	106	106	107	7	6	100	100	0	3.571	3.324	3.551	3.713	1.848	3.649	0.491	80	479	78	288	320	1.837	225	63	246	74	21881
13	14	2	Hs~MGC:BC011600.1~uORF:IOH13680~RFU:27061.58	HA20421~B13R02C14	5670	26600	110	253	254	99	38	30	30	53	54	101	98	83	0	3246	6142	5825	94	121	121	433	581	134	100	100	0	0.071	0.037	0.051	0.044	1.965	0.019	0.412	80	540	100	3348	6245	-3.809	223	3125	224	6021	20310
15	19	22	ERa~N/A	HA20421~B15R22C19	15650	30570	110	253	269	96	35	28	28	29	2	6	100	100	0	154	155	14	9	109	109	109	8	7	98	97	0	5	5.239	5.084	5.035	1.808	6.877	0.537	88	531	89	270	287	2.322	225	45	241	46	23707
17	19	22	ERa~N/A	HA20421~B17R22C19	6640	35070	120	253	253	68	26	29	29	29	3	10	100	100	0	153	202	181	89	115	115	114	9	7	99	96	0	5.895	2.575	5.606	4.523	2.521	1.107	0.087	105	655	81	262	311	2.559	224	38	224	87	26515
26	20	22	ERa~N/A	HA20421~B26R22C20	11380	44090	110	253	268	102	38	29	29	29	2	6	100	99	0	170	172	28	16	121	121	122	10	8	100	97	0	4.571	4.686	5.034	4.477	2.22	5.951	0.41	111	500	80	273	290	2.193	224	49	239	51	29722
27	20	19	Hs~MGC:BC050563.1~uORF:IOH26951~RFU:27081.88	HA20421~B27R19C20	15850	43460	110	253	247	95	38	29	29	29	4	13	100	97	0	2950	2701	673	24	110	110	111	10	9	100	100	0	0.079	0.084	0.081	0.071	2.12	0.082	0.787	109	454	89	3064	2809	-3.664	224	2840	218	2591	26968
36	1	22	ERa~N/A	HA20421~B36R22C01	16620	53110	70	253	255	50	19	30	30	54	54	100	100	100	0	168	169	13	7	131	131	137	20	14	96	33	0	6.027	5.921	5.968	6.059	1.409	6.302	0.545	33	203	57	260	263	2.591	223	37	225	38	8399
38	4	1	ERa~N/A	HA20421~B38R01C04	8210	53350	110	253	260	69	26	28	28	28	2	7	100	100	0	221	381	913	239	128	128	128	9	7	94	94	0	2.419	0.917	2.218	2.144	2.491	0.078	0.11	104	498	77	318	485	1.275	225	93	232	253	27076
39	22	16	Hs~MGC:BC053646.1~uORF:IOH28946~RFU:27088.1	HA20421~B39R16C22	16300	56370	120	253	258	131	50	29	29	36	36	100	92	87	0	4281	3722	1276	34	133	133	153	59	38	100	99	0	0.054	0.064	0.059	0.057	2.477	0.057	0.606	136	571	94	4372	3818	-4.211	224	4148	229	3589	35074
47	3	7	Hs~MGC:BC036076.1~uORF:IOH27281~RFU:3201.65	HA20421~B47R07C03	12530	63520	110	253	266	174	65	30	30	114	170	149	63	30	0	702	657	297	45	110	110	189	231	122	80	66	0	0.377	0.431	0.426	0.391	2.264	0.392	0.247	80	455	100	815	783	-1.409	223	592	236	547	21310
48	2	22	ERa~N/A	HA20421~B48R22C02	16830	66510	110	253	261	80	30	27	27	28	4	14	100	100	0	121	119	11	9	87	87	91	35	38	35	0	0	6.647	7.313	6.931	7.386	1.653	8.88	0.55	81	499	47	260	266	2.733	226	34	234	32	21179
14	5	10	Hs~Ref:NM_020664.3~uORF:IOH9825~RFU:27083.54	HA20421~B14R10C05	8350	28140	120	252	243	137	56	29	29	36	61	169	86	67	0	3991	3740	767	20	117	117	128	88	68	100	100	0	0.058	0.059	0.056	0.046	2.144	0.058	0.539	128	546	96	4097	3837	-4.119	223	3874	214	3623	31072
15	4	1	ERa~N/A	HA20421~B15R01C04	12660	26330	100	252	239	70	29	28	28	28	2	7	100	100	0	142	140	12	8	111	111	111	7	6	96	90	0	7.226	7.276	7.323	7.712	2.014	8.57	0.519	77	487	79	255	240	2.853	224	31	211	29	18396
16	18	15	Hs~Ref:NM_001319.5~CAT:PV3499~RFU:1160.03	HA20421~B16R15C18	19980	29150	80	252	257	93	36	29	29	30	4	13	100	100	0	122	121	8	6	95	95	96	8	8	100	86	0	8.259	8.769	8.857	8.311	1.675	12.407	0.409	53	306	60	250	254	3.046	223	27	228	26	13618
21	9	6	Hs~MGC:BC064940.1~uORF:IOH39946~RFU:17962.04	HA20421~B21R06C09	4660	36370	120	252	238	116	48	28	28	28	2	7	97	96	0	1842	1772	483	27	114	114	114	8	7	100	100	0	0.13	0.127	0.122	0.095	2.593	0.127	0.765	126	473	88	1952	1868	-2.948	224	1728	210	1658	30011
27	19	19	Hs~MGC:BC050563.1~uORF:IOH26951~RFU:27089.34	HA20421~B27R19C19	15650	43460	110	252	237	87	36	28	28	28	2	7	100	99	0	2883	2641	736	27	112	112	117	40	34	100	100	0	0.081	0.083	0.081	0.076	1.631	0.082	0.874	110	452	90	2995	2738	-3.629	224	2771	209	2529	26078
30	16	2	Hs~MGC:NM_174942.1~uORF:IOH26291~RFU:13523.54	HA20421~B30R02C16	10590	44560	120	252	237	90	37	29	29	29	2	6	100	100	0	1053	2645	3723	140	126	126	126	11	8	100	100	0	0.241	0.083	0.241	0.142	2.985	0.025	0.29	115	515	91	1150	2727	-2.056	223	927	208	2519	27268
30	2	16	Hs~Ref:NM_001894.2~CAT:PV3500~RFU:1326.31	HA20421~B30R16C02	7770	47360	110	252	279	86	30	28	28	29	2	6	100	100	0	167	166	9	5	133	133	133	9	6	99	95	0	6.588	7.606	7.69	7.647	1.502	8.961	0.652	105	442	88	258	284	2.72	224	34	251	33	29279
41	22	2	Hs~MGC:BC024184.2~uORF:IOH10751~RFU:10117.69	HA20421~B41R02C22	7290	58050	110	252	247	88	35	27	27	29	10	34	95	93	0	1855	1667	638	38	113	113	118	33	27	100	98	0	0.129	0.142	0.133	0.134	2.28	0.127	0.797	80	415	100	1967	1774	-2.953	225	1742	220	1554	19798
41	14	20	Hs~MGC:BC000103.1~uORF:IOH4659~RFU:11247.11	HA20421~B41R20C14	5700	61660	130	252	266	102	38	27	27	27	2	7	100	100	0	2044	1895	466	24	101	101	102	9	8	100	100	0	0.116	0.133	0.126	0.128	1.644	0.125	0.775	132	551	94	2168	2033	-3.11	225	1943	239	1794	35167
43	11	18	Hs~MGC:BC032822.2~uORF:IOH26849~RFU:5103.6	HA20421~B43R18C11	14160	61270	110	252	262	90	34	28	28	28	3	10	100	100	0	760	732	211	28	110	110	122	50	40	97	97	0	0.345	0.376	0.369	0.378	1.729	0.351	0.751	93	428	87	874	856	-1.537	224	650	234	622	24411
47	8	8	Hs~MGC:BC010876.1~uORF:IOH9862~RFU:6704.38	HA20421~B47R08C08	13540	63730	120	252	242	84	34	27	27	28	3	10	100	100	0	914	879	296	33	107	107	135	53	39	99	98	0	0.279	0.278	0.278	0.285	1.789	0.265	0.822	106	528	88	1032	987	-1.843	225	807	215	772	25687
5	5	15	Hs~MGC:BC093661.1~uORF:IOH61968~RFU:27073.6	HA20421~B05R15C05	3880	20190	130	251	235	135	57	29	29	30	6	20	97	93	0	4529	4159	915	22	103	103	104	7	6	100	100	0	0.05	0.051	0.051	0.035	2.571	0.053	0.735	140	508	89	4648	4262	-4.317	222	4426	206	4056	32851
7	3	1	ERa~N/A	HA20421~B07R01C03	12480	17360	110	251	255	64	25	30	30	30	2	6	100	100	0	168	169	14	8	114	114	113	9	7	100	100	0	4.093	4.091	4.093	3.976	1.656	4.82	0.571	83	561	71	275	280	2.033	221	54	225	55	21162
12	8	17	Hs~MGC:BC028725.2~uORF:IOH11761~RFU:6770.8	HA20421~B12R17C08	17990	25080	110	251	287	218	75	30	30	36	17	47	80	75	0	1322	1246	411	32	108	108	111	15	13	100	100	0	0.182	0.226	0.205	0.134	4.934	0.206	0.428	99	412	87	1435	1395	-2.458	221	1214	257	1138	28385
17	10	16	Hs~MGC:BC006376.1~uORF:IOH6481~RFU:10829.19	HA20421~B17R16C10	4840	33880	120	251	238	108	45	29	29	29	2	6	100	97	0	1291	1183	377	31	113	113	122	35	28	100	100	0	0.188	0.195	0.188	0.156	2.349	0.198	0.844	106	539	82	1400	1279	-2.408	222	1178	209	1070	25219
18	4	16	Hs~Ref:NM_021803.1~CAT_PHC0215~RFU:1005.07	HA20421~B18R16C04	8140	33870	110	251	262	68	25	29	29	29	4	13	100	100	0	145	147	10	6	116	116	116	6	5	100	95	0	7.655	7.516	7.5	7.746	1.604	8.688	0.6	87	441	75	251	264	2.936	222	29	233	31	22829
22	1	8	Hs~Ref:NM_025126.2~uORF:IOH6675~RFU:8072.27	HA20421~B22R08C01	7550	36740	110	251	262	135	51	28	28	29	2	6	100	100	0	1902	1782	441	24	122	122	122	10	8	100	100	0	0.125	0.141	0.131	0.116	2.01	0.144	0.766	109	440	88	2003	1894	-2.997	223	1780	234	1660	28586
27	4	1	ERa~N/A	HA20421~B27R01C04	12660	39850	110	251	289	130	44	29	29	29	2	6	100	100	0	196	338	445	131	115	115	115	8	6	98	98	0	2.741	1.166	2.744	2.297	2.597	0.338	0.24	78	537	57	303	483	1.455	222	81	260	223	22545
32	22	20	Hs~MGC:BC033237.1~uORF:IOH23268~RFU:23730.73	HA20421~B32R20C22	20810	48170	110	251	243	58	23	29	29	32	15	46	100	100	0	6060	6167	624	10	103	103	392	621	158	100	100	0	0.037	0.035	0.035	0.034	1.33	0.033	0.805	80	488	100	6179	6278	-4.746	222	5957	214	6064	19458
33	2	22	ERa~N/A	HA20421~B33R22C02	3240	53030	110	251	261	97	37	29	29	29	6	20	95	95	0	167	400	705	176	115	115	115	9	7	98	96	0	4.269	0.814	4.638	2.426	5.95	0.063	0.032	89	466	84	274	517	2.094	222	52	232	285	23232
44	4	15	Hs~Ref:NM_016557.2~uORF:IOH60821~RFU:27062.41	HA20421~B44R15C04	17250	60660	130	251	271	170	62	28	28	28	4	14	96	95	0	4015	3569	2322	65	103	103	149	137	91	99	99	0	0.057	0.07	0.077	0.064	2.797	0.053	0.529	145	518	93	4135	3709	-4.133	223	3912	243	3466	39253
46	1	8	Hs~MGC:BC009993.2~uORF:IOH27830~RFU:27063.24	HA20421~B46R08C01	7590	63760	120	251	243	73	30	28	28	28	4	14	100	100	0	3898	3793	711	18	113	113	129	44	34	100	100	0	0.059	0.058	0.057	0.056	1.78	0.054	0.77	125	549	96	4008	3895	-4.085	223	3785	215	3680	30419
19	21	17	Hs~Ref:NM_006223.1~uORF:IOH7192~RFU:14506.81	HA20421~B19R17C21	16070	34080	120	250	253	114	45	28	28	28	2	7	100	99	0	1428	1394	187	13	114	114	139	71	51	100	100	0	0.169	0.176	0.173	0.136	2.63	0.172	0.704	110	502	95	1536	1505	-2.565	222	1314	225	1280	27804
27	20	2	Hs~MGC:BC031228.1~uORF:IOH21599~RFU:27064.89	HA20421~B27R02C20	15860	40050	120	250	245	73	29	29	29	29	3	10	100	100	0	3997	3705	859	23	116	116	119	15	12	100	100	0	0.057	0.06	0.058	0.058	1.608	0.058	0.859	118	557	93	4102	3805	-4.134	221	3881	216	3589	28911
34	13	13	Hs~MGC:BC036099.1~uORF:IOH27225~RFU:27083.95	HA20421~B34R13C13	9980	51290	160	250	260	112	43	29	29	29	5	17	100	99	0	1761	1661	345	20	139	139	169	65	38	98	98	0	0.136	0.152	0.147	0.135	1.906	0.147	0.703	246	627	85	1843	1753	-2.876	221	1622	231	1522	63952
40	4	6	Hs~Ref:NM_032345.1~uORF:IOH6625~RFU:27024.28	HA20421~B40R06C04	17190	54350	110	250	252	59	23	34	34	43	29	67	100	100	0	1052	1052	130	12	791	791	1315	1201	91	0	0	0	0.828	0.835	0.893	0.838	1.817	0.008	0.004	80	431	100	477	479	-0.273	216	261	218	261	20121
43	4	9	Hs~Ref:NM_006153.3~uORF:IOH6521~RFU:25765.79	HA20421~B43R09C04	12760	59460	110	250	244	74	30	29	29	35	39	111	100	97	0	3256	3225	247	7	144	144	562	707	125	100	100	0	0.071	0.07	0.073	0.065	1.476	0.069	0.67	105	377	96	3333	3296	-3.816	221	3112	215	3081	25585
44	5	10	Hs~MGC:BC053866.1~uORF:IOH28947~RFU:27065.72	HA20421~B44R10C05	17430	59650	120	250	235	91	38	28	28	28	2	7	100	100	0	4398	3716	1436	38	117	117	143	50	34	99	98	0	0.052	0.058	0.06	0.064	2.3	0.052	0.776	115	519	90	4503	3806	-4.269	222	4281	207	3599	27028
46	9	4	Hs~Ref:NM_033416.1~uORF:IOH12991~RFU:3411.23	HA20421~B46R04C09	9200	62950	100	250	243	54	22	28	28	32	28	87	100	100	0	599	580	202	34	105	105	109	23	21	100	97	0	0.449	0.453	0.455	0.512	1.872	0.382	0.777	90	438	84	716	690	-1.154	222	494	215	475	21893
9	17	19	Hs~MGC:NM_175887.2~uORF:IOH27336~RFU:17764.06	HA20421~B09R19C17	6270	25450	130	249	251	99	39	29	29	29	3	10	99	97	0	983	932	223	23	112	112	113	12	10	100	100	0	0.253	0.271	0.285	0.234	2.209	0.247	0.671	145	469	93	1091	1042	-1.985	220	871	222	820	36380
11	3	1	ERa~N/A	HA20421~B11R01C03	12490	21840	100	249	260	88	33	29	29	30	4	13	100	100	0	160	158	17	10	114	114	119	25	21	86	35	0	4.783	5.25	5.474	5.489	1.767	6.301	0.595	88	484	82	266	275	2.258	220	46	231	44	22891
15	17	21	Hs~Ref:NP_000408.1~CAT_10165-H02H-25~RFU:466.19	HA20421~B15R21C17	15260	30350	50	249	265	83	31	32	32	48	34	70	100	100	0	141	140	7	5	111	111	115	12	10	96	80	0	7.233	8.034	7.688	8.012	1.529	12.246	0.425	25	67	74	247	262	2.855	217	30	233	29	6621
26	3	1	ERa~N/A	HA20421~B26R01C03	7990	39890	80	249	248	92	37	30	30	42	41	97	96	96	0	178	410	509	124	122	122	124	11	8	100	98	0	3.911	0.757	3.824	2.016	5.447	0.057	0.016	54	314	65	275	506	1.967	219	56	218	288	13388
26	22	20	Hs~Ref:NM_205837.1~uORF:IOH50125~RFU:27085.2	HA20421~B26R20C22	11780	43690	140	249	246	119	48	30	30	40	28	70	94	91	0	3738	3312	1168	35	132	132	253	295	116	99	97	0	0.061	0.068	0.066	0.061	2.012	0.064	0.678	156	828	100	3825	3396	-4.041	219	3606	216	3180	38446
27	1	17	Hs~MGC:BC015600.1~uORF:IOH12286~RFU:2945.88	HA20421~B27R17C01	12050	43050	80	249	247	92	37	30	30	211	456	216	3	0	0	586	585	97	16	124	124	132	26	19	100	100	0	0.474	0.471	0.412	0.434	1.521	0.973	0.102	53	327	78	681	678	-1.077	219	462	217	461	13070
28	8	8	Hs~Ref:NM_005371.2~uORF:IOH4172~RFU:10668.57	HA20421~B28R08C08	17980	41280	140	249	252	111	44	29	29	36	21	58	97	95	0	1829	1712	396	23	107	107	119	33	27	100	100	0	0.128	0.139	0.129	0.124	1.821	0.13	0.698	148	668	87	1942	1828	-2.969	220	1722	223	1605	37247
29	11	5	Hs~MGC:BC050645.1~uORF:IOH27032~RFU:27089.76	HA20421~B29R05C11	5110	45140	130	249	255	126	49	28	28	28	2	7	100	100	0	3831	3553	744	20	122	122	122	8	6	100	100	0	0.06	0.066	0.063	0.055	1.861	0.068	0.805	132	577	90	3930	3658	-4.069	221	3709	227	3431	33668
29	21	17	Hs~MGC:BC001426.1~uORF:IOH4083~RFU:10826.98	HA20421~B29R17C21	7100	47550	110	249	232	109	46	28	28	28	4	14	100	100	0	1671	1671	91	5	134	134	140	38	27	100	100	0	0.144	0.133	0.141	0.11	1.986	0.114	0.587	80	359	100	1758	1741	-2.798	221	1537	204	1537	18568
41	17	15	Hs~Ref:NM_001004023.1~CAT:PV3837~RFU:17922.96	HA20421~B41R15C17	6300	60660	120	249	234	103	44	27	27	32	16	50	96	91	0	2451	2338	573	24	105	105	111	31	27	100	100	0	0.095	0.093	0.089	0.074	2.302	0.091	0.794	111	493	89	2568	2440	-3.402	222	2346	207	2233	25923
41	6	20	Hs~Ref:NM_148571.1~uORF:IOH41376~RFU:6640.43	HA20421~B41R20C06	4100	61650	120	249	256	73	28	27	27	27	2	7	100	100	0	1896	1667	802	48	107	107	108	9	8	100	100	0	0.124	0.147	0.137	0.172	1.908	0.117	0.739	112	538	94	2011	1789	-3.011	222	1789	229	1560	28643
44	19	22	ERa~N/A	HA20421~B44R22C19	20220	62060	120	249	237	107	45	28	28	29	4	13	97	97	0	124	535	1724	322	90	90	90	8	8	95	86	0	6.5	0.47	6.938	3.86	8.415	0.001	0	74	687	43	255	654	2.7	221	34	209	445	17514
46	1	22	ERa~N/A	HA20421~B46R22C01	7600	66550	90	249	234	69	29	29	29	32	14	43	100	100	0	150	206	185	89	109	109	111	15	13	86	82	0	5.366	2.113	4.695	3.878	2.512	0.765	0.127	74	340	85	261	302	2.424	220	41	205	97	17346
2	20	8	Hs~Ref:NM_130777.1~uORF:IOH13230~RFU:23272.83	HA20421~B02R08C20	11380	14290	130	248	239	106	44	30	30	30	2	6	97	97	0	3507	3270	706	21	107	107	107	7	6	100	100	0	0.064	0.066	0.071	0.054	2.044	0.066	0.786	140	491	96	3618	3372	-3.963	218	3400	209	3163	33492
3	4	13	Hs~Ref:NM_023938.4~uORF:IOH3759~RFU:27069.45	HA20421~B03R13C04	12680	15290	130	248	228	87	38	30	30	30	2	6	100	99	0	3464	3288	563	17	118	118	126	22	17	100	100	0	0.065	0.062	0.064	0.051	2.219	0.063	0.776	142	498	95	3564	3368	-3.94	218	3346	198	3170	32369
5	22	3	Hs~MGC:BC029796.1~uORF:IOH22647~RFU:27035.89	HA20421~B05R03C22	7280	17790	160	248	250	98	39	30	30	30	3	10	100	100	0	4745	4118	1411	34	125	125	282	330	117	100	99	0	0.047	0.055	0.052	0.052	1.74	0.053	0.776	209	618	80	4838	4213	-4.405	218	4620	220	3993	52159
6	21	11	Hs~Ref:NM_005801.2~uORF:IOH6916~RFU:22099.18	HA20421~B06R11C21	11530	19350	140	248	233	76	32	30	30	30	3	10	100	100	0	2503	2466	507	20	116	116	124	27	21	100	100	0	0.091	0.086	0.086	0.08	1.54	0.084	0.817	145	701	93	2605	2553	-3.453	218	2387	203	2350	33816
7	2	14	Hs~Ref:NM_004493.1~uORF:IOH3421~RFU:20215.48	HA20421~B07R14C02	12270	19980	130	248	229	91	39	30	30	30	2	6	99	99	0	2122	1871	509	27	113	113	114	10	8	100	100	0	0.109	0.113	0.121	0.101	1.917	0.112	0.832	125	554	93	2227	1957	-3.204	218	2009	199	1758	28650
8	13	21	Hs~Ref:Q02297-1~CAT_13499-H08H-25~RFU:745.9	HA20421~B08R21C13	18940	21350	50	248	244	36	14	36	36	53	33	62	100	100	0	662	774	380	49	107	107	105	13	12	100	100	0	0.382	0.312	0.285	0.374	1.924	0.16	0.375	21	79	94	767	875	-1.388	212	555	208	667	5131
9	19	22	ERa~N/A	HA20421~B09R22C19	6660	26030	100	248	256	63	24	29	29	31	9	29	100	100	0	136	134	12	8	107	107	107	7	6	89	83	0	7.552	8.407	7.783	9.154	2.057	10.297	0.45	67	477	47	248	254	2.917	219	29	227	27	17164
13	21	5	Hs~Ref:NM_018956.2~uORF:IOH11209~RFU:26482.26	HA20421~B13R05C21	7070	27220	180	248	256	83	32	29	29	29	4	13	100	100	0	2873	2760	589	21	115	115	167	179	107	100	99	0	0.079	0.086	0.084	0.081	1.601	0.083	0.788	281	593	93	2977	2872	-3.655	219	2758	227	2645	72075
14	4	1	ERa~N/A	HA20421~B14R01C04	8170	26320	120	248	241	77	31	28	28	28	2	7	99	99	0	143	145	9	6	114	114	114	7	6	100	99	0	7.586	6.871	7.019	6.569	1.89	8.54	0.578	102	650	92	249	244	2.923	220	29	213	31	24615
16	17	15	Hs~Ref:NM_001319.5~CAT:PV3499~RFU:1114.77	HA20421~B16R15C17	19780	29140	80	248	255	70	27	29	29	32	16	50	100	100	0	116	116	9	7	96	96	95	8	8	91	57	0	10.95	11.3	10.369	11.215	1.928	15.357	0.256	47	311	76	239	246	3.453	219	20	226	20	11993
23	11	17	Hs~Ref:NM_130807.1~uORF:IOH10112~RFU:27011.85	HA20421~B23R17C11	14090	38610	160	248	267	115	43	30	30	30	4	13	99	99	0	5753	5538	933	16	113	113	121	117	96	100	100	0	0.039	0.044	0.04	0.038	1.989	0.041	0.666	224	687	72	5858	5662	-4.693	218	5640	237	5425	59915
26	10	4	Hs~MGC:BC033154.1~uORF:IOH23226~RFU:5022.79	HA20421~B26R04C10	9390	40480	100	248	221	78	35	29	29	29	5	17	100	100	0	734	735	134	18	121	121	123	12	9	100	100	0	0.357	0.313	0.31	0.286	1.561	0.32	0.826	90	391	88	832	806	-1.485	219	613	192	614	19906
32	3	1	ERa~N/A	HA20421~B32R01C03	17030	44350	90	248	263	76	28	29	29	29	5	17	100	100	0	151	154	9	5	109	109	110	9	8	100	100	0	5.214	5.2	5.514	5.07	1.473	6.813	0.524	66	380	77	261	279	2.382	219	42	234	45	17337
33	15	6	Hs~MGC:BC064367.1~uORF:IOH39904~RFU:13642.94	HA20421~B33R06C15	5840	49850	120	248	242	94	38	29	29	28	2	7	100	100	0	1437	1337	250	18	135	135	140	31	22	100	100	0	0.168	0.177	0.169	0.159	1.668	0.133	0.576	113	347	91	1521	1415	-2.572	219	1302	213	1202	27397
34	2	4	Hs~Ref:NM_145273.1~uORF:IOH10923~RFU:15672.14	HA20421~B34R04C02	7780	49460	120	248	269	141	52	28	28	28	2	7	100	100	0	2489	2275	784	34	136	136	137	12	8	100	100	0	0.093	0.113	0.119	0.098	1.857	0.114	0.828	111	540	88	2573	2380	-3.419	220	2353	241	2139	29815
36	4	21	Hs~Ref:NM_181285.1~uORF:IOH50177~RFU:27054.53	HA20421~B36R21C04	17200	52900	140	248	254	128	50	29	29	29	4	13	99	98	0	3270	2825	1002	35	132	132	204	171	83	98	96	0	0.07	0.084	0.077	0.076	2.102	0.082	0.741	147	593	92	3357	2918	-3.841	219	3138	225	2693	37269
38	3	19	Hs~Ref:NM_006275.2~uORF:IOH3168~RFU:2984.7	HA20421~B38R19C03	7980	56980	120	248	264	88	33	28	28	28	2	7	100	100	0	810	790	150	18	123	123	130	68	52	100	99	0	0.32	0.354	0.349	0.342	1.435	0.339	0.819	113	524	92	907	903	-1.643	220	687	236	667	29828
6	17	15	Hs~Ref:NM_053006.1~CAT:PV3622~RFU:1209.18	HA20421~B06R15C17	10730	20150	90	247	257	73	28	29	29	31	10	32	100	100	0	144	143	10	6	113	113	113	7	6	100	93	0	7.032	7.6	7.446	7.868	1.482	9.283	0.581	60	371	61	249	258	2.814	218	31	228	30	15421
8	21	9	Hs~Ref:NM_004596.1~uORF:IOH6628~RFU:25624.9	HA20421~B08R09C21	20570	18950	120	247	241	109	45	30	30	30	3	10	100	98	0	2015	1882	325	17	94	94	107	81	75	100	100	0	0.113	0.118	0.113	0.095	2.238	0.118	0.742	109	514	91	2138	1999	-3.146	217	1921	211	1788	26302
9	4	17	Hs~Ref:NM_198513.1~uORF:IOH11823~RFU:13393.83	HA20421~B09R17C04	3670	25040	110	247	247	89	36	29	29	29	2	6	100	100	0	1776	1637	403	24	102	102	102	7	6	100	100	0	0.13	0.142	0.123	0.133	1.663	0.133	0.746	105	444	90	1892	1753	-2.941	218	1674	218	1535	25945
12	22	8	Hs~MGC:BC011906.1~uORF:IOH12531~RFU:9765.04	HA20421~B12R08C22	20780	23290	130	247	230	102	44	29	29	30	3	10	95	94	0	3459	3136	871	27	99	99	121	57	47	100	100	0	0.065	0.066	0.064	0.049	2.703	0.067	0.814	134	621	84	3578	3238	-3.946	218	3360	201	3037	30786
20	6	9	Hs~Ref:NM_016606.2~uORF:IOH40596~RFU:10286.81	HA20421~B20R09C06	17570	32470	110	247	239	114	47	28	28	28	1	3	100	100	0	1372	1221	329	26	106	106	106	8	7	100	100	0	0.173	0.189	0.196	0.159	2.446	0.183	0.728	110	473	89	1485	1326	-2.531	219	1266	211	1115	26260
22	16	2	Hs~MGC:BC013116.1~uORF:IOH28618~RFU:18485	HA20421~B22R02C16	10560	35540	100	247	249	73	29	28	28	28	2	7	100	100	0	1431	1335	260	19	115	115	115	9	7	100	100	0	0.166	0.181	0.183	0.17	1.696	0.176	0.833	101	400	91	1535	1441	-2.587	219	1316	221	1220	25106
22	1	16	Hs~Ref:NM_030662.2~CAT:PV3615~RFU:803.5	HA20421~B22R16C01	7550	38360	60	247	247	76	30	31	31	44	41	93	100	92	0	130	130	8	6	119	119	120	8	6	68	26	0	19.636	19.636	16.533	17.323	2.239	39.934	0.09	41	135	59	227	227	4.295	216	11	216	11	10110
26	4	1	ERa~N/A	HA20421~B26R01C04	8200	39870	120	247	235	64	27	30	30	34	28	82	98	98	0	156	158	21	13	122	122	124	9	7	98	95	0	6.382	5.694	6.61	5.99	1.863	7.311	0.448	88	686	58	251	241	2.674	217	34	205	36	20680
26	5	10	Hs~MGC:BC052813.1~uORF:IOH29045~RFU:16795.13	HA20421~B26R10C05	8380	41680	130	247	241	99	41	29	29	30	7	23	99	97	0	1467	1372	392	28	130	130	139	46	33	100	100	0	0.163	0.171	0.164	0.152	1.77	0.17	0.854	124	533	95	1555	1454	-2.617	218	1337	212	1242	29938
26	2	22	ERa~N/A	HA20421~B26R22C02	7790	44080	110	247	232	73	31	29	29	29	2	6	100	100	0	185	1444	3059	211	134	134	159	123	77	32	30	0	4.275	0.155	4	1.64	9.238	0.02	0.12	96	477	80	269	1513	2.096	218	51	203	1310	22253
27	4	19	Hs~MGC:BC064840.1~uORF:IOH40500~RFU:27065.72	HA20421~B27R19C04	12650	43460	130	247	264	95	35	29	29	30	5	16	100	100	0	2753	2664	574	21	125	125	153	58	37	100	100	0	0.083	0.093	0.086	0.087	1.489	0.092	0.835	128	567	89	2846	2774	-3.592	218	2628	235	2539	33753
29	16	2	Hs~Ref:NM_014065.2~uORF:IOH43942~RFU:5035.22	HA20421~B29R02C16	6120	44540	110	247	227	88	38	28	28	28	2	7	100	100	0	1546	1420	325	22	124	124	125	11	8	100	100	0	0.154	0.154	0.154	0.141	1.773	0.135	0.68	101	459	88	1641	1495	-2.699	219	1422	199	1296	22889
35	14	7	Hs~Ref:NM_057749.1~uORF:IOH43526~RFU:26330.18	HA20421~B35R07C14	14700	50060	130	247	232	102	43	29	29	48	51	106	96	80	0	1330	1225	320	26	134	134	240	295	122	95	91	0	0.182	0.186	0.178	0.174	1.87	0.162	0.721	112	434	79	1414	1294	-2.456	218	1196	203	1091	25962
37	4	1	ERa~N/A	HA20421~B37R01C04	3690	53350	120	247	237	69	29	28	28	28	2	7	100	100	0	154	154	16	10	120	120	119	8	6	94	83	0	6.441	6.147	6.381	6.639	1.926	6.54	0.562	102	645	80	253	243	2.687	219	34	209	34	24125
42	1	22	ERa~N/A	HA20421~B42R22C01	7620	62060	110	247	251	70	27	28	28	29	7	24	100	100	0	140	134	18	13	102	102	103	8	7	80	78	0	5.763	6.969	6.897	8.332	2.402	7.224	0.58	84	522	83	257	255	2.527	219	38	223	32	21062
7	8	6	Hs~Ref:NM_203284.1~uORF:IOH39978~RFU:15777.05	HA20421~B07R06C08	13470	18380	120	246	238	92	38	30	30	30	4	13	100	100	0	2047	1906	423	22	118	118	121	16	13	99	99	0	0.112	0.116	0.117	0.109	2.121	0.108	0.69	125	484	91	2145	1996	-3.159	216	1929	208	1788	29805
10	3	1	ERa~N/A	HA20421~B10R01C03	8010	21820	100	246	238	59	24	29	29	30	11	36	100	100	0	153	165	32	19	110	110	111	8	7	100	100	0	5.047	3.8	4.649	4.09	1.784	5.311	0.395	59	499	60	260	264	2.335	217	43	209	55	14035
11	1	6	Hs~Ref:NM_006924.3~uORF:IOH11039~RFU:2556.21	HA20421~B11R06C01	12080	22880	130	246	231	88	38	30	30	30	2	6	100	99	0	1036	926	265	28	112	112	112	8	7	100	100	0	0.234	0.247	0.235	0.223	2.175	0.231	0.728	138	618	95	1140	1015	-2.097	216	924	201	814	31840
14	14	17	Hs~Ref:NM_002095.1~uORF:IOH22963~RFU:10682.34	HA20421~B14R17C14	10150	29540	110	246	245	94	38	28	28	28	2	7	100	100	0	1358	1374	432	31	112	112	113	8	7	100	100	0	0.175	0.172	0.163	0.162	1.864	0.165	0.808	109	442	90	1464	1479	-2.515	218	1246	217	1262	26759
18	20	18	Hs~MGC:BC047883.2~uORF:IOH26992~RFU:12988.14	HA20421~B18R18C20	11350	34280	110	246	260	150	57	29	29	29	2	6	100	99	0	3027	2850	661	23	109	109	110	8	7	100	100	0	0.074	0.084	0.07	0.063	2.353	0.089	0.745	118	425	95	3135	2972	-3.749	217	2918	231	2741	30724
19	11	18	Hs~Ref:NM_199190.1~uORF:IOH42760~RFU:20046.74	HA20421~B19R18C11	14060	34290	140	246	255	128	50	29	29	32	12	37	98	97	0	2274	2086	599	28	118	118	143	60	41	100	100	0	0.101	0.115	0.109	0.099	2	0.115	0.759	151	674	93	2373	2194	-3.313	217	2156	226	1968	38465
20	3	12	Hs~MGC:BC000877.1~uORF:IOH3268~RFU:9006.71	HA20421~B20R12C03	16980	33060	110	246	243	133	54	28	28	29	2	6	99	96	0	967	932	348	37	108	108	137	81	59	95	91	0	0.254	0.261	0.227	0.226	2.258	0.256	0.717	101	424	96	1077	1039	-1.978	218	859	215	824	24582
22	14	14	Hs~Ref:NM_017838.2~uORF:IOH4642~RFU:7758.65	HA20421~B22R14C14	10150	37950	130	246	221	85	38	30	30	31	6	19	100	98	0	3134	3029	1087	35	121	121	154	82	53	100	100	0	0.072	0.066	0.069	0.06	1.836	0.062	0.795	137	529	91	3229	3099	-3.802	216	3013	191	2908	30304
27	18	2	Hs~MGC:NM_148179.1~uORF:IOH23094~RFU:3944.51	HA20421~B27R02C18	15460	40050	100	246	238	76	31	29	29	29	2	6	100	100	0	562	527	107	20	110	110	111	9	8	100	100	0	0.48	0.501	0.485	0.479	1.476	0.502	0.807	77	447	88	669	626	-1.059	217	452	209	417	18296
30	2	22	ERa~N/A	HA20421~B30R22C02	7790	48560	110	246	240	62	25	28	28	29	9	31	100	100	0	182	203	60	29	134	134	135	9	6	100	98	0	4.542	3.072	4.363	3.621	1.863	3.446	0.406	82	500	73	266	281	2.183	218	48	212	69	19713
31	12	19	Hs~Ref:NM_013342.1~uORF:IOH5505~RFU:21219.96	HA20421~B31R19C12	14290	48010	120	246	238	113	47	28	28	28	2	7	100	100	0	1378	1302	244	18	123	123	124	10	8	100	100	0	0.174	0.178	0.184	0.151	1.831	0.179	0.752	106	510	91	1473	1389	-2.525	218	1255	210	1179	25273
31	6	20	Hs~Ref:NM_033414.1~uORF:IOH10240~RFU:17981.52	HA20421~B31R20C06	13090	48200	120	246	257	120	46	28	28	28	2	7	100	100	0	1185	1093	294	26	128	128	128	10	7	100	100	0	0.206	0.237	0.22	0.213	1.69	0.239	0.815	106	547	93	1275	1194	-2.278	218	1057	229	965	27261
36	3	4	Hs~MGC:BC021723.2~uORF:IOH11630~RFU:3027.1	HA20421~B36R04C03	17010	49490	100	246	236	71	30	28	28	28	2	7	100	100	0	695	687	149	21	123	123	130	34	26	100	100	0	0.381	0.369	0.382	0.358	1.515	0.361	0.834	81	425	89	790	772	-1.392	218	572	208	564	19080
39	17	14	Hs~Ref:NM_002143.2~uORF:IOH4454~RFU:21382.4	HA20421~B39R14C17	15300	55970	120	246	257	99	38	28	28	28	2	7	100	100	0	2691	2338	765	32	126	126	129	16	12	100	100	0	0.085	0.104	0.1	0.109	2.066	0.095	0.782	120	541	88	2783	2441	-3.557	218	2565	229	2212	30825
39	19	22	ERa~N/A	HA20421~B39R22C19	15710	57560	100	246	236	70	29	28	28	29	9	31	100	100	0	149	154	19	12	116	116	116	10	8	96	85	0	6.606	5.474	5.99	5.759	1.959	6.655	0.454	60	499	54	251	246	2.724	218	33	208	38	14174
40	2	5	Hs~MGC:BC010501.1~uORF:IOH10253~RFU:25065.89	HA20421~B40R05C02	16790	54140	170	246	232	93	40	29	29	35	23	65	97	95	0	1689	1525	410	26	145	145	220	188	85	98	97	0	0.141	0.147	0.142	0.134	1.615	0.14	0.743	185	567	70	1761	1583	-2.831	217	1544	203	1380	42852
40	4	18	Hs~MGC:BC071909.1~uORF:IOH63092~RFU:7771.42	HA20421~B40R18C04	17200	56760	110	246	241	76	31	28	28	28	2	7	100	100	0	792	942	694	73	122	122	125	18	14	100	100	0	0.325	0.26	0.302	0.29	1.752	0.146	0.499	92	472	90	888	1033	-1.62	218	670	213	820	22215
45	17	12	Hs~Ref:NM_002714.2~uORF:IOH39632~RFU:9637.83	HA20421~B45R12C17	6290	64570	120	246	245	89	36	27	27	29	6	20	100	100	0	955	851	243	28	100	100	145	222	153	90	89	0	0.256	0.29	0.306	0.292	1.776	0.279	0.829	116	562	93	1074	969	-1.965	219	855	218	751	28475
47	21	4	Hs~Ref:NM_005659.1~uORF:IOH4744~RFU:27008.54	HA20421~B47R04C21	16110	62900	200	246	252	94	37	28	28	28	3	10	100	100	0	1948	1904	302	15	105	105	156	113	72	98	98	0	0.118	0.125	0.12	0.116	1.729	0.115	0.653	227	721	22	2061	2023	-3.08	218	1843	224	1799	57178
48	2	5	Hs~Ref:NM_016073.2~uORF:IOH10649~RFU:10996.6	HA20421~B48R05C02	16830	63110	130	246	236	71	30	30	30	35	14	40	99	99	0	816	777	205	26	116	116	434	708	163	43	0	0	0.309	0.312	0.297	0.319	1.913	0.107	0.236	139	522	87	916	867	-1.696	216	700	206	661	32839
48	14	16	Hs~Ref:NM_006925.2~uORF:IOH58606~RFU:9061.35	HA20421~B48R16C14	19240	65320	140	246	235	118	50	27	27	28	3	10	95	92	0	805	730	184	25	80	80	81	6	7	100	100	0	0.302	0.32	0.313	0.233	3.239	0.309	0.667	142	578	58	944	858	-1.727	219	725	208	650	33434
1	16	2	Hs~MGC:BC021174.1~uORF:IOH10706~RFU:23484.58	HA20421~B01R02C16	6060	13090	140	245	257	113	43	30	30	30	2	6	98	98	0	2248	2153	426	19	105	105	106	8	7	100	100	0	0.1	0.111	0.102	0.096	2.248	0.103	0.639	167	530	95	2358	2275	-3.317	215	2143	227	2048	42890
4	1	22	ERa~N/A	HA20421~B04R22C01	16580	17080	100	245	258	76	29	30	30	30	3	10	100	100	0	498	11723	21426	182	110	110	111	11	9	100	100	6	0.554	0.02	0.472	0.21	8.512	0.005	0.297	79	496	62	603	11841	-0.852	215	388	228	11613	20383
5	20	22	ERa~N/A	HA20421~B05R22C20	6890	21570	110	245	234	57	24	29	29	29	2	6	100	100	0	154	182	83	45	107	107	107	7	6	98	98	0	4.596	2.733	4.235	3.656	2.354	3.145	0.265	71	523	65	263	280	2.2	216	47	205	75	16627
6	20	22	ERa~N/A	HA20421~B06R22C20	11340	21530	110	245	231	63	27	30	30	30	2	6	100	100	0	152	154	14	9	111	111	111	7	6	100	98	0	5.244	4.674	4.736	4.708	1.579	5.654	0.672	86	523	82	256	244	2.391	215	41	201	43	19899
12	4	1	ERa~N/A	HA20421~B12R01C04	17200	21850	90	245	250	90	36	30	30	30	5	16	100	100	0	142	143	10	6	105	105	108	24	22	93	18	0	5.811	5.789	5.524	5.46	1.612	9.152	0.115	65	368	83	252	258	2.539	215	37	220	38	16257
12	2	22	ERa~N/A	HA20421~B12R22C02	16810	26030	100	245	245	71	28	29	29	32	18	56	100	100	0	146	147	15	10	109	109	117	26	22	78	19	0	5.838	5.684	5.656	5.858	1.571	10.082	0.091	57	456	47	253	254	2.545	216	37	216	38	13987
15	1	22	ERa~N/A	HA20421~B15R22C01	12040	30560	110	245	251	71	28	29	29	29	2	6	100	100	0	143	144	9	6	114	114	114	8	7	98	91	0	7.448	7.4	7.5	7.489	1.551	9.057	0.583	89	546	54	245	252	2.897	216	29	222	30	22320
16	2	22	ERa~N/A	HA20421~B16R22C02	16770	30560	110	245	241	62	25	28	28	28	2	7	100	100	0	151	151	15	9	108	108	107	9	8	100	96	0	5.047	4.953	4.966	5.082	1.523	5.282	0.617	80	525	85	260	256	2.335	217	43	213	43	19249
18	3	13	Hs~MGC:BC029427.1~uORF:IOH23192~RFU:27075.25	HA20421~B18R13C03	7950	33280	130	245	255	101	39	29	29	30	4	13	100	98	0	3132	3021	457	15	124	124	128	27	21	100	100	0	0.072	0.078	0.07	0.067	1.82	0.077	0.789	135	510	96	3224	3123	-3.8	216	3008	226	2897	34365
20	15	14	Hs~MGC:BC104469.1~uORF:IOH63631~RFU:13190.83	HA20421~B20R14C15	19390	33460	110	245	253	111	43	29	29	29	2	6	97	96	0	1355	1252	397	31	98	98	100	15	15	100	100	0	0.172	0.194	0.188	0.169	2.863	0.176	0.686	99	447	86	1473	1378	-2.541	216	1257	224	1154	25084
21	13	8	Hs~MGC:NM_152362.1~uORF:IOH10838~RFU:7649.18	HA20421~B21R08C13	5460	36780	120	245	251	129	51	29	29	29	2	6	100	100	0	1098	1030	289	28	117	117	118	11	9	100	100	0	0.22	0.243	0.232	0.199	1.98	0.258	0.829	117	523	93	1197	1135	-2.183	216	981	222	913	29405
22	9	15	Hs~Ref:NM_004064.2~uORF:IOH1795~RFU:27077.32	HA20421~B22R15C09	9150	38150	130	245	225	99	44	29	29	29	2	6	99	99	0	2677	2608	361	13	123	123	131	55	41	100	100	0	0.085	0.079	0.081	0.064	2.304	0.076	0.686	125	509	94	2770	2681	-3.564	216	2554	196	2485	28156
24	19	22	ERa~N/A	HA20421~B24R22C19	20210	39570	90	245	235	72	30	30	30	32	10	31	100	100	0	136	138	11	7	95	95	97	11	11	100	100	0	5.244	4.767	5.1	4.477	1.741	6.448	0.378	74	361	63	256	248	2.391	215	41	205	43	17417
31	16	18	Hs~Ref:XM_498434.1~uORF:IOH57016~RFU:27057.85	HA20421~B31R18C16	15090	47800	130	245	247	89	36	29	29	29	3	10	100	99	0	5459	4985	1455	29	126	126	135	25	18	100	100	0	0.041	0.045	0.041	0.045	2.117	0.04	0.669	138	515	84	5549	5077	-4.626	216	5333	218	4859	34145
31	1	22	ERa~N/A	HA20421~B31R22C01	12090	48600	100	245	239	54	22	28	28	28	2	7	100	100	0	170	176	21	11	125	125	125	9	7	100	98	0	4.822	4.137	4.293	4.269	1.533	4.732	0.644	76	499	72	262	262	2.27	217	45	211	51	18156
41	21	17	Hs~Ref:NM_001008.2~uORF:IOH11799~RFU:4855.38	HA20421~B41R17C21	7090	61060	90	245	254	95	37	28	28	28	2	7	100	100	0	907	864	224	25	104	104	104	9	8	100	100	0	0.27	0.297	0.287	0.281	1.514	0.297	0.83	79	352	87	1020	986	-1.888	217	803	226	760	20087
4	2	8	Hs~MGC:BC044632.1~uORF:IOH62971~RFU:27035.47	HA20421~B04R08C02	16770	14290	140	244	222	99	44	30	30	30	2	6	98	97	0	3894	3522	918	26	105	105	131	80	61	100	100	0	0.056	0.056	0.058	0.045	2.602	0.054	0.727	151	458	82	4003	3609	-4.146	214	3789	192	3417	33551
6	1	8	Hs~Ref:NM_003177.2~N/A~RFU:4632.44	HA20421~B06R08C01	7520	18740	120	244	222	112	50	30	30	30	2	6	95	94	0	1451	1392	369	26	117	117	124	20	16	100	100	0	0.16	0.151	0.157	0.112	2.8	0.158	0.819	114	554	81	1548	1467	-2.64	214	1334	192	1275	25349
8	14	18	Hs~Ref:NM_175923.2~uORF:IOH22051~RFU:6532.41	HA20421~B08R18C14	19160	20750	110	244	251	102	40	30	30	30	2	6	100	98	0	735	721	117	16	98	98	100	14	14	100	100	0	0.336	0.355	0.37	0.297	2.232	0.353	0.716	99	452	84	851	844	-1.574	214	637	221	623	24865
8	19	19	Hs~Ref:NM_139355.1~uORF:IOH4506~RFU:21053.77	HA20421~B08R19C19	20170	20950	130	244	243	89	36	30	30	30	2	6	99	98	0	3391	3274	536	16	102	102	111	23	20	100	100	0	0.065	0.067	0.066	0.056	2.219	0.066	0.799	127	549	91	3503	3385	-3.942	214	3289	213	3172	30854
15	9	6	Hs~Ref:NM_015907.2~uORF:IOH39976~RFU:27063.24	HA20421~B15R06C09	13640	27360	110	244	230	71	30	28	28	30	9	30	100	100	0	4522	4359	454	10	125	125	296	293	98	100	100	0	0.049	0.048	0.049	0.044	1.491	0.045	0.748	80	517	100	4613	4436	-4.347	216	4397	202	4234	18426
16	12	5	Hs~Ref:NM_001626.2~N/A~RFU:9200.65	HA20421~B16R05C12	18770	27160	100	244	242	133	54	28	28	28	2	7	100	97	0	1762	1671	457	27	102	102	103	14	13	100	100	0	0.13	0.136	0.144	0.096	2.564	0.141	0.742	83	429	91	1876	1783	-2.942	216	1660	214	1569	20065
16	19	22	ERa~N/A	HA20421~B16R22C19	20180	30530	80	244	230	48	20	29	29	31	14	45	100	100	0	137	135	10	7	103	103	103	11	10	100	85	0	6.324	6.281	6.353	6.343	1.506	8.022	0.337	48	301	51	249	233	2.661	215	34	201	32	11038
18	2	14	Hs~MGC:NM_138778.1~uORF:IOH14208~RFU:17589.91	HA20421~B18R14C02	7750	33480	120	244	241	104	43	28	28	30	13	43	97	96	0	2453	2290	571	24	122	122	187	314	167	98	98	0	0.093	0.098	0.097	0.087	1.882	0.1	0.834	127	493	84	2547	2381	-3.432	216	2331	213	2168	30655
20	13	15	Hs~Ref:NM_001006665.1~CAT:PV3680~RFU:859.45	HA20421~B20R15C13	18970	33670	90	244	224	61	27	29	29	32	15	46	100	100	0	155	153	25	16	102	102	131	98	74	2	0	0	4.057	3.824	3.94	3.952	1.808	5.355	0.123	50	383	70	268	246	2.02	215	53	195	51	11196
22	2	19	Hs~Ref:NM_033421.2~uORF:IOH43365~RFU:19903.45	HA20421~B22R19C02	7750	38950	140	244	239	102	42	30	30	30	3	10	98	98	0	2127	1956	433	22	124	124	146	66	45	100	100	0	0.107	0.114	0.109	0.093	2.086	0.118	0.804	152	576	90	2217	2041	-3.226	214	2003	209	1832	36271
26	5	4	Hs~Ref:NM_024093.1~uORF:IOH3089~RFU:22179.37	HA20421~B26R04C05	8390	40490	130	244	242	101	41	29	29	29	2	6	100	100	0	1794	2506	1866	74	132	132	212	176	83	100	100	0	0.129	0.09	0.124	0.087	2.64	0.048	0.385	132	482	95	1877	2587	-2.951	215	1662	213	2374	31880
31	11	20	Hs~MGC:BC001780.1~uORF:IOH4955~RFU:14271.51	HA20421~B31R20C11	14090	48190	110	244	250	83	33	28	28	28	2	7	100	100	0	1341	1321	476	36	126	126	127	12	9	100	100	0	0.178	0.186	0.193	0.192	1.853	0.17	0.842	95	426	93	1431	1417	-2.492	216	1215	222	1195	23750
44	4	13	Hs~Ref:NM_014622.4~uORF:IOH41880~RFU:20534.97	HA20421~B44R13C04	17240	60250	110	244	239	91	38	28	28	29	4	13	100	100	0	2080	2057	1004	48	108	108	118	30	25	100	100	0	0.11	0.108	0.113	0.11	2.057	0.084	0.672	112	432	89	2188	2160	-3.191	216	1972	211	1949	26712
46	9	6	Hs~Ref:NM_013290.1~uORF:IOH6212~RFU:22008.54	HA20421~B46R06C09	9190	63360	130	244	256	116	45	28	28	28	2	7	100	100	0	2617	2277	714	31	109	109	123	35	28	100	100	0	0.086	0.105	0.098	0.102	1.627	0.103	0.8	134	492	85	2724	2396	-3.537	216	2508	228	2168	34362
4	21	16	Hs~MGC:BC020810.1~uORF:IOH27927~RFU:27040.44	HA20421~B04R16C21	20580	15890	130	243	249	159	63	31	31	33	11	33	91	86	0	3182	3540	2738	77	95	95	95	8	8	100	100	0	0.069	0.063	0.065	0.045	3.435	0.029	0.171	137	463	96	3299	3663	-3.864	212	3087	218	3445	34070
8	12	9	Hs~Ref:NM_014972.1~uORF:IOH55892~RFU:16618.29	HA20421~B08R09C12	18760	18950	110	243	230	77	33	31	31	38	27	71	97	93	0	2733	2752	206	7	133	133	193	171	88	100	100	0	0.082	0.076	0.079	0.066	2.01	0.075	0.759	80	416	100	2812	2818	-3.616	212	2600	199	2619	18434
13	8	6	Hs~MGC:BC070073.1~uORF:IOH40070~RFU:6288.33	HA20421~B13R06C08	4480	27390	110	243	221	74	33	28	28	29	6	20	100	97	0	952	960	217	22	111	111	214	548	256	87	11	0	0.256	0.227	0.216	0.207	1.86	0.08	0.248	79	496	84	1056	1042	-1.968	215	841	193	849	17476
18	12	3	Hs~Ref:NM_080390.3~uORF:IOH41393~RFU:26954.25	HA20421~B18R03C12	9760	31280	110	243	252	114	45	29	29	40	37	92	90	88	0	4232	4017	872	21	155	155	417	691	165	97	93	0	0.052	0.058	0.053	0.05	1.685	0.041	0.585	80	351	100	4291	4085	-4.252	214	4077	223	3862	20168
21	14	4	Hs~Ref:NM_020661.1~uORF:IOH6382~RFU:10530	HA20421~B21R04C14	5660	35970	110	243	233	80	34	30	30	30	2	6	100	100	0	1497	1471	360	24	118	118	119	10	8	100	100	0	0.154	0.15	0.153	0.138	1.59	0.149	0.875	103	354	85	1592	1556	-2.695	213	1379	203	1353	23955
22	14	2	Hs~Ref:NM_018047.1~uORF:IOH3012~RFU:27069.45	HA20421~B22R02C14	10160	35550	120	243	229	95	41	29	29	29	2	6	100	97	0	2950	2831	470	16	124	124	128	21	16	100	100	0	0.076	0.074	0.077	0.06	2.251	0.073	0.786	115	569	97	3040	2907	-3.723	214	2826	200	2707	26290
25	15	4	Hs~MGC:BC031682.1~uORF:IOH22859~RFU:22470.16	HA20421~B25R04C15	5860	40460	120	243	246	90	36	29	29	29	2	6	100	100	0	1425	1333	320	24	121	121	121	8	6	100	100	0	0.164	0.179	0.18	0.167	1.516	0.178	0.858	120	280	95	1518	1429	-2.607	214	1304	217	1212	29477
27	18	15	Hs~Ref:NM_001786.2~CAT:PV3292~RFU:1171.89	HA20421~B27R15C18	15460	42660	100	243	242	57	23	29	29	33	28	84	100	100	0	133	132	9	6	112	112	111	9	8	87	55	0	10.19	10.65	11.038	10.951	1.693	9.776	0.507	49	441	42	235	233	3.349	214	21	213	20	11863
30	4	4	Hs~Ref:NM_014061.3~uORF:IOH10824~RFU:11487.68	HA20421~B30R04C04	8190	44970	140	243	236	76	32	29	29	32	12	37	100	99	0	2182	1948	529	27	141	141	235	276	117	99	95	0	0.105	0.115	0.114	0.113	1.536	0.11	0.865	157	543	95	2255	2014	-3.254	214	2041	207	1807	37082
32	7	3	Hs~Ref:NM_022170.1~uORF:IOH44460~RFU:21142.88	HA20421~B32R03C07	17810	44780	110	243	237	93	39	29	29	29	2	6	99	99	0	1424	1309	304	23	105	105	106	10	9	100	99	0	0.162	0.173	0.168	0.161	2.65	0.156	0.626	102	446	96	1533	1412	-2.624	214	1319	208	1204	24182
33	16	6	Hs~MGC:BC064367.1~uORF:IOH39904~RFU:13139.67	HA20421~B33R06C16	6040	49840	110	243	254	119	46	28	28	29	3	10	100	100	0	2183	3542	2883	81	142	142	151	50	33	100	100	0	0.105	0.066	0.095	0.071	2.869	0.029	0.272	80	350	100	2256	3626	-3.247	215	2041	226	3400	20323
4	18	20	Hs~Ref:XM_378660.1~uORF:IOH44637~RFU:12220.29	HA20421~B04R20C18	19980	16690	130	242	230	107	46	30	30	31	2	6	100	100	0	2511	2410	464	19	97	97	99	12	12	100	100	0	0.088	0.086	0.086	0.064	2.68	0.084	0.709	140	569	96	2626	2513	-3.509	212	2414	200	2313	32154
6	19	22	ERa~N/A	HA20421~B06R22C19	11130	21540	120	242	235	71	30	29	29	30	6	20	100	100	0	158	155	13	8	112	112	113	10	8	97	94	0	4.63	4.791	5.151	4.79	1.907	5.406	0.595	72	704	37	259	249	2.211	213	46	206	43	16886
9	18	19	Hs~MGC:NM_175887.2~uORF:IOH27336~RFU:16358.78	HA20421~B09R19C18	6470	25440	120	242	236	78	33	29	29	29	3	10	100	100	0	870	866	178	20	108	108	109	11	10	100	100	0	0.28	0.273	0.274	0.256	1.704	0.25	0.747	136	454	92	975	965	-1.839	213	762	207	758	32092
10	1	22	ERa~N/A	HA20421~B10R22C01	7580	26030	110	242	248	61	24	29	29	29	2	6	100	100	0	151	148	13	8	114	114	114	7	6	98	90	0	5.757	6.441	6.593	6.773	1.816	7.723	0.542	64	532	42	250	253	2.525	213	37	219	34	15883
13	8	14	Hs~Ref:NM_003636.1~uORF:IOH29625~RFU:27081.05	HA20421~B13R14C08	4490	29000	120	242	229	88	38	28	28	28	2	7	100	100	0	3844	3637	795	21	110	110	128	77	60	100	100	0	0.057	0.057	0.056	0.05	1.86	0.056	0.827	110	567	94	3948	3728	-4.125	214	3734	201	3527	25139
17	15	15	Hs~N/A:NM_001005862.1~CAT:PV3366~RFU:1162.77	HA20421~B17R15C15	5830	33680	80	242	232	56	24	29	29	31	10	32	100	100	0	197	196	16	8	116	116	115	7	6	100	100	0	2.63	2.537	2.755	2.478	1.432	3.106	0.665	49	326	67	294	283	1.395	213	81	203	80	11363
21	12	2	Hs~Ref:NM_001006634.1~uORF:IOH44197~RFU:18518.72	HA20421~B21R02C12	5270	35570	130	242	252	78	30	29	29	29	3	10	100	100	0	1439	1374	224	16	117	117	118	14	11	100	100	0	0.161	0.177	0.161	0.17	1.597	0.165	0.676	140	563	92	1535	1480	-2.634	213	1322	223	1257	35306
22	20	17	Hs~Ref:NM_177524.1~uORF:IOH45900~RFU:1.48	HA20421~B22R17C20	11350	38550	130	242	218	101	46	30	30	37	90	243	77	58	0	2012	1873	559	29	114	114	116	13	11	100	100	0	0.112	0.107	0.113	0.083	2.217	0.109	0.846	122	558	86	2110	1947	-3.162	212	1898	188	1759	26569
26	16	17	Hs~Ref:NM_001412.2~uORF:IOH3055~RFU:8781.42	HA20421~B26R17C16	10570	43080	110	242	246	60	24	38	38	63	46	73	100	98	0	441	443	35	7	179	179	229	194	84	100	2	0	0.779	0.788	0.783	0.761	1.374	0.294	0.291	80	323	100	466	472	-0.361	204	262	208	264	19685
38	12	8	Hs~Ref:NM_006586.2~uORF:IOH5802~RFU:25417.43	HA20421~B38R08C12	9780	54770	110	242	252	53	21	42	42	95	93	97	100	72	0	2777	2884	391	13	279	279	727	970	133	100	100	0	0.08	0.081	0.08	0.079	1.281	0.073	0.674	80	455	100	2698	2815	-3.643	200	2498	210	2605	20128
41	5	7	Hs~Ref:NM_004765.2~uORF:IOH14041~RFU:10930.78	HA20421~B41R07C05	3890	59060	130	242	242	69	28	29	29	32	10	31	100	100	0	1767	1683	280	16	180	180	279	238	85	100	96	0	0.134	0.142	0.139	0.138	1.599	0.135	0.731	141	532	90	1800	1716	-2.897	213	1587	213	1503	34106
41	19	15	Hs~Ref:NM_000875.2~CAT:PV3250~RFU:406.85	HA20421~B41R15C19	6720	60650	80	242	217	80	36	28	28	36	28	77	100	100	0	133	133	12	9	103	103	106	12	11	94	70	0	7.133	6.3	5.944	6.032	1.902	7.069	0.488	34	334	57	244	219	2.835	214	30	189	30	7363
46	16	2	Hs~MGC:BC057760.1~uORF:IOH29220~RFU:27050.8	HA20421~B46R02C16	10600	62550	130	242	259	85	32	28	28	32	11	34	100	100	0	2593	2405	565	23	115	115	172	136	79	100	100	0	0.086	0.101	0.094	0.1	1.646	0.093	0.77	145	507	90	2692	2521	-3.533	214	2478	231	2290	37573
47	17	15	Hs~Ref:NM_001278.2~CAT:PV4310~RFU:577.66	HA20421~B47R15C17	15330	65120	80	242	237	41	17	27	27	31	18	58	100	100	0	125	121	9	7	95	95	95	9	9	95	72	0	7.167	8.077	7.304	8.48	1.647	10.597	0.47	40	311	47	245	236	2.841	215	30	210	26	9467
48	3	5	Hs~Ref:NM_021639.2~uORF:IOH10045~RFU:26965.03	HA20421~B48R05C03	17030	63110	120	242	241	62	25	32	32	40	21	52	100	99	0	1907	1742	490	28	140	140	586	728	124	91	81	0	0.119	0.13	0.127	0.145	2.291	0.099	0.592	124	505	84	1977	1811	-3.073	210	1767	209	1602	29824
48	21	17	Hs~MGC:BC000522.1~uORF:IOH3622~RFU:27090.17	HA20421~B48R17C21	20650	65510	110	242	246	78	31	34	34	59	46	77	98	95	0	1923	3172	3724	117	233	233	661	886	134	97	37	0	0.123	0.072	0.114	0.094	2.022	0.019	0.221	114	349	95	1898	3151	-3.022	208	1690	212	2939	28053
5	3	1	ERa~N/A	HA20421~B05R01C03	3500	17370	110	241	259	59	22	30	30	30	2	6	100	100	0	145	156	38	24	99	99	99	7	7	100	100	0	4.587	4.018	4.778	4.469	1.631	4.465	0.525	94	516	94	257	286	2.198	211	46	229	57	24360
8	17	14	Hs~MGC:NM_198395.1~uORF:IOH7337~RFU:18525.11	HA20421~B08R14C17	19770	19950	120	241	229	92	40	30	30	30	2	6	100	100	0	1166	1133	127	11	94	94	94	6	6	100	100	0	0.197	0.192	0.2	0.161	2.057	0.186	0.698	109	559	93	1283	1238	-2.345	211	1072	199	1039	24998
10	22	3	Hs~MGC:BC009762.2~uORF:IOH14113~RFU:8875.35	HA20421~B10R03C22	11800	22240	120	241	218	70	32	29	29	29	2	6	99	99	0	2245	2209	606	27	114	114	142	70	49	100	100	0	0.099	0.09	0.093	0.083	1.942	0.084	0.79	114	581	92	2343	2284	-3.329	212	2131	189	2095	24870
11	4	1	ERa~N/A	HA20421~B11R01C04	12690	21850	100	241	250	59	23	30	30	31	5	16	100	97	0	153	151	11	7	112	112	112	8	7	97	95	0	5.146	5.641	5.539	5.714	1.969	7.028	0.652	92	482	90	252	259	2.364	211	41	220	39	22985
15	4	13	Hs~Ref:NM_006620.2~uORF:IOH4029~RFU:5827.22	HA20421~B15R13C04	12650	28770	150	241	221	124	56	29	29	29	4	13	96	93	0	1680	1490	497	33	118	118	146	79	54	100	100	0	0.136	0.14	0.14	0.104	2.327	0.147	0.781	165	571	83	1774	1564	-2.881	212	1562	192	1372	36436
21	13	5	Hs~Ref:NM_012472.1~uORF:IOH26570~RFU:23006.35	HA20421~B21R05C13	5460	36180	150	241	235	87	37	29	29	30	9	30	99	99	0	2636	2976	1869	62	119	119	138	112	81	100	100	0	0.084	0.072	0.091	0.071	2.25	0.032	0.257	207	357	73	2729	3063	-3.57	212	2517	206	2857	48610
25	2	3	Hs~MGC:BC030516.1~uORF:IOH21650~RFU:0	HA20421~B25R03C02	3240	40240	170	241	243	102	41	30	30	31	5	16	100	99	0	5195	5046	785	15	111	111	133	50	37	100	100	0	0.042	0.043	0.042	0.038	1.797	0.038	0.6	284	598	71	5295	5148	-4.591	211	5084	213	4935	69071
27	16	3	Hs~MGC:BC047776.2~uORF:IOH26688~RFU:19027.85	HA20421~B27R03C16	15060	40250	140	241	239	96	40	29	29	31	9	29	98	96	0	2188	2556	1972	77	114	114	143	76	53	98	96	0	0.102	0.086	0.108	0.095	2.015	0.048	0.462	156	574	95	2286	2652	-3.29	212	2074	210	2442	37252
28	19	22	ERa~N/A	HA20421~B28R22C19	20190	44070	110	241	253	78	30	29	29	30	3	10	100	100	0	127	130	14	10	89	89	90	7	7	100	97	0	5.579	5.463	5.793	5.336	1.628	6.482	0.653	75	548	44	250	265	2.48	212	38	224	41	18974
32	8	20	Hs~Ref:NM_021216.3~uORF:IOH57151~RFU:5710.26	HA20421~B32R20C08	18010	48150	90	241	275	151	54	28	28	28	2	7	100	100	0	513	504	116	23	105	105	105	8	7	100	100	0	0.522	0.619	0.552	0.508	2.232	0.675	0.593	73	342	86	621	646	-0.938	213	408	247	399	20054
37	10	20	Hs~MGC:BC014298.1~uORF:IOH13449~RFU:9181.38	HA20421~B37R20C10	4880	57160	150	241	254	154	60	28	28	29	8	27	99	96	0	3792	4757	4390	92	121	121	180	344	191	100	100	0	0.058	0.049	0.044	0.044	2.06	0.026	0.39	218	502	81	3884	4862	-4.107	213	3671	226	4636	55323
40	15	4	Hs~Ref:NM_022140.2~uORF:IOH38016~RFU:27075.67	HA20421~B40R04C15	19410	53920	210	241	242	100	41	29	29	32	20	62	99	99	0	2066	2186	786	35	104	104	148	217	146	99	98	0	0.108	0.102	0.102	0.098	1.916	0.09	0.68	306	1287	20	2174	2295	-3.21	212	1962	213	2082	74106
42	12	17	Hs~Ref:NM_021062.2~uORF:IOH35040~RFU:6403.53	HA20421~B42R17C12	9810	61060	110	241	216	76	35	27	27	28	2	7	100	100	0	854	865	335	38	106	106	106	11	10	100	100	0	0.286	0.249	0.237	0.256	1.56	0.227	0.855	88	467	83	962	948	-1.805	214	748	189	759	19042
45	4	13	Hs~MGC:BC007606.1~uORF:IOH6915~RFU:14138.34	HA20421~B45R13C04	3690	64760	120	241	231	123	53	27	27	27	2	7	100	100	0	3469	3116	1077	34	95	95	96	9	9	100	100	0	0.063	0.068	0.072	0.063	2.164	0.068	0.803	120	510	93	3588	3225	-3.979	214	3374	204	3021	27734
6	2	22	ERa~N/A	HA20421~B06R22C02	7730	21540	120	240	240	75	31	29	29	31	9	29	100	100	0	140	142	9	6	112	112	155	181	116	0	0	0	7.536	7.033	6.844	6.894	1.626	8.905	0.548	102	624	89	239	241	2.914	211	28	211	30	24464
10	3	4	Hs~Ref:NM_003278.1~uORF:IOH14450~RFU:23828.11	HA20421~B10R04C03	8000	22440	120	240	235	87	37	30	30	30	3	10	99	97	0	3005	2720	747	27	115	115	134	137	102	100	99	0	0.073	0.079	0.076	0.07	2.048	0.078	0.865	118	469	96	3100	2810	-3.783	210	2890	205	2605	27752
18	20	12	Hs~MGC:BC098149.1~uORF:IOH63298~RFU:5488.27	HA20421~B18R12C20	11360	33090	120	240	227	83	36	28	28	28	2	7	100	99	0	793	766	126	16	112	112	113	10	8	100	100	0	0.311	0.304	0.312	0.256	2.045	0.308	0.817	124	516	96	893	853	-1.684	212	681	199	654	28105
22	16	15	Hs~Ref:NM_003668.2~CAT:PV3301~RFU:809.27	HA20421~B22R15C16	10530	38120	40	240	251	31	12	33	33	80	74	92	100	100	0	143	140	7	5	123	123	124	12	9	75	0	0	10.35	12.824	10.2	13.562	1.787	15.384	0.213	20	44	76	227	235	3.372	207	20	218	17	5013
31	7	14	Hs~Ref:NM_003935.3~uORF:IOH54164~RFU:13045.75	HA20421~B31R14C07	13290	47010	120	240	246	100	40	28	28	28	2	7	100	100	0	1385	1313	350	26	122	122	122	7	5	100	100	0	0.168	0.183	0.169	0.162	1.8	0.18	0.829	105	576	95	1475	1409	-2.575	212	1263	218	1191	25788
32	1	17	Hs~Ref:NM_020961.2~uORF:IOH6104~RFU:11201.31	HA20421~B32R17C01	16610	47580	100	240	216	80	37	28	28	29	4	13	100	100	0	1041	988	230	23	113	113	115	12	10	100	100	0	0.228	0.215	0.214	0.197	1.877	0.207	0.755	96	465	93	1140	1063	-2.13	212	928	188	875	20759
36	1	5	Hs~Ref:NM_152757.1~uORF:IOH43336~RFU:27104.26	HA20421~B36R05C01	16600	49690	120	240	239	107	44	28	28	28	2	7	100	100	0	3405	3111	999	32	122	122	122	11	9	100	100	0	0.065	0.071	0.069	0.065	1.501	0.071	0.877	115	621	91	3495	3200	-3.953	212	3283	211	2989	27475
43	2	22	ERa~N/A	HA20421~B43R22C02	12360	62060	100	240	236	53	22	28	28	28	4	14	100	100	0	140	139	12	8	107	107	107	8	7	97	92	0	6.424	6.5	6.738	6.737	1.636	7.345	0.486	70	480	59	245	240	2.684	212	33	208	32	16486
47	17	14	Hs~MGC:BC000043.1~uORF:IOH4765~RFU:10972.15	HA20421~B47R14C17	15340	64940	110	240	231	99	42	27	27	28	2	7	99	99	0	2140	2079	743	35	98	98	100	14	14	100	100	0	0.104	0.103	0.104	0.093	1.877	0.099	0.82	101	479	95	2255	2185	-3.261	213	2042	204	1981	23369
4	1	8	Hs~MGC:BC044632.1~uORF:IOH62971~RFU:27086.03	HA20421~B04R08C01	16570	14280	140	239	221	103	46	29	29	30	2	6	99	98	0	4127	3877	1237	31	104	104	122	69	56	100	100	0	0.052	0.051	0.05	0.042	2.198	0.049	0.735	154	579	91	4233	3965	-4.26	210	4023	192	3773	34026
5	8	4	Hs~MGC:BC003608.1~uORF:IOH4641~RFU:27094.73	HA20421~B05R04C08	4490	17980	120	239	237	118	49	30	30	30	2	6	99	95	0	5737	5485	1999	36	107	107	119	102	85	100	100	0	0.037	0.038	0.038	0.031	2.153	0.04	0.871	120	497	95	5839	5585	-4.752	209	5630	207	5378	28448
6	4	16	Hs~Ref:NM_032430.1~CAT:PV4333~RFU:24776.9	HA20421~B06R16C04	8120	20340	110	239	212	97	45	29	29	29	2	6	99	99	0	2972	2959	973	32	113	113	113	8	7	100	100	0	0.073	0.064	0.073	0.052	2.398	0.057	0.65	104	463	90	3069	3029	-3.767	210	2859	183	2846	22041
10	11	6	Hs~MGC:BC000108.1~uORF:IOH4735~RFU:24707.86	HA20421~B10R06C11	9580	22840	130	239	232	89	38	29	29	30	2	6	100	100	0	2370	2267	412	18	117	117	122	22	18	100	100	0	0.093	0.094	0.098	0.079	2.334	0.091	0.77	134	482	83	2463	2353	-3.423	210	2253	203	2150	31040
12	19	5	Hs~MGC:BC064984.1~uORF:IOH40665~RFU:21326.31	HA20421~B12R05C19	20190	22670	130	239	226	107	47	29	29	30	2	6	99	96	0	2855	2698	724	26	101	101	153	139	90	100	99	0	0.076	0.076	0.081	0.06	2.581	0.073	0.688	130	504	95	2964	2794	-3.713	210	2754	197	2597	29410
19	1	19	Hs~Ref:NM_003512.3~uORF:IOH14485~RFU:3959.27	HA20421~B19R19C01	12060	34500	120	239	223	84	37	29	29	29	3	10	100	99	0	2247	2174	792	36	117	117	121	17	14	100	100	0	0.099	0.094	0.1	0.088	1.681	0.088	0.816	119	580	95	2340	2251	-3.342	210	2130	194	2057	26595
31	14	16	Hs~MGC:BC088370.1~uORF:IOH62603~RFU:27049.98	HA20421~B31R16C14	14690	47400	110	239	240	89	37	29	29	35	30	85	95	94	0	4223	4080	550	13	133	133	171	89	52	100	100	0	0.051	0.053	0.053	0.047	2.007	0.048	0.621	118	426	92	4300	4158	-4.284	210	4090	211	3947	28375
33	4	1	ERa~N/A	HA20421~B33R01C04	3660	48840	80	239	234	65	27	28	28	31	15	48	100	100	0	358	1649	2251	136	117	117	117	9	7	100	100	0	0.876	0.134	0.739	0.506	6.465	0.022	0.092	56	316	84	452	1738	-0.192	211	241	206	1532	13124
33	20	22	ERa~N/A	HA20421~B33R22C20	6850	53040	110	239	247	66	26	28	28	28	2	7	100	100	0	171	196	91	46	127	127	127	9	7	97	87	0	4.795	3.174	4.443	4.559	2.357	2.644	0.298	83	537	91	255	288	2.262	211	44	219	69	20496
40	18	4	Hs~Ref:NM_015687.2~uORF:IOH38763~RFU:9286.01	HA20421~B40R04C18	19990	53950	110	239	215	102	47	29	29	32	11	34	91	87	0	985	876	256	29	115	115	436	661	151	71	0	0	0.241	0.244	0.247	0.174	2.939	0.061	0.148	80	506	100	1080	947	-2.051	210	870	186	761	17209
40	6	21	Hs~Ref:NM_175913.3~uORF:IOH42350~RFU:8840.54	HA20421~B40R21C06	17600	57360	120	239	261	176	67	28	28	28	2	7	96	96	0	1727	1564	626	40	123	123	125	15	12	98	97	0	0.132	0.162	0.148	0.127	2.101	0.174	0.797	118	474	88	1815	1674	-2.926	211	1604	233	1441	30812
46	18	3	Hs~Ref:NM_004113.3~uORF:IOH34727~RFU:13324.64	HA20421~B46R03C18	11000	62760	130	239	234	70	29	29	29	34	16	47	100	100	0	1216	1175	268	22	113	113	123	35	28	100	99	0	0.19	0.193	0.188	0.192	1.778	0.167	0.712	136	522	90	1313	1267	-2.393	210	1103	205	1062	31763
46	3	21	Hs~Ref:NM_017528.2~uORF:IOH40629~RFU:6572.19	HA20421~B46R21C03	7980	66350	110	239	247	93	37	28	28	28	2	7	100	100	0	1839	4669	9463	202	105	105	110	22	20	100	100	0	0.122	0.048	0.135	0.104	2.588	0.01	0.253	98	460	91	1945	4783	-3.039	211	1734	219	4564	24230
47	8	18	Hs~MGC:BC013959.1~uORF:IOH14481~RFU:16243.91	HA20421~B47R18C08	13540	65730	120	239	232	85	36	27	27	27	2	7	100	100	0	2168	1920	654	34	99	99	103	24	23	98	98	0	0.102	0.113	0.106	0.129	2.769	0.098	0.723	117	472	89	2281	2026	-3.287	212	2069	205	1821	27134
6	1	12	Hs~Ref:NM_000449.2~uORF:IOH10040~RFU:27083.54	HA20421~B06R12C01	7520	19540	110	238	218	62	28	32	32	47	31	65	100	98	0	2431	5849	8556	146	271	271	473	441	93	100	100	0	0.095	0.033	0.071	0.054	2.593	0.006	0.143	80	391	100	2366	5764	-3.39	206	2160	186	5578	17400
8	13	18	Hs~Ref:NM_175923.2~uORF:IOH22051~RFU:6130.45	HA20421~B08R18C13	18960	20750	110	238	221	86	38	30	30	29	2	6	99	98	0	733	720	122	16	98	98	99	7	7	100	100	0	0.328	0.307	0.328	0.243	2.748	0.295	0.656	101	457	94	843	813	-1.61	208	635	191	622	22284
10	7	21	Hs~Ref:NM_205838.1~uORF:IOH50083~RFU:27068.21	HA20421~B10R21C07	8780	25840	130	238	211	90	42	29	29	29	2	6	99	98	0	4969	4505	1440	31	123	123	130	22	16	100	100	0	0.043	0.042	0.043	0.036	1.95	0.04	0.769	140	491	90	5055	4564	-4.535	209	4846	182	4382	29547
12	1	22	ERa~N/A	HA20421~B12R22C01	16590	26040	110	238	245	67	27	29	29	29	2	6	100	100	0	141	146	20	13	109	109	122	38	31	34	4	0	6.531	5.838	5.792	6.314	1.774	10.78	0.048	83	554	58	241	253	2.707	209	32	216	37	20297
16	9	10	Hs~MGC:BC001052.2~uORF:IOH3752~RFU:8267.33	HA20421~B16R10C09	18170	28160	130	238	225	98	43	29	29	31	8	25	100	100	0	3441	3250	819	25	109	109	272	404	148	100	99	0	0.063	0.062	0.062	0.055	1.82	0.059	0.684	120	615	100	3541	3337	-3.995	209	3332	196	3141	27050
16	16	13	Hs~MGC:BC002424.1~uORF:IOH4157~RFU:13547.99	HA20421~B16R13C16	19570	28760	120	238	219	91	41	29	29	29	2	6	97	94	0	1401	1320	493	37	94	94	95	9	9	100	100	0	0.16	0.155	0.138	0.143	1.74	0.146	0.731	100	541	87	1516	1416	-2.645	209	1307	190	1226	21899
17	9	16	Hs~MGC:BC006376.1~uORF:IOH6481~RFU:9595.56	HA20421~B17R16C09	4640	33890	100	238	233	90	38	28	28	28	2	7	100	100	0	1377	1783	1544	86	112	112	113	13	11	100	100	0	0.166	0.123	0.154	0.136	1.822	0.057	0.377	95	434	94	1475	1876	-2.591	210	1265	205	1671	22139
20	16	14	Hs~MGC:BC104469.1~uORF:IOH63631~RFU:12144.46	HA20421~B20R14C16	19590	33460	120	238	231	94	40	28	28	28	2	7	100	98	0	1424	1322	424	32	99	99	106	23	21	99	99	0	0.158	0.166	0.167	0.153	2.027	0.161	0.81	105	517	86	1535	1426	-2.658	210	1325	203	1223	24261
23	21	7	Hs~Ref:NM_003668.2~N/A~RFU:17028.09	HA20421~B23R07C21	16080	36580	120	238	229	111	48	29	29	29	2	6	100	98	0	2115	1937	492	25	110	110	112	12	10	100	100	0	0.104	0.109	0.107	0.091	1.865	0.112	0.775	109	555	94	2214	2027	-3.262	209	2005	200	1827	24936
29	3	16	Hs~IVGN:NM_003867~CAT_PHG0224~N/A	HA20421~B29R16C03	3510	47360	40	238	244	54	22	32	32	70	68	97	100	94	0	135	131	5	3	122	122	122	6	4	61	50	0	15.846	23.556	17.692	24.667	2.202	246.735	0.002	18	44	56	219	221	3.986	206	13	212	9	4394
32	7	7	Hs~Ref:NM_007177.1~uORF:IOH10203~RFU:26998.59	HA20421~B32R07C07	17800	45570	110	238	236	73	30	29	29	32	12	37	100	100	0	2989	2931	299	10	223	223	624	835	133	98	98	0	0.076	0.076	0.074	0.071	1.618	0.059	0.552	80	496	100	2975	2915	-3.726	209	2766	207	2708	18844
34	1	22	ERa~N/A	HA20421~B34R22C01	7570	53070	120	238	221	112	50	29	29	28	2	7	97	94	0	601	649	298	45	131	131	131	9	6	100	100	0	0.445	0.371	0.444	0.304	3.046	0.282	0.494	137	631	87	679	710	-1.169	209	470	192	518	30225
36	22	2	Hs~MGC:BC002733.2~uORF:IOH5365~RFU:3469.28	HA20421~B36R02C22	20800	49090	120	238	243	90	37	29	29	29	5	17	99	99	0	1749	1639	318	19	101	101	103	13	12	100	100	0	0.127	0.139	0.13	0.124	1.884	0.137	0.762	117	590	88	1857	1752	-2.979	209	1648	214	1538	28463
44	3	1	ERa~N/A	HA20421~B44R01C03	17060	57840	100	238	240	62	25	28	28	28	4	14	100	100	0	157	197	149	75	115	115	115	10	8	100	97	0	5	2.585	4.923	3.976	2.044	1.616	0.188	69	504	66	252	294	2.322	210	42	212	82	16550
44	16	17	Hs~Ref:NM_175065.2~uORF:IOH35055~RFU:7397.06	HA20421~B44R17C16	19640	61060	100	238	240	101	42	28	28	28	2	7	100	100	0	749	790	294	37	95	95	103	40	38	100	97	0	0.321	0.305	0.295	0.302	1.84	0.288	0.833	86	437	85	864	907	-1.639	210	654	212	695	20665
45	12	12	Hs~MGC:BC010155.2~uORF:IOH12990~RFU:13020.12	HA20421~B45R12C12	5280	64560	130	238	233	88	37	29	29	44	36	81	100	96	0	3871	4074	971	23	132	132	803	1104	137	100	100	0	0.056	0.052	0.05	0.048	1.478	0.048	0.711	120	654	100	3948	4146	-4.161	209	3739	204	3942	27912
47	3	1	ERa~N/A	HA20421~B47R01C03	12540	62300	110	238	261	115	44	28	28	28	5	17	100	100	0	142	141	17	12	101	101	102	8	7	96	91	0	5.122	5.825	5.333	5.815	1.658	6.869	0.687	90	546	67	251	273	2.357	210	41	233	40	23448
24	11	15	Hs~Ref:NM_004114.2~uORF:IOH13832~RFU:15894.66	HA20421~B24R15C11	18590	38170	120	237	235	85	36	30	30	30	3	10	100	100	0	1300	1146	345	30	101	101	103	13	12	100	99	0	0.173	0.196	0.193	0.196	1.815	0.185	0.796	112	474	84	1406	1250	-2.534	207	1199	205	1045	26282
32	21	5	Hs~Ref:NM_003089.4~uORF:IOH40192~RFU:8513.8	HA20421~B32R05C21	20610	45180	100	237	242	61	25	30	30	31	4	12	100	100	0	732	723	85	11	103	103	103	10	9	100	100	0	0.329	0.342	0.328	0.331	1.311	0.33	0.828	84	307	92	836	832	-1.603	207	629	212	620	20319
33	21	20	Hs~Ref:NM_016359.2~uORF:IOH45439~RFU:11217.1	HA20421~B33R20C21	7050	52650	110	237	230	84	36	28	28	28	2	7	100	100	0	1023	1494	1704	114	131	131	141	47	33	100	98	0	0.234	0.148	0.219	0.194	2.504	0.045	0.226	100	469	92	1101	1565	-2.094	209	892	202	1363	22985
36	8	20	Hs~Ref:NM_005517.2~uORF:IOH40568~RFU:19147.44	HA20421~B36R20C08	18000	52690	110	237	244	62	25	29	29	29	2	6	100	100	0	1076	1839	1751	95	122	122	135	34	25	100	100	0	0.218	0.125	0.18	0.16	1.793	0.062	0.483	80	382	100	1162	1932	-2.197	208	954	215	1717	19535
44	14	17	Hs~Ref:NM_013357.2~uORF:IOH35581~RFU:4290.15	HA20421~B44R17C14	19240	61070	90	237	235	60	25	28	28	28	2	7	100	100	0	539	516	149	28	92	92	126	132	104	90	84	0	0.468	0.488	0.481	0.509	1.562	0.441	0.717	66	374	93	656	631	-1.097	209	447	207	424	15517
2	5	20	Hs~Ref:NM_003792.1~uORF:IOH10852~RFU:14407.84	HA20421~B02R20C05	8370	16690	130	236	240	102	42	29	29	29	2	6	100	100	0	1652	1489	425	28	116	116	408	620	151	91	69	0	0.135	0.154	0.14	0.138	1.932	0.121	0.529	134	495	91	1743	1584	-2.891	207	1536	211	1373	32098
11	3	20	Hs~Ref:NM_016483.3~uORF:IOH22255~RFU:9948.34	HA20421~B11R20C03	12480	25690	120	236	228	101	44	28	28	28	2	7	99	99	0	1655	1497	456	30	111	111	111	7	6	100	100	0	0.135	0.144	0.139	0.123	2.063	0.14	0.781	114	513	94	1752	1586	-2.892	208	1544	200	1386	25948
13	11	8	Hs~MGC:BC004292.1~uORF:IOH22899~RFU:18874.11	HA20421~B13R08C11	5090	27790	130	236	219	76	34	29	29	29	2	6	100	99	0	1570	1654	751	45	123	123	128	23	17	100	98	0	0.143	0.124	0.138	0.118	1.81	0.107	0.764	136	555	95	1654	1721	-2.805	207	1447	190	1531	29801
18	1	14	Hs~MGC:NM_138778.1~uORF:IOH14208~RFU:17101.36	HA20421~B18R14C01	7550	33480	120	236	235	102	43	28	28	30	11	36	98	97	0	2451	2518	1151	45	118	118	161	159	98	100	100	0	0.089	0.086	0.081	0.078	1.796	0.076	0.743	128	584	91	2541	2607	-3.488	208	2333	207	2400	30117
19	2	8	Hs~MGC:BC021561.1~uORF:IOH14131~RFU:21258.42	HA20421~B19R08C02	12260	32280	130	236	233	100	42	28	28	29	3	10	98	96	0	2461	2388	375	15	136	136	143	27	18	100	100	0	0.089	0.091	0.087	0.07	2.731	0.086	0.656	136	525	95	2533	2457	-3.483	208	2325	205	2252	31628
21	7	18	Hs~MGC:BC041366.2~uORF:IOH27747~RFU:25932.37	HA20421~B21R18C07	4260	38780	130	236	248	109	43	29	29	29	2	6	97	97	0	3053	2978	960	32	130	130	175	84	48	100	100	0	0.071	0.077	0.075	0.071	1.713	0.078	0.854	140	547	93	3130	3067	-3.82	207	2923	219	2848	34738
22	17	6	Hs~Ref:NM_138960.3~uORF:IOH59763~RFU:27063.24	HA20421~B22R06C17	10750	36350	130	236	224	100	44	29	29	29	3	10	97	96	0	3093	2905	600	20	123	123	134	30	22	100	100	0	0.07	0.07	0.071	0.053	2.798	0.07	0.74	139	488	93	3177	2977	-3.843	207	2970	195	2782	31103
22	7	21	Hs~Ref:NM_015609.1~uORF:IOH23006~RFU:11330.74	HA20421~B22R21C07	8750	39360	130	236	224	77	34	30	30	33	10	30	97	97	0	665	667	158	23	150	150	182	145	79	97	92	0	0.4	0.375	0.376	0.348	1.689	0.352	0.814	141	572	94	721	711	-1.322	206	515	194	517	31518
24	10	13	Hs~MGC:BC033736.1~uORF:IOH21824~RFU:27047.07	HA20421~B24R13C10	18400	37770	120	236	233	82	35	30	30	35	25	71	98	92	0	2145	2059	349	16	122	122	205	143	69	100	100	0	0.102	0.105	0.099	0.094	1.725	0.103	0.746	122	490	91	2229	2140	-3.296	206	2023	203	1937	28456
25	3	1	ERa~N/A	HA20421~B25R01C03	3470	39830	110	236	241	47	19	29	29	30	3	10	100	100	0	144	143	11	7	108	108	109	9	8	100	88	0	5.75	6.057	6.493	6.258	1.471	7.021	0.623	84	557	63	243	247	2.524	207	36	212	35	20256
26	6	7	Hs~Ref:NM_022551.2~uORF:IOH41520~RFU:5090.34	HA20421~B26R07C06	8580	41070	110	236	232	84	36	28	28	28	2	7	100	100	0	643	628	133	21	125	125	126	14	11	100	100	0	0.402	0.406	0.379	0.373	1.62	0.405	0.824	108	441	93	726	707	-1.316	208	518	204	503	25055
29	18	16	Hs~Ref:NM_016563.1~uORF:IOH29600~RFU:27079.4	HA20421~B29R16C18	6510	47360	160	236	273	178	65	29	29	35	25	71	95	94	0	4973	3893	2462	63	131	131	151	146	96	100	100	0	0.043	0.065	0.069	0.069	2.354	0.054	0.641	204	591	85	5049	4006	-4.548	207	4842	244	3762	55792
33	17	15	Hs~Ref:NM_014326.2~CAT:PV3614~RFU:765.48	HA20421~B33R15C17	6240	51640	110	236	265	128	48	28	28	28	3	10	100	100	0	142	141	11	7	122	122	124	13	10	71	18	0	10.4	12.474	11.396	11.495	1.969	-0.017	0.002	80	382	100	228	256	3.379	208	20	237	19	21214
34	2	9	Hs~MGC:BC068514.1~uORF:IOH40543~RFU:5372.53	HA20421~B34R09C02	7770	50460	110	236	247	67	27	28	28	29	2	6	100	100	0	727	688	160	23	141	141	143	17	11	100	100	0	0.355	0.4	0.362	0.403	1.64	0.367	0.754	91	479	89	794	766	-1.494	208	586	219	547	22456
38	3	1	ERa~N/A	HA20421~B38R01C03	8010	53350	120	236	254	75	29	28	28	28	2	7	100	100	0	172	182	44	24	127	127	127	9	7	97	93	0	4.622	4.109	4.773	4.79	1.797	4.204	0.575	102	677	79	253	281	2.209	208	45	226	55	25903
40	13	13	Hs~MGC:BC028006.1~uORF:IOH11573~RFU:20577.24	HA20421~B40R13C13	18980	55740	180	236	274	185	67	28	28	28	2	7	99	98	0	992	1678	1037	61	111	111	112	9	8	99	99	0	0.236	0.157	0.156	0.132	2.428	0.151	0.809	266	606	83	1089	1813	-2.083	208	881	246	1567	72778
43	3	7	Hs~Ref:NM_022063.1~uORF:IOH27864~RFU:13883.64	HA20421~B43R07C03	12560	59070	110	236	246	71	28	28	28	29	5	17	100	100	0	1489	1378	401	29	140	140	486	627	129	89	62	0	0.154	0.176	0.178	0.186	1.854	0.106	0.431	95	502	95	1557	1456	-2.697	208	1349	218	1238	23330
43	12	18	Hs~MGC:BC032822.2~uORF:IOH26849~RFU:5381.65	HA20421~B43R18C12	14360	61260	120	236	233	74	31	28	28	28	3	10	100	100	0	785	732	233	31	108	108	113	20	17	100	100	0	0.307	0.329	0.321	0.336	1.683	0.292	0.751	101	527	92	885	829	-1.703	208	677	205	624	23563
9	16	6	Hs~Ref:NM_013975.1~uORF:IOH40893~RFU:22630.95	HA20421~B09R06C16	6070	22840	120	235	244	95	38	30	30	32	9	28	98	97	0	1994	1875	348	18	121	121	217	169	77	100	99	0	0.109	0.122	0.119	0.107	1.809	0.121	0.735	135	441	87	2078	1968	-3.192	205	1873	214	1754	33003
20	4	5	Hs~Ref:NM_205848.1~uORF:IOH43389~RFU:20654.32	HA20421~B20R05C04	17170	31680	110	235	229	90	39	28	28	28	2	7	100	99	0	1820	1679	476	28	113	113	118	16	13	100	100	0	0.121	0.128	0.115	0.112	2.092	0.119	0.729	100	426	87	1914	1767	-3.044	207	1707	201	1566	22933
20	1	20	Hs~MGC:BC000535.1~uORF:IOH4145~RFU:7937.72	HA20421~B20R20C01	16600	34660	110	235	212	85	40	29	29	29	2	6	99	99	0	851	872	419	48	109	109	109	12	11	100	100	0	0.278	0.24	0.253	0.215	2.129	0.198	0.69	105	377	85	948	946	-1.849	206	742	183	763	22247
25	21	6	Hs~MGC:BC017570.1~uORF:IOH27880~RFU:27060.33	HA20421~B25R06C21	7050	40840	120	235	236	105	44	28	28	28	2	7	100	100	0	2436	2389	791	33	125	125	125	9	7	100	100	0	0.09	0.092	0.088	0.079	1.943	0.084	0.701	122	462	87	2518	2472	-3.481	207	2311	208	2264	28811
26	13	5	Hs~MGC:BC003049.1~uORF:IOH4999~RFU:27070.28	HA20421~B26R05C13	9980	40700	160	235	250	79	31	30	30	39	31	79	100	99	0	1099	1032	384	37	122	122	137	52	37	100	100	0	0.21	0.242	0.229	0.253	1.793	0.19	0.576	201	467	65	1182	1130	-2.253	205	977	220	910	50261
32	5	15	Hs~Ref:NM_005639.1~uORF:IOH29114~RFU:20636.5	HA20421~B32R15C05	17410	47160	110	235	240	95	39	29	29	32	9	28	100	100	0	2867	2767	352	12	179	179	321	258	80	100	100	0	0.077	0.082	0.08	0.074	1.609	0.082	0.723	121	435	86	2894	2799	-3.706	206	2688	211	2588	29067
36	20	22	ERa~N/A	HA20421~B36R22C20	20410	53090	120	235	266	108	40	29	29	29	2	6	100	100	0	256	295	136	46	109	109	112	15	13	100	97	0	1.401	1.274	1.364	1.377	1.98	1.22	0.458	99	641	79	353	423	0.487	206	147	237	186	26355
37	3	18	Hs~Ref:NM_016319.1~uORF:IOH14433~RFU:6578.93	HA20421~B37R18C03	3480	56770	130	235	229	97	42	28	28	28	2	7	100	100	0	1651	1510	367	24	120	120	145	51	35	100	99	0	0.135	0.145	0.145	0.127	1.882	0.146	0.804	132	457	86	1738	1591	-2.887	207	1531	201	1390	30237
38	12	12	Hs~Ref:NM_001396.2~N/A~RFU:24636.2	HA20421~B38R12C12	9770	55570	120	235	240	90	37	29	29	29	2	6	98	98	0	2100	2670	2734	102	122	122	123	9	7	100	100	0	0.104	0.083	0.106	0.09	2.867	0.034	0.337	115	564	89	2184	2759	-3.263	206	1978	211	2548	27564
42	18	3	Hs~Ref:XM_086879.4~uORF:IOH43381~RFU:27054.95	HA20421~B42R03C18	11030	58260	120	235	232	84	36	28	28	28	2	7	100	100	0	2710	2406	745	30	114	114	115	11	9	99	97	0	0.08	0.089	0.084	0.095	2.474	0.084	0.827	133	508	86	2803	2496	-3.649	207	2596	204	2292	30844
45	11	12	Hs~MGC:BC010155.2~uORF:IOH12990~RFU:13384.66	HA20421~B45R12C11	5080	64560	130	235	227	65	28	29	29	47	41	87	100	98	0	4058	4311	1519	35	130	130	851	1158	136	100	100	0	0.052	0.047	0.05	0.046	1.457	0.039	0.654	120	616	100	4134	4379	-4.253	206	3928	198	4181	27287
3	11	14	Hs~Ref:NM_017772.2~uORF:IOH42187~RFU:27093.49	HA20421~B03R14C11	14080	15490	120	234	216	89	41	30	30	31	7	22	100	99	0	6639	6253	1132	18	117	117	124	21	16	100	100	0	0.031	0.03	0.032	0.026	1.798	0.03	0.772	129	509	93	6726	6322	-4.999	204	6522	186	6136	27846
3	4	19	Hs~MGC:BC009415.1~uORF:IOH14115~RFU:27090.59	HA20421~B03R19C04	12680	16490	150	234	231	111	48	30	30	31	3	9	97	96	0	5984	5035	1986	39	116	116	161	106	65	100	100	0	0.035	0.041	0.041	0.033	2.774	0.038	0.702	179	584	97	6072	5120	-4.846	204	5868	201	4919	41348
11	11	2	Hs~MGC:BC034401.1~uORF:IOH22782~RFU:22135.09	HA20421~B11R02C11	14100	22070	130	234	236	96	40	29	29	29	2	6	100	98	0	4984	4812	821	17	115	115	116	11	9	100	100	0	0.042	0.044	0.045	0.036	2.189	0.043	0.752	148	566	86	5074	4904	-4.57	205	4869	207	4697	34903
12	5	12	Hs~MGC:BC052805.1~uORF:IOH29378~RFU:27060.33	HA20421~B12R12C05	17380	24080	130	234	224	87	38	29	29	29	2	6	100	100	0	3306	3025	943	31	105	105	106	8	7	100	100	0	0.064	0.067	0.065	0.06	1.517	0.067	0.881	121	636	83	3406	3115	-3.965	205	3201	195	2920	27071
12	20	22	ERa~N/A	HA20421~B12R22C20	20410	26040	100	234	238	58	24	29	29	29	6	20	100	100	0	132	129	8	6	95	95	95	7	7	98	96	0	5.541	6.147	6.281	6.155	1.645	7.679	0.566	54	473	55	242	243	2.47	205	37	209	34	12854
15	2	12	Hs~MGC:BC033230.1~uORF:IOH23262~RFU:20227.28	HA20421~B15R12C02	12240	28570	140	234	233	123	52	29	29	32	13	40	94	89	0	5924	6420	4709	73	122	122	338	485	143	98	96	0	0.035	0.032	0.036	0.029	2.593	0.02	0.437	156	678	100	6007	6502	-4.823	205	5802	204	6298	36335
20	4	4	Hs~Ref:NM_006007.1~uORF:IOH14289~RFU:19217.79	HA20421~B20R04C04	17210	31470	120	234	208	100	48	28	28	28	2	7	100	97	0	5029	4539	1406	30	117	117	120	15	12	100	100	0	0.042	0.041	0.04	0.033	2.148	0.04	0.764	130	513	95	5118	4602	-4.576	206	4912	180	4422	26990
23	8	5	Hs~MGC:BC010929.1~uORF:IOH12868~RFU:10907.92	HA20421~B23R05C08	13480	36160	110	234	237	92	38	29	29	29	2	6	98	98	0	1618	1613	446	27	113	113	114	8	7	100	100	0	0.136	0.139	0.135	0.124	2.17	0.135	0.796	95	471	91	1710	1708	-2.876	205	1505	208	1500	22544
23	11	18	Hs~Ref:NM_012199.2~uORF:IOH55724~RFU:3635.01	HA20421~B23R18C11	14070	38770	110	234	253	112	44	30	30	30	5	16	100	100	0	467	441	91	20	108	108	119	146	122	96	65	0	0.568	0.67	0.609	0.6	1.645	0.049	0.068	80	445	100	563	556	-0.815	204	359	223	333	20261
24	4	1	ERa~N/A	HA20421~B24R01C04	17220	35340	110	234	235	57	24	29	29	29	2	6	100	100	0	148	150	19	12	108	108	121	38	31	54	4	0	5.125	4.905	4.979	5.126	1.668	9.559	0.039	83	534	50	245	248	2.358	205	40	206	42	19480
24	4	17	Hs~MGC:BC093990.1~uORF:IOH62017~RFU:21178.24	HA20421~B24R17C04	17190	38590	160	234	242	101	41	29	29	29	5	17	100	100	0	941	795	311	39	114	114	119	22	18	100	99	0	0.248	0.313	0.292	0.312	1.694	0.294	0.831	201	481	87	1032	894	-2.012	205	827	213	681	48550
29	15	17	Hs~Ref:NM_002013.2~uORF:IOH14109~RFU:24702.61	HA20421~B29R17C15	5900	47550	130	234	249	98	39	29	29	29	2	6	100	100	0	1386	1392	571	41	131	131	142	39	27	100	100	0	0.163	0.174	0.166	0.172	1.924	0.151	0.717	129	490	89	1460	1481	-2.614	205	1255	220	1261	32082
36	2	3	Hs~Ref:NM_001003396.1~uORF:IOH3597~RFU:6559.75	HA20421~B36R03C02	16810	49290	130	234	222	71	31	28	28	28	2	7	100	99	0	412	387	86	22	121	121	124	26	20	96	94	0	0.708	0.729	0.713	0.734	1.906	0.706	0.777	125	620	83	497	460	-0.498	206	291	194	266	27733
44	3	13	Hs~Ref:NM_014622.4~uORF:IOH41880~RFU:21483.09	HA20421~B44R13C03	17040	60260	120	234	229	80	34	27	27	29	6	20	100	99	0	2021	1804	727	40	113	113	128	35	27	98	98	0	0.108	0.119	0.125	0.135	1.994	0.107	0.834	117	529	87	2115	1893	-3.204	207	1908	202	1691	26848
12	6	4	Hs~MGC:BC000903.2~uORF:IOH2920~RFU:20169.48	HA20421~B12R04C06	17590	22470	120	233	221	90	40	30	30	30	2	6	100	98	0	1454	1388	232	16	102	102	103	8	7	100	100	0	0.15	0.149	0.152	0.118	2.579	0.139	0.679	111	535	93	1555	1477	-2.736	203	1352	191	1286	24497
14	6	18	Hs~MGC:BC009650.1~uORF:IOH11334~RFU:15958.48	HA20421~B14R18C06	8550	29750	110	233	222	73	32	29	29	42	50	119	97	85	0	1775	1739	167	9	118	118	144	129	89	100	100	0	0.123	0.119	0.129	0.107	1.662	0.116	0.701	80	369	100	1861	1814	-3.022	204	1657	193	1621	17781
18	19	18	Hs~MGC:BC047883.2~uORF:IOH26992~RFU:13382.69	HA20421~B18R18C19	11150	34280	110	233	243	140	57	29	29	29	2	6	100	100	0	3020	2839	719	25	108	108	108	8	7	100	100	0	0.07	0.078	0.072	0.06	2.166	0.083	0.739	119	423	87	3116	2945	-3.835	204	2912	214	2731	28859
20	17	15	Hs~Ref:NM_031417.1~CAT:PV3851~RFU:23115.07	HA20421~B20R15C17	19780	33660	110	233	226	106	46	29	29	29	2	6	100	100	0	2188	2016	586	29	98	98	100	14	14	100	98	0	0.098	0.103	0.103	0.094	2.372	0.1	0.774	88	426	82	2294	2115	-3.357	204	2090	197	1918	19903
24	11	16	Hs~Ref:NM_001025092.1~uORF:IOH63097~RFU:17296.54	HA20421~B24R16C11	18600	38360	110	233	240	98	40	30	30	30	2	6	100	99	0	1333	1212	362	29	99	99	100	9	9	100	99	0	0.165	0.189	0.19	0.192	2.58	0.171	0.712	111	429	77	1437	1323	-2.604	203	1234	210	1113	26672
26	6	10	Hs~MGC:BC052813.1~uORF:IOH29045~RFU:15968.91	HA20421~B26R10C06	8580	41690	130	233	223	89	39	28	28	29	2	6	99	97	0	1567	1423	502	35	129	129	129	11	8	100	100	0	0.143	0.151	0.153	0.133	1.953	0.144	0.833	125	541	96	1643	1489	-2.81	205	1438	195	1294	27925
27	1	18	Hs~MGC:BC022520.1~uORF:IOH10749~RFU:12943.81	HA20421~B27R18C01	12050	43260	110	233	260	91	35	29	29	29	2	6	100	100	0	1893	1858	411	22	123	123	125	15	12	100	100	0	0.115	0.133	0.127	0.123	1.669	0.125	0.759	99	521	95	1974	1966	-3.117	204	1770	231	1735	25722
33	21	14	Hs~Ref:NM_134427.1~uORF:IOH45474~RFU:27074.42	HA20421~B33R14C21	7050	51480	180	233	239	118	49	28	28	28	2	7	99	99	0	2693	3093	3553	114	136	136	147	111	75	99	99	0	0.08	0.071	0.083	0.077	2.224	0.024	0.239	268	768	94	2762	3168	-3.641	205	2557	211	2957	64173
34	1	9	Hs~MGC:BC068514.1~uORF:IOH40543~RFU:5029.01	HA20421~B34R09C01	7570	50460	110	233	226	63	27	28	28	28	2	7	100	100	0	696	665	157	23	135	135	134	9	6	100	100	0	0.365	0.374	0.36	0.37	1.502	0.348	0.789	97	511	88	766	728	-1.452	205	561	198	530	21880
41	10	20	Hs~Ref:NM_005558.2~uORF:IOH13864~RFU:4568.8	HA20421~B41R20C10	4910	61660	120	233	237	108	45	28	28	28	2	7	100	99	0	915	2453	3981	162	102	102	141	178	126	97	91	0	0.252	0.089	0.283	0.161	3.568	0.02	0.19	117	509	84	1018	2560	-1.988	205	813	209	2351	27718
43	7	4	Hs~Ref:NM_001956.1~uORF:IOH22678~RFU:7103.02	HA20421~B43R04C07	13360	58460	110	233	217	84	38	27	27	27	2	7	100	98	0	958	885	262	29	114	114	115	15	13	100	100	0	0.244	0.246	0.247	0.227	2.298	0.222	0.716	94	451	86	1050	961	-2.035	206	844	190	771	20364
1	19	22	ERa~N/A	HA20421~B01R22C19	6650	17080	120	232	233	58	24	31	31	31	3	9	100	100	0	162	161	17	10	104	104	104	7	6	100	100	0	3.466	3.544	3.552	3.521	1.716	4.064	0.7	97	676	89	259	259	1.793	201	58	202	57	22649
18	1	16	Hs~Ref:NM_001348.1~CAT:PV3686~RFU:15391.84	HA20421~B18R16C01	7540	33880	110	232	229	86	37	29	29	32	11	34	100	100	0	2428	2408	109	4	123	123	660	1137	172	100	60	0	0.088	0.088	0.089	0.078	1.679	0.054	0.438	80	575	100	2508	2485	-3.505	203	2305	200	2285	18326
21	22	8	Hs~Ref:NM_198195.1~uORF:IOH44596~RFU:12614.75	HA20421~B21R08C22	7260	36780	140	232	284	195	68	30	30	74	242	327	44	15	0	3950	3825	458	11	128	128	369	510	138	100	100	0	0.053	0.069	0.053	0.049	2.481	0.04	0.033	152	743	90	4024	3951	-4.242	202	3822	254	3697	43219
21	7	9	Hs~Ref:NM_023935.1~uORF:IOH4217~RFU:14858.69	HA20421~B21R09C07	4260	36970	130	232	233	78	33	30	30	33	11	33	100	100	0	1955	1982	391	19	124	124	245	203	82	100	99	0	0.11	0.109	0.114	0.103	1.55	0.106	0.729	142	499	90	2033	2061	-3.18	202	1831	203	1858	33112
22	16	20	Hs~Ref:NM_033211.2~uORF:IOH13156~RFU:16852.46	HA20421~B22R20C16	10550	39140	110	232	227	82	36	29	29	30	2	6	100	100	0	2127	1984	457	23	120	120	127	24	18	100	100	0	0.101	0.106	0.098	0.096	1.857	0.101	0.785	109	428	90	2210	2062	-3.305	203	2007	198	1864	24741
28	2	8	Hs~Ref:NM_001002269.1~uORF:IOH59989~RFU:27044.17	HA20421~B28R08C02	16780	41280	130	232	224	83	37	29	29	29	2	6	98	98	0	3170	2816	824	29	111	111	119	84	70	100	100	0	0.066	0.072	0.068	0.066	2.029	0.068	0.776	124	322	87	3262	2900	-3.914	203	3059	195	2705	27785
31	9	17	Hs~Ref:NM_004888.2~uORF:IOH7535~RFU:27064.89	HA20421~B31R17C09	13700	47610	160	232	237	110	46	28	28	28	2	7	100	100	0	2842	2473	799	32	122	122	128	18	14	100	100	0	0.075	0.089	0.088	0.075	1.846	0.091	0.852	213	556	86	2924	2560	-3.737	204	2720	209	2351	50378
32	10	19	Hs~MGC:BC000251.1~N/A~RFU:9789.08	HA20421~B32R19C10	18410	47980	110	232	267	179	67	28	28	28	2	7	97	95	0	1246	1265	376	29	105	105	106	8	7	100	100	0	0.179	0.206	0.179	0.135	2.954	0.226	0.761	92	483	81	1345	1399	-2.484	204	1141	239	1160	24560
33	8	10	Hs~MGC:BC005043.1~uORF:IOH6656~RFU:21784.82	HA20421~B33R10C08	4440	50650	120	232	214	85	39	28	28	28	2	7	100	100	0	2408	2229	724	32	123	123	123	9	7	100	100	0	0.089	0.088	0.087	0.081	1.776	0.087	0.864	113	523	91	2489	2292	-3.486	204	2285	186	2106	24182
36	3	7	Hs~MGC:BC089438.1~uORF:IOH62729~RFU:25043.1	HA20421~B36R07C03	17000	50090	120	232	223	80	35	28	28	29	3	10	100	99	0	1355	1252	284	22	124	124	140	43	30	100	100	0	0.166	0.173	0.18	0.159	1.831	0.167	0.765	122	507	89	1435	1323	-2.593	204	1231	195	1128	27202
38	2	15	Hs~MGC:BC011234.1~uORF:IOH10261~RFU:27073.6	HA20421~B38R15C02	7780	56190	140	232	230	102	44	29	29	33	19	57	99	95	0	2296	2302	1267	55	128	128	150	62	41	100	100	0	0.094	0.092	0.101	0.088	2.011	0.062	0.469	162	533	85	2371	2375	-3.417	203	2168	201	2174	37230
42	14	18	Hs~MGC:BC005403.1~uORF:IOH61712~RFU:19194.02	HA20421~B42R18C14	10210	61260	120	232	243	96	39	28	28	29	4	13	100	100	0	2292	2058	721	35	116	116	133	38	28	100	99	0	0.094	0.111	0.105	0.115	1.913	0.102	0.786	125	501	89	2380	2157	-3.415	204	2176	215	1942	30436
43	3	15	Hs~Ref:NM_018189.2~uORF:IOH45471~RFU:7898.64	HA20421~B43R15C03	12550	60670	110	232	237	101	42	27	27	27	2	7	100	100	0	1550	1437	424	29	105	105	106	7	6	100	100	0	0.142	0.158	0.154	0.144	1.755	0.153	0.808	102	446	92	1650	1542	-2.817	205	1445	210	1332	24154
44	7	13	Hs~Ref:NM_182597.1~uORF:IOH44503~RFU:9782.45	HA20421~B44R13C07	17820	60240	190	232	263	119	45	28	28	28	2	7	100	100	0	1037	1525	971	63	103	103	143	292	204	95	83	0	0.218	0.165	0.198	0.189	2.043	0.123	0.622	266	909	68	1138	1657	-2.195	204	934	235	1422	69970
8	21	6	Hs~MGC:BC014924.1~uORF:IOH25747~RFU:27060.75	HA20421~B08R06C21	20560	18360	130	231	223	87	39	31	31	31	3	9	100	100	0	2713	2540	524	20	98	98	134	99	73	100	100	0	0.076	0.079	0.075	0.067	1.952	0.077	0.748	130	504	84	2815	2634	-3.709	200	2615	192	2442	29000
9	20	16	Hs~Ref:NM_139168.1~uORF:IOH37855~RFU:4542.52	HA20421~B09R16C20	6860	24840	120	231	226	81	35	29	29	30	9	30	99	99	0	1046	957	265	27	108	108	108	7	6	100	100	0	0.215	0.232	0.208	0.221	1.895	0.214	0.692	118	524	88	1140	1046	-2.215	202	938	197	849	26612
13	18	4	Hs~MGC:BC014959.1~uORF:IOH13467~RFU:27072.77	HA20421~B13R04C18	6490	26990	120	231	219	78	35	28	28	28	2	7	100	99	0	3079	2748	728	26	111	111	113	13	11	100	100	0	0.068	0.072	0.073	0.066	1.656	0.07	0.839	122	392	90	3171	2828	-3.87	203	2968	191	2637	26762
19	7	7	Hs~MGC:BC000157.2~uORF:IOH2943~RFU:15582.72	HA20421~B19R07C07	13260	32080	110	231	220	83	37	28	28	28	2	7	97	97	0	1713	1668	460	27	118	118	134	79	58	100	97	0	0.127	0.124	0.133	0.111	1.812	0.117	0.8	95	404	86	1798	1742	-2.974	203	1595	192	1550	20863
22	15	2	Hs~MGC:BC013116.1~uORF:IOH28618~RFU:17867.56	HA20421~B22R02C15	10360	35540	100	231	232	95	40	29	29	29	2	6	96	95	0	1410	1316	280	21	114	114	114	9	7	100	100	0	0.156	0.169	0.173	0.134	2.833	0.169	0.78	99	421	86	1498	1405	-2.682	202	1296	203	1202	23003
32	19	20	Hs~Ref:NM_201433.1~uORF:IOH36830~RFU:2389.92	HA20421~B32R20C19	20220	48170	120	231	233	80	34	29	29	30	5	16	100	99	0	1306	1280	236	18	127	127	172	92	53	100	100	0	0.171	0.177	0.171	0.166	1.525	0.173	0.769	111	540	89	1381	1357	-2.545	202	1179	204	1153	25862
40	4	1	ERa~N/A	HA20421~B40R01C04	17220	53340	100	231	225	66	29	29	29	30	10	33	98	96	0	168	164	30	18	119	119	120	9	7	82	72	0	4.122	4.356	4.155	4.949	2.809	4.823	0.529	76	486	75	251	241	2.044	202	49	196	45	17110
40	9	13	Hs~MGC:BC052988.1~uORF:IOH28908~RFU:17525.28	HA20421~B40R13C09	18200	55760	110	231	234	91	38	29	29	29	3	10	100	100	0	1563	1489	673	45	128	128	347	539	155	87	66	0	0.141	0.151	0.146	0.183	2.544	0.113	0.619	96	360	91	1637	1566	-2.829	202	1435	205	1361	22420
40	1	22	ERa~N/A	HA20421~B40R22C01	16600	57560	100	231	237	65	27	28	28	30	17	56	100	96	0	198	237	85	35	119	119	121	12	9	100	96	0	2.57	1.771	2.278	1.997	2.316	1.947	0.42	65	477	56	282	327	1.362	203	79	209	118	15385
44	4	1	ERa~N/A	HA20421~B44R01C04	17250	57850	90	231	233	76	32	28	28	30	10	33	100	100	0	150	149	12	8	114	114	115	10	8	100	89	0	5.639	5.857	6.875	5.842	1.745	7.724	0.447	67	357	32	239	240	2.495	203	36	205	35	15583
48	5	5	Hs~Ref:NM_031299.2~uORF:IOH4043~RFU:17198.31	HA20421~B48R05C05	17430	63110	120	231	231	92	39	29	29	30	5	16	100	99	0	1468	1404	426	30	113	113	128	62	48	99	97	0	0.149	0.156	0.158	0.152	1.658	0.147	0.8	135	482	90	1557	1493	-2.746	202	1355	202	1291	31179
6	4	1	ERa~N/A	HA20421~B06R01C04	8140	17320	110	230	237	76	32	30	30	31	3	9	100	100	0	146	147	14	9	109	109	110	8	7	97	93	0	5.405	5.447	4.576	5.234	1.764	7.754	0.451	79	540	50	237	245	2.434	200	37	207	38	18708
28	4	5	Hs~Ref:NM_007030.1~uORF:IOH43477~RFU:27047.9	HA20421~B28R05C04	17180	40700	170	230	269	161	59	29	29	30	2	6	100	99	0	2383	2359	769	32	117	117	138	109	78	99	98	0	0.089	0.107	0.09	0.091	2.139	0.111	0.731	252	594	80	2467	2482	-3.495	201	2266	240	2242	67848
41	13	20	Hs~MGC:BC000103.1~uORF:IOH4659~RFU:8291.44	HA20421~B41R20C13	5500	61660	120	230	240	89	37	27	27	27	2	7	99	99	0	2091	1938	420	21	101	101	106	24	22	100	100	0	0.102	0.116	0.11	0.107	1.679	0.112	0.792	131	486	94	2193	2050	-3.293	203	1990	213	1837	31466
42	13	18	Hs~MGC:BC005403.1~uORF:IOH61712~RFU:20035.91	HA20421~B42R18C13	10010	61260	120	230	227	85	37	28	28	29	6	20	100	100	0	1864	1655	553	33	116	116	125	32	25	100	100	0	0.116	0.129	0.125	0.134	2.1	0.115	0.756	123	496	80	1950	1738	-3.113	202	1748	199	1539	27913
45	9	4	Hs~Ref:NM_000984.2~uORF:IOH13591~RFU:13952.38	HA20421~B45R04C09	4690	62950	120	230	233	50	21	29	29	34	17	50	100	100	0	2114	2002	392	19	106	106	119	32	26	100	100	0	0.1	0.108	0.101	0.108	1.479	0.092	0.743	117	509	88	2209	2100	-3.32	201	2008	204	1896	27252
48	1	12	Hs~MGC:BC001088.1~uORF:IOH3839~RFU:15592.99	HA20421~B48R12C01	16640	64520	130	230	245	91	37	28	28	28	2	7	100	100	0	1410	1206	453	37	94	94	97	14	14	99	95	0	0.153	0.195	0.186	0.223	2.692	0.173	0.768	123	661	94	1518	1329	-2.704	202	1316	217	1112	30169
2	19	3	Hs~Ref:NM_014280.1~uORF:IOH42939~RFU:27083.54	HA20421~B02R03C19	11180	13280	130	229	216	100	46	30	30	30	3	10	100	99	0	3519	3400	856	25	123	123	150	161	107	100	100	0	0.059	0.057	0.062	0.046	2.148	0.055	0.672	147	454	88	3595	3463	-4.093	199	3396	186	3277	31824
13	21	11	Hs~Ref:NM_138401.2~uORF:IOH14104~RFU:27092.66	HA20421~B13R11C21	7090	28400	120	229	232	121	52	28	28	28	2	7	99	98	0	2733	2539	553	21	112	112	112	7	6	100	100	0	0.077	0.084	0.081	0.071	1.917	0.084	0.696	116	592	92	2822	2631	-3.705	201	2621	204	2427	26891
20	2	22	ERa~N/A	HA20421~B20R22C02	16800	35050	110	229	257	89	34	29	29	29	4	13	100	100	0	159	169	37	21	115	115	127	35	27	65	18	0	4.545	4.222	4.676	4.702	2.023	6.728	0.104	87	469	76	244	282	2.184	200	44	228	54	22394
21	8	18	Hs~MGC:BC041366.2~uORF:IOH27747~RFU:25095.31	HA20421~B21R18C08	4460	38780	130	229	225	91	40	29	29	29	2	6	100	99	0	2854	2716	566	20	124	124	165	89	53	100	100	0	0.073	0.076	0.071	0.065	2.036	0.076	0.807	131	546	91	2930	2788	-3.771	200	2730	196	2592	29492
25	7	10	Hs~MGC:BC006106.1~uORF:IOH6536~RFU:27084.78	HA20421~B25R10C07	4230	41680	180	229	254	121	47	29	29	33	20	60	98	97	0	1586	1968	899	45	117	117	167	207	123	100	98	0	0.136	0.122	0.118	0.115	1.645	0.117	0.853	287	781	92	1669	2076	-2.877	200	1469	225	1851	72927
32	9	8	Hs~MGC:BC007957.1~uORF:IOH6766~RFU:26042.21	HA20421~B32R08C09	18200	45770	110	229	226	62	27	35	35	99	99	100	92	50	0	1373	1407	127	9	1045	1045	1505	1699	112	0	0	0	0.591	0.528	0.507	0.533	1.684	-0.003	0.001	80	408	100	522	553	-0.758	194	328	191	362	18077
33	7	10	Hs~MGC:BC005043.1~uORF:IOH6656~RFU:21619.43	HA20421~B33R10C07	4240	50650	100	229	222	90	40	29	29	29	2	6	99	99	0	2237	2108	444	21	121	121	122	10	8	100	100	0	0.095	0.097	0.099	0.082	1.83	0.101	0.839	108	383	92	2316	2180	-3.403	200	2116	193	1987	23966
39	20	6	Hs~Ref:NM_003677.3~uORF:IOH56971~RFU:10749.21	HA20421~B39R06C20	15890	54380	180	229	237	88	37	29	29	33	22	66	96	94	0	1667	1817	1840	101	138	138	165	69	41	100	100	0	0.131	0.124	0.163	0.151	2.56	0.053	0.39	218	719	92	1729	1887	-2.935	200	1529	208	1679	51591
7	14	6	Hs~Ref:NM_002713.2~uORF:IOH45768~RFU:27028.01	HA20421~B07R06C14	14670	18380	140	228	213	75	35	30	30	30	4	13	99	98	0	4430	4279	686	16	114	114	134	55	41	100	100	0	0.046	0.044	0.046	0.038	1.805	0.043	0.765	149	568	93	4514	4348	-4.446	198	4316	183	4165	31669
7	1	14	Hs~Ref:NM_004493.1~uORF:IOH3421~RFU:20264.18	HA20421~B07R14C01	12060	19980	120	228	204	83	40	30	30	30	2	6	98	98	0	2218	2020	519	25	113	113	114	10	8	100	100	0	0.094	0.091	0.091	0.073	2.44	0.09	0.795	118	583	93	2303	2081	-3.41	198	2105	174	1907	24098
9	21	16	Hs~MGC:BC067301.1~uORF:IOH40043~RFU:2869.22	HA20421~B09R16C21	7070	24850	110	228	209	68	32	28	28	29	2	6	100	100	0	483	476	98	20	110	110	110	7	6	100	100	0	0.536	0.495	0.459	0.451	1.898	0.499	0.721	90	486	94	573	547	-0.899	200	373	181	366	18838
10	12	6	Hs~MGC:BC000108.1~uORF:IOH4735~RFU:24748.88	HA20421~B10R06C12	9780	22830	130	228	224	85	37	30	30	30	2	6	98	98	0	2329	2230	357	16	116	116	117	9	7	100	100	0	0.089	0.092	0.093	0.081	2.089	0.087	0.696	131	491	87	2411	2308	-3.482	198	2213	194	2114	29394
14	8	10	Hs~MGC:BC005378.1~uORF:IOH7320~RFU:20219.63	HA20421~B14R10C08	8960	28140	120	228	207	73	35	29	29	29	3	10	100	99	0	3631	3395	640	18	115	115	117	12	10	100	100	0	0.057	0.054	0.054	0.048	1.733	0.055	0.853	112	515	94	3715	3458	-4.143	199	3516	178	3280	23196
15	3	1	ERa~N/A	HA20421~B15R01C03	12460	26340	100	228	215	66	30	28	28	28	2	7	100	100	0	144	148	16	10	112	112	112	8	7	100	88	0	6.25	5.194	5.941	5.326	1.796	6.162	0.562	75	507	56	232	223	2.644	200	32	187	36	16090
16	3	3	Hs~MGC:BC012576.1~uORF:IOH12217~RFU:7767.01	HA20421~B16R03C03	16970	26750	120	228	216	83	38	28	28	28	2	7	100	100	0	3272	3098	808	26	108	108	109	11	10	100	100	0	0.063	0.063	0.06	0.056	1.825	0.061	0.804	112	549	83	3364	3178	-3.984	200	3164	188	2990	24207
18	8	19	Hs~MGC:BC093051.1~uORF:IOH63174~RFU:12979.29	HA20421~B18R19C08	8950	34480	130	228	215	93	43	29	29	29	3	10	100	98	0	1439	1388	252	18	122	122	123	10	8	100	100	0	0.151	0.147	0.146	0.118	2.212	0.147	0.746	126	468	85	1516	1452	-2.726	199	1317	186	1266	27058
22	15	15	Hs~Ref:NM_003668.2~CAT:PV3301~RFU:745.31	HA20421~B22R15C15	10360	38140	70	228	224	40	17	30	30	37	23	62	100	100	0	141	145	8	5	116	116	118	12	10	100	52	0	7.92	6.69	6.917	6.82	1.334	9.252	0.345	19	212	65	223	223	2.986	198	25	194	29	4258
23	10	16	Hs~MGC:BC094687.1~uORF:IOH62581~RFU:6447.04	HA20421~B23R16C10	13880	38380	110	228	269	189	70	29	29	29	2	6	100	100	0	1285	1207	348	28	109	109	109	7	6	100	100	0	0.169	0.219	0.183	0.161	2.031	0.245	0.748	94	460	93	1375	1338	-2.563	199	1176	240	1098	25254
25	18	12	Hs~Ref:NM_000989.2~uORF:IOH3809~RFU:9311.29	HA20421~B25R12C18	6450	42050	120	228	236	110	46	29	29	28	2	7	99	99	0	1369	1248	341	27	119	119	120	10	8	100	100	0	0.159	0.183	0.174	0.159	2.261	0.182	0.786	111	532	88	1449	1336	-2.651	199	1250	207	1129	26227
35	15	9	Hs~MGC:BC005248.1~uORF:IOH7358~RFU:17387.29	HA20421~B35R09C15	14890	50470	110	228	206	82	39	28	28	31	20	64	93	90	0	1111	1058	248	23	133	133	151	71	47	99	99	0	0.204	0.192	0.189	0.164	2.078	0.191	0.83	107	353	86	1178	1103	-2.29	200	978	178	925	22010
37	3	1	ERa~N/A	HA20421~B37R01C03	3490	53350	110	228	225	77	34	29	29	29	2	6	100	100	0	157	154	15	9	116	116	116	9	7	94	87	0	4.854	5.158	5.021	4.928	1.57	5.966	0.618	108	529	89	240	234	2.279	199	41	196	38	24283
37	13	7	Hs~Ref:NM_000723.3~uORF:IOH39502~RFU:15572.88	HA20421~B37R07C13	5470	54600	180	228	254	114	44	28	28	31	21	67	100	99	0	699	820	343	41	126	126	139	65	46	99	98	0	0.349	0.326	0.326	0.328	1.637	0.31	0.848	272	656	91	773	920	-1.519	200	573	226	694	69183
37	19	8	Hs~Ref:NM_000987.2~uORF:IOH45675~RFU:8640.72	HA20421~B37R08C19	6680	54770	110	228	211	62	29	31	31	35	11	31	100	100	0	4051	4052	119	2	1725	1725	1787	1301	72	100	0	0	0.085	0.077	0.085	0.071	1.613	0.041	0.401	80	509	100	2523	2507	-3.562	197	2326	180	2327	16850
38	2	18	Hs~MGC:BC009074.1~uORF:IOH3371~RFU:3836.77	HA20421~B38R18C02	7790	56780	100	228	241	133	55	28	28	28	2	7	100	100	0	602	587	179	30	126	126	179	277	154	82	37	0	0.42	0.462	0.461	0.376	2.19	0.483	0.752	80	456	94	676	674	-1.251	200	476	213	461	19277
38	4	19	Hs~Ref:NM_006275.2~uORF:IOH3168~RFU:3090.47	HA20421~B38R19C04	8180	56980	120	228	217	86	39	28	28	28	2	7	100	100	0	661	631	149	23	125	125	133	76	57	97	92	0	0.373	0.374	0.355	0.351	1.973	0.336	0.686	114	505	91	736	695	-1.422	200	536	189	506	24705
43	12	3	Hs~MGC:BC013567.1~uORF:IOH9922~RFU:12011.61	HA20421~B43R03C12	14360	58260	110	228	240	108	45	28	28	29	8	27	100	100	0	2063	1859	825	44	111	111	115	15	13	98	98	0	0.102	0.121	0.111	0.133	2.05	0.112	0.828	98	460	86	2152	1960	-3.287	200	1952	212	1748	23504
2	1	8	Hs~MGC:BC071890.1~uORF:IOH63068~RFU:23466.77	HA20421~B02R08C01	7570	14290	130	227	212	88	41	29	29	29	2	6	100	98	0	2509	2215	623	28	108	108	109	10	9	100	100	0	0.082	0.087	0.085	0.073	2.269	0.081	0.732	132	578	87	2599	2290	-3.6	198	2401	183	2107	27954
5	17	15	Hs~Ref:NM_001895.1~CAT:PV3248~RFU:1797.61	HA20421~B05R15C17	6280	20180	100	227	237	87	36	30	30	30	3	10	100	100	0	281	282	32	11	110	110	139	69	49	98	86	0	1.152	1.203	1.112	1.113	1.602	1.425	0.542	76	416	86	368	379	0.204	197	171	207	172	18020
6	3	1	ERa~N/A	HA20421~B06R01C03	7940	17330	80	227	223	37	16	31	31	35	20	57	100	100	0	141	141	5	3	111	111	110	8	7	100	98	0	6.533	6.4	6.313	6.319	1.306	8.842	0.464	63	307	77	226	222	2.708	196	30	192	30	14024
6	1	22	ERa~N/A	HA20421~B06R22C01	7520	21560	110	227	225	65	28	29	29	31	15	48	100	98	0	146	146	8	5	113	113	113	8	7	100	97	0	6	5.939	6.131	5.723	1.546	7.7	0.623	86	553	87	231	229	2.585	198	33	196	33	19346
7	4	13	Hs~Ref:NM_006912.3~uORF:IOH29584~RFU:18086.29	HA20421~B07R13C04	12660	19780	130	227	223	97	43	29	29	29	2	6	98	96	0	2848	2646	690	26	115	115	184	174	94	99	99	0	0.072	0.077	0.075	0.064	2.398	0.073	0.7	132	498	83	2931	2725	-3.787	198	2733	194	2531	29480
9	7	4	Hs~MGC:BC024187.2~uORF:IOH10699~RFU:22220.7	HA20421~B09R04C07	4260	22440	120	227	219	84	38	29	29	29	2	6	98	98	0	1632	1534	281	18	110	110	139	69	49	100	100	0	0.13	0.133	0.135	0.107	2.54	0.134	0.793	128	470	85	1720	1614	-2.942	198	1522	190	1424	27971
9	14	9	Hs~MGC:BC028711.2~uORF:IOH11814~RFU:17382.31	HA20421~B09R09C14	5660	23440	120	227	225	76	33	29	29	29	2	6	100	100	0	2849	2629	753	28	105	105	108	17	15	100	100	0	0.072	0.078	0.073	0.073	1.558	0.076	0.878	111	566	85	2942	2720	-3.793	198	2744	196	2524	25016
17	3	8	Hs~MGC:BC025281.1~uORF:IOH14071~RFU:21563.48	HA20421~B17R08C03	3440	32280	130	227	221	95	42	28	28	28	2	7	100	98	0	2227	2010	576	28	111	111	112	12	10	100	100	0	0.094	0.102	0.101	0.088	1.825	0.1	0.791	143	455	90	2315	2092	-3.41	199	2116	193	1899	31587
22	13	14	Hs~Ref:NM_017838.2~uORF:IOH4642~RFU:8970.34	HA20421~B22R14C13	9950	37950	130	227	229	98	42	30	30	33	17	51	97	95	0	3325	2765	1045	37	118	118	149	86	57	100	100	0	0.061	0.075	0.07	0.073	1.628	0.073	0.835	146	554	88	3404	2846	-4.025	197	3207	199	2647	33466
25	16	4	Hs~MGC:BC031682.1~uORF:IOH22859~RFU:23189.54	HA20421~B25R04C16	6060	40440	120	227	214	80	37	29	29	29	2	6	100	100	0	1361	1865	2644	141	119	119	119	7	5	100	100	0	0.159	0.106	0.159	0.127	2.017	0.023	0.169	124	345	93	1440	1931	-2.649	198	1242	185	1746	26511
26	16	8	Hs~MGC:NM_006216.2~uORF:IOH12816~RFU:24660.2	HA20421~B26R08C16	10580	41280	130	227	217	82	37	29	29	30	5	16	100	97	0	3179	2938	686	23	126	126	142	35	24	100	100	0	0.065	0.067	0.064	0.06	1.764	0.066	0.788	143	506	93	3251	3000	-3.947	198	3053	188	2812	30993
30	22	8	Hs~MGC:BC042608.1~uORF:IOH27462~RFU:15579.73	HA20421~B30R08C22	11790	45760	110	227	226	87	38	29	29	29	2	6	100	100	0	1221	1128	308	27	129	129	140	73	52	100	99	0	0.181	0.197	0.193	0.184	1.92	0.187	0.767	105	475	84	1290	1196	-2.463	198	1092	197	999	23709
33	8	7	Hs~Ref:NM_000997.2~uORF:IOH1585~RFU:4834.24	HA20421~B33R07C08	4470	50030	90	227	216	57	26	28	28	28	2	7	100	100	0	958	898	263	29	126	126	187	229	122	97	84	0	0.239	0.244	0.243	0.247	1.459	0.224	0.838	72	258	86	1031	960	-2.064	199	832	188	772	15520
34	1	13	Hs~Ref:NM_005259.1~uORF:IOH44374~RFU:9197.13	HA20421~B34R13C01	7560	51300	170	227	242	100	41	28	28	28	2	7	100	100	0	844	974	516	52	130	130	130	11	8	100	100	0	0.279	0.254	0.273	0.267	1.844	0.198	0.694	251	837	87	913	1058	-1.843	199	714	214	844	60786
37	17	16	Hs~MGC:BC053901.1~uORF:IOH29032~RFU:8843.9	HA20421~B37R16C17	6290	56370	120	227	229	92	40	28	28	31	18	58	100	100	0	1199	1152	423	36	116	116	117	9	7	100	100	0	0.184	0.194	0.198	0.201	1.796	0.181	0.812	113	590	84	1282	1237	-2.444	199	1083	201	1036	25902
37	17	19	Hs~Ref:NM_022827.2~uORF:IOH12469~RFU:9733.36	HA20421~B37R19C17	6300	56980	110	227	229	78	34	30	30	43	40	93	100	97	0	2035	2471	2178	88	152	152	394	393	99	100	97	0	0.105	0.086	0.108	0.093	1.734	0.048	0.366	80	536	100	2080	2518	-3.257	197	1883	199	2319	18314
39	6	20	Hs~MGC:BC005004.1~uORF:IOH4814~RFU:15145.86	HA20421~B39R20C06	13090	57170	120	227	212	93	43	27	27	27	2	7	99	99	0	1491	1466	935	63	126	126	128	15	11	100	100	0	0.147	0.138	0.172	0.143	3.212	0.087	0.471	105	568	91	1565	1525	-2.771	200	1365	185	1340	22268
44	1	15	Hs~MGC:BC104468.1~uORF:IOH63630~RFU:7434.11	HA20421~B44R15C01	16650	60660	100	227	223	138	61	27	27	28	4	14	97	97	0	1034	973	347	35	102	102	102	9	8	100	100	0	0.215	0.225	0.189	0.178	2.08	0.235	0.775	89	473	89	1132	1067	-2.22	200	932	196	871	19811
10	7	13	Hs~Ref:NM_021999.2~uORF:IOH4165~RFU:21017.32	HA20421~B10R13C07	8790	24240	120	226	214	92	42	29	29	29	2	6	96	96	0	2251	2118	1001	47	114	114	114	12	10	100	100	0	0.092	0.092	0.097	0.089	2.265	0.08	0.742	114	513	95	2334	2189	-3.439	197	2137	185	2004	24349
14	22	4	Hs~Ref:NM_007368.2~uORF:IOH25931~RFU:11879.77	HA20421~B14R04C22	11760	26940	130	226	222	88	39	28	28	29	2	6	100	99	0	2161	1990	486	24	142	142	187	105	56	100	100	0	0.098	0.105	0.105	0.092	1.759	0.107	0.844	131	591	93	2217	2042	-3.35	198	2019	194	1848	29076
15	15	2	Hs~Ref:NM_138551.1~uORF:IOH13700~RFU:8742.56	HA20421~B15R02C15	14850	26550	110	226	201	80	39	28	28	28	2	7	94	94	0	1480	1340	416	31	107	107	107	8	7	100	100	0	0.144	0.14	0.14	0.123	2.081	0.131	0.715	106	455	88	1571	1406	-2.794	198	1373	173	1233	21297
16	1	22	ERa~N/A	HA20421~B16R22C01	16560	30550	110	226	268	111	41	28	28	29	2	6	100	100	0	221	393	488	124	106	106	107	10	9	100	100	0	1.722	0.836	1.473	1.304	2.762	0.223	0.18	84	541	74	313	527	0.784	198	115	240	287	22504
21	3	12	Hs~MGC:BC056673.1~uORF:IOH29479~RFU:17156.98	HA20421~B21R12C03	3470	37550	140	226	217	127	58	29	29	30	4	13	91	86	0	5267	4057	2218	54	117	117	459	569	123	86	78	0	0.038	0.048	0.046	0.045	2.599	0.044	0.728	156	651	100	5347	4128	-4.708	197	5150	188	3940	33789
22	7	6	Hs~Ref:NM_019067.1~uORF:IOH13693~RFU:22614.79	HA20421~B22R06C07	8750	36350	130	226	223	101	45	29	29	29	4	13	100	99	0	1651	1539	351	22	126	126	126	10	7	100	100	0	0.129	0.137	0.136	0.113	2.045	0.136	0.751	132	514	90	1722	1607	-2.953	197	1525	194	1413	29482
23	17	6	Hs~Ref:NM_198723.1~uORF:IOH45764~RFU:13581.44	HA20421~B23R06C17	15270	36370	120	226	225	109	48	28	28	28	2	7	99	95	0	3316	3018	763	25	120	120	137	57	41	100	100	0	0.062	0.068	0.071	0.051	2.773	0.069	0.769	120	416	94	3394	3095	-4.013	198	3196	197	2898	26969
27	17	2	Hs~MGC:NM_148179.1~uORF:IOH23094~RFU:4018.79	HA20421~B27R02C17	15250	40050	90	226	218	69	31	29	29	29	2	6	100	100	0	577	557	95	17	108	108	110	10	9	100	100	0	0.42	0.421	0.439	0.395	1.484	0.424	0.828	74	352	89	666	638	-1.251	197	469	189	449	16133
30	22	4	Hs~Ref:NM_004798.2~uORF:IOH38253~RFU:27094.73	HA20421~B30R04C22	11800	44980	170	226	235	141	60	28	28	29	4	13	100	99	0	1593	1801	2405	133	125	125	135	44	32	99	98	0	0.135	0.124	0.165	0.161	2.335	0.047	0.344	210	893	90	1666	1883	-2.89	198	1468	207	1676	49287
30	3	19	Hs~MGC:BC063275.1~uORF:IOH40423~RFU:6641.8	HA20421~B30R19C03	7970	47970	100	226	226	88	38	28	28	28	2	7	100	100	0	784	741	151	20	138	138	139	9	6	100	100	0	0.307	0.328	0.34	0.303	1.67	0.323	0.766	94	419	85	844	801	-1.706	198	646	198	603	21246
31	17	19	Hs~Ref:XM_379117.1~uORF:IOH43619~RFU:27075.25	HA20421~B31R19C17	15280	48000	110	226	220	88	40	28	28	28	2	7	100	100	0	2755	2518	634	25	123	123	140	87	62	100	98	0	0.075	0.08	0.077	0.07	2.05	0.079	0.779	113	347	87	2830	2587	-3.733	198	2632	192	2395	24875
35	4	3	Hs~MGC:BC028672.1~uORF:IOH14574~RFU:10560.25	HA20421~B35R03C04	12700	49260	130	226	226	84	37	28	28	28	4	14	100	100	0	862	848	221	26	128	128	128	10	7	100	100	0	0.27	0.275	0.255	0.26	1.79	0.248	0.678	129	499	70	932	918	-1.89	198	734	198	720	29181
35	14	6	Hs~Ref:NM_002822.3~uORF:IOH40883~RFU:15222.53	HA20421~B35R06C14	14690	49860	180	226	228	133	58	29	29	50	52	104	79	73	0	32239	32764	14187	43	158	158	393	493	125	100	100	0	0.006	0.006	0.007	0.005	3.372	0.004	0.357	239	813	89	32278	32805	-7.347	197	32081	199	32606	54546
38	2	21	Hs~Ref:NM_002351.1~uORF:IOH14436~RFU:19855.86	HA20421~B38R21C02	7760	57370	110	226	212	84	39	28	28	29	7	24	99	97	0	3531	3357	695	20	120	120	131	44	33	100	99	0	0.058	0.057	0.059	0.051	2.272	0.054	0.749	104	366	83	3609	3421	-4.107	198	3411	184	3237	22061
38	20	22	ERa~N/A	HA20421~B38R22C20	11390	57570	110	226	238	60	25	28	28	28	2	7	100	100	0	154	151	12	7	115	115	116	11	9	98	86	0	5.077	5.833	6.034	6.037	1.53	6.82	0.62	91	518	82	237	246	2.344	198	39	210	36	21687
[truncated: 21,708 more rows]
[truncated: 7 more columns]
